# Supplementary material for: Comparative Genomic Analysis of Soybean Flowering Genes
Source: PLoS One. 2012 Jun 5;7(6):e38250. doi: 10.1371/journal.pone.0038250 (PMC3367986; doi:10.1371/journal.pone.0038250)
Supplement: Dataset S1 — Orthologue groups in Arabidopsis, soybean, Medicago, Arabidopsis lyrata and Brachypodium. (XLS) [file pone.0038250.s006.xls]

## Sheet: ara_soybean_homologs_Gmax109_an
OrthoMCL_ID	tair9_count	gmax109_count	Mt35_count	Alyr_count	Bdis_count	tair9_list	gmax109_list	Mt35_list	Alyr_list	Bdis_list
OG5_126538	2	5	3	0	4	AT2G03430;AT5G02620	Glyma01g06750;Glyma02g12690;Glyma02g17020;Glyma02g43120;Glyma05g12100	Medtr5g043640;Medtr1g089180;Medtr1g089400	-	Bradi1g08040;Bradi2g04680;Bradi4g32240;Bradi5g14140
OG5_126539	1	0	3	2	1	AT3G29340	-	Medtr5g046600;AC145328_10;AC145328_14	323008|PACid:16033822;905240|PACid:16034611	Bradi1g75130
OG5_126554	21	43	45	18	42	AT1G75130;AT1G31800;AT1G69500;AT1G67110;AT2G46960;AT2G46950;AT2G26710;AT3G14690;AT3G01900;AT3G14620;AT3G14610;AT3G14660;AT3G14630;AT3G14640;AT3G14650;AT3G14680;AT4G27710;AT5G08250;AT5G52400;AT5G38450;AT5G23190	Glyma09g20270;Glyma10g11410;Glyma14g08260;Glyma17g36790;Glyma09g38820;Glyma18g47500;Glyma07g04840;Glyma16g01420;Glyma06g46760;Glyma05g08270;Glyma06g24540;Glyma17g12700;Glyma06g32690;Glyma06g36210;Glyma08g25950;Glyma12g35280;Glyma15g39150;Glyma15g39160;Glyma15g39290;Glyma19g25810;Glyma13g33690;Glyma13g33700;Glyma15g39090;Glyma15g39100;Glyma15g39240;Glyma13g33650;Glyma15g39080;Glyma03g38570;Glyma13…	AC229724_1033;Medtr6g072490;Medtr7g079440;Medtr7g098550;Medtr5g019140;Medtr5g095230;Medtr3g079240;Medtr3g104560;Medtr1g015860;Medtr1g023040;Medtr1g102210;Medtr1g102220;Medtr1g102260;Medtr1g101040;Medtr1g101050;AC233070_1002;AC233070_1004;AC233070_1005;AC2	478880|PACid:16036619;871236|PACid:16037295;910327|PACid:16038063;331608|PACid:16041866;478882|PACid:16042606;901457|PACid:16043559;346505|PACid:16045059;476077|PACid:16045084;328921|PACid:16045338;861239|PACid:16046856;921020|PACid:16047535;476652|PACid:	Bradi1g06030;Bradi1g20240;Bradi1g20260;Bradi1g36800;Bradi1g46870;Bradi1g49830;Bradi1g49840;Bradi1g49870;Bradi1g49880;Bradi1g61410;Bradi1g61420;Bradi1g61430;Bradi1g75310;Bradi2g04660;Bradi2g41110;Bradi2g44120;Bradi2g44130;Bradi2g44140;Bradi2g44150;Bradi2g4
OG5_126561	15	40	35	16	20	AT1G30410;AT1G30400;AT1G30420;AT1G04120;AT2G34660;AT2G47800;AT2G07680;AT3G60160;AT3G13080;AT3G13090;AT3G62700;AT3G13100;AT3G60970;AT3G21250;AT3G59140	Glyma03g32500;Glyma13g18960;Glyma19g35230;Glyma06g46940;Glyma13g29180;Glyma15g09900;Glyma15g15870;Glyma19g39810;Glyma13g44750;Glyma03g24300;Glyma07g12680;Glyma02g46800;Glyma02g46810;Glyma03g19890;Glyma05g27740;Glyma08g10710;Glyma08g43810;Glyma08g43830;Glyma08g43840;Glyma08g46130;Glyma14g01900;Glyma18g08870;Glyma18g09000;Glyma18g32860;Glyma18g49810;Glyma09g04980;Glyma10g02370;Glyma19g39820;Glyma02…	AC233661_5;AC233661_8;AC233661_13;Medtr6g061020;Medtr6g084320;AC147714_10;Medtr2g019020;AC231338_1;AC151738_58;AC151738_59;Medtr7g098690;Medtr5g033030;Medtr5g033320;Medtr5g094810;Medtr5g094830;Medtr3g092500;AC234023_2;AC235757_4;AC235757_7;AC235757_12;AC2	473263|PACid:16034489;486382|PACid:16034938;907845|PACid:16035479;894982|PACid:16035945;887574|PACid:16041636;872692|PACid:16043182;890584|PACid:16045137;480238|PACid:16046975;486482|PACid:16051413;872691|PACid:16051784;482430|PACid:16055424;478682|PACid:	Bradi1g37830;Bradi1g37840;Bradi1g37850;Bradi1g47280;Bradi1g48670;Bradi1g48700;Bradi1g48710;Bradi1g75590;Bradi2g00420;Bradi2g04580;Bradi2g12730;Bradi2g33210;Bradi2g54830;Bradi2g57900;Bradi3g00540;Bradi4g39180;Bradi5g03460;Bradi5g03480;Bradi5g19790;Bradi5g2
OG5_126562	0	1	0	0	0	-	Glyma06g45140	-	-	-
OG5_126566	4	12	7	3	8	AT3G04710;AT5G57740;AT5G07270;AT5G14230	Glyma03g40780;Glyma19g43490;Glyma13g01480;Glyma17g07600;Glyma09g26560;Glyma10g38270;Glyma16g32090;Glyma20g29590;Glyma11g37240;Glyma16g06590;Glyma18g01200;Glyma19g25000	Medtr6g021680;AC146807_24;Medtr7g031370;Medtr5g019100;Medtr5g097640;Medtr3g085630;Medtr1g101270	488257|PACid:16039447;918954|PACid:16047138;918953|PACid:16051275	Bradi1g49680;Bradi2g39890;Bradi2g53900;Bradi3g21630;Bradi3g31460;Bradi3g53810;Bradi4g02660;Bradi4g06000
OG5_126567	3	55	33	0	20	AT4G13320;ATMG00850;ATMG00860	Glyma02g34630;Glyma05g21040;Glyma08g33280;Glyma19g02820;Glyma19g21940;Glyma20g21460;Glyma0023s00200;Glyma01g09430;Glyma01g10840;Glyma01g20680;Glyma01g26610;Glyma02g28010;Glyma02g36320;Glyma0328s00200;Glyma03g13310;Glyma03g23280;Glyma04g22550;Glyma04g24280;Glyma04g32860;Glyma04g33970;Glyma05g17910;Glyma05g22570;Glyma06g23600;Glyma06g40570;Glyma06g41410;Glyma08g27890;Glyma08g38290;Glyma09g03530;Gly…	Medtr6g007360;AC146807_21;Medtr6g059480;Medtr6g046770;Medtr2g037720;Medtr2g054330;Medtr2g048010;Medtr2g088710;Medtr2g094590;Medtr7g030080;Medtr7g054220;Medtr7g074640;Medtr7g101380;Medtr7g101460;Medtr5g036380;Medtr5g062880;Medtr5g069610;Medtr5g089920;Medtr	-	Bradi1g25880;Bradi1g29940;Bradi1g37440;Bradi1g54640;Bradi1g64840;Bradi2g22980;Bradi2g30450;Bradi2g36140;Bradi2g40380;Bradi3g14220;Bradi3g24660;Bradi3g44490;Bradi4g12860;Bradi4g12870;Bradi4g21100;Bradi4g23980;Bradi4g25200;Bradi4g41490;Bradi5g08270;Bradi5g2
OG5_126568	12	8	7	13	6	AT2G41700;AT3G47730;AT3G47790;AT3G47780;AT3G47740;AT3G47750;AT3G47770;AT3G47760;AT5G61740;AT5G61700;AT5G61730;AT5G61690	Glyma03g29210;Glyma03g29230;Glyma04g34140;Glyma06g20360;Glyma04g34130;Glyma05g01230;Glyma06g20370;Glyma17g10670	Medtr7g091380;Medtr3g099990;Medtr4g108160;Medtr4g108170;Medtr4g108180;Medtr4g108210;Medtr4g108240	485135|PACid:16037664;496336|PACid:16039872;358375|PACid:16042708;496340|PACid:16043914;496338|PACid:16045165;485140|PACid:16050547;485137|PACid:16051580;483249|PACid:16051826;886412|PACid:16053062;485136|PACid:16054438;485138|PACid:16060427;886414|PACid:	Bradi1g37230;Bradi3g08020;Bradi3g35380;Bradi3g35390;Bradi3g35400;Bradi4g28620
OG5_126569	10	20	27	10	14	AT1G09200;AT1G75600;AT3G27360;AT4G40030;AT4G40040;AT5G10390;AT5G10400;AT5G65350;AT5G65360;AT5G10980	Glyma07g32360;Glyma15g03710;Glyma08g26880;Glyma13g41710;Glyma11g37960;Glyma11g37970;Glyma18g01860;Glyma18g01870;Glyma0021s00410;Glyma05g32210;Glyma08g24380;Glyma15g34870;Glyma18g50120;Glyma05g32200;Glyma08g11380;Glyma11g13940;Glyma12g05910;Glyma13g24180;Glyma14g40590;Glyma17g37480	Medtr2g035230;Medtr2g082310;Medtr2g082340;Medtr2g082370;Medtr2g082400;Medtr7g013600;Medtr7g013610;Medtr7g023830;Medtr7g023880;Medtr7g059070;Medtr7g065520;Medtr5g024530;Medtr5g024600;Medtr5g024630;Medtr5g029770;Medtr5g029820;Medtr1g023630;Medtr1g105310;Med	487869|PACid:16041692;484525|PACid:16044160;908994|PACid:16047367;892824|PACid:16051707;327957|PACid:16055607;489722|PACid:16057956;316489|PACid:16059429;480202|PACid:16065082;471009|PACid:16065213;487928|PACid:16065776	Bradi1g48660;Bradi1g49990;Bradi1g50820;Bradi2g18410;Bradi2g24080;Bradi2g27720;Bradi2g56010;Bradi3g13650;Bradi3g19750;Bradi3g45290;Bradi3g45500;Bradi4g07840;Bradi5g09840;Bradi5g11920
OG5_126570	8	16	19	10	10	AT1G51060;AT1G08880;AT1G54690;AT3G20670;AT4G27230;AT5G02560;AT5G54640;AT5G59870	Glyma01g02720;Glyma12g34370;Glyma13g36180;Glyma13g36190;Glyma03g30440;Glyma03g40190;Glyma19g33360;Glyma19g42760;Glyma13g40890;Glyma13g40900;Glyma13g40940;Glyma15g04520;Glyma15g04530;Glyma15g04540;Glyma12g34360;Glyma13g12450	Medtr2g082200;Medtr2g082220;Medtr2g082510;Medtr2g096570;Medtr2g096590;Medtr2g096610;Medtr7g093910;Medtr7g108320;Medtr7g114040;Medtr7g114050;Medtr7g114060;Medtr4g005910;Medtr4g063280;Medtr4g063300;Medtr4g063410;Medtr4g071150;Medtr8g086640;Medtr8g086850;Med	916372|PACid:16034145;918601|PACid:16040985;898500|PACid:16044583;337754|PACid:16046042;888122|PACid:16048589;474223|PACid:16055361;358205|PACid:16059250;860653|PACid:16059865;492075|PACid:16062036;358204|PACid:16064969	Bradi1g10390;Bradi1g25390;Bradi1g25400;Bradi1g66360;Bradi1g66370;Bradi2g23090;Bradi2g37330;Bradi2g62450;Bradi4g06010;Bradi4g28560
OG5_126572	10	14	12	12	11	AT1G07790;AT2G37470;AT2G28720;AT3G46030;AT3G45980;AT3G09480;AT3G53650;AT5G02570;AT5G22880;AT5G59910	Glyma03g32980;Glyma12g07030;Glyma10g34230;Glyma11g15050;Glyma11g15060;Glyma11g15090;Glyma12g07040;Glyma12g07050;Glyma11g15070;Glyma20g33320;Glyma12g30300;Glyma13g19470;Glyma13g39590;Glyma19g35690	AC233662_2;Medtr2g083800;Medtr7g099960;Medtr7g114580;Medtr3g018670;Medtr1g068600;Medtr4g063200;Medtr4g063220;Medtr4g063240;Medtr4g063430;Medtr4g063450;Medtr4g071180	908123|PACid:16036528;482740|PACid:16051318;901825|PACid:16057176;866787|PACid:16057294;496128|PACid:16058730;489144|PACid:16059659;333229|PACid:16060056;470811|PACid:16060666;484977|PACid:16061167;912258|PACid:16061858;478268|PACid:16064056;484983|PACid:	Bradi1g08860;Bradi1g47980;Bradi1g56060;Bradi1g66380;Bradi2g00510;Bradi2g00530;Bradi2g23230;Bradi2g27710;Bradi2g27760;Bradi2g54540;Bradi3g54520
OG5_126573	8	9	8	9	13	AT1G07820;AT1G07660;AT2G28740;AT3G45930;AT3G53730;AT3G46320;AT5G59690;AT5G59970	Glyma10g07120;Glyma17g07070;Glyma17g34400;Glyma20g21230;Glyma14g36970;Glyma02g38920;Glyma13g21050;Glyma18g07160;Glyma10g26820	Medtr2g096100;Medtr7g099610;Medtr5g063620;Medtr3g061440;Medtr3g070920;Medtr4g061920;Medtr4g128150;Medtr8g038460	485763|PACid:16037430;496101|PACid:16039180;485010|PACid:16042365;481787|PACid:16045299;497532|PACid:16046002;470814|PACid:16050955;470793|PACid:16053932;496134|PACid:16063050;484971|PACid:16064464	Bradi1g05980;Bradi1g06000;Bradi1g68190;Bradi1g77230;Bradi2g22790;Bradi2g22990;Bradi2g23010;Bradi3g51930;Bradi4g06040;Bradi4g30960;Bradi4g37340;Bradi5g19350;Bradi5g19360
OG5_126574	18	52	48	21	19	AT1G31770;AT1G59870;AT1G15210;AT1G66950;AT1G15520;AT2G26910;AT2G37280;AT2G01320;AT2G36380;AT2G29940;AT3G16340;AT3G53480;AT3G30842;AT4G15230;AT4G15215;AT4G27420;AT4G15233;AT4G15236	Glyma01g22850;Glyma01g35800;Glyma09g08730;Glyma10g34980;Glyma11g09560;Glyma16g08370;Glyma16g21050;Glyma20g32580;Glyma07g01860;Glyma08g21540;Glyma13g43140;Glyma15g02220;Glyma03g32530;Glyma03g35040;Glyma03g35050;Glyma19g37760;Glyma20g32870;Glyma03g32520;Glyma03g32540;Glyma04g07420;Glyma06g07540;Glyma07g01900;Glyma07g03780;Glyma09g24230;Glyma13g43870;Glyma13g43880;Glyma14g15390;Glyma15g01460;Glyma15…	Medtr6g012530;Medtr2g102640;Medtr2g102660;Medtr2g102670;Medtr2g100990;Medtr2g101090;Medtr7g017650;Medtr7g098300;Medtr7g098310;Medtr7g098320;Medtr7g098330;Medtr7g098340;Medtr7g098370;Medtr7g098740;Medtr7g098750;Medtr7g098760;Medtr7g098780;Medtr7g098790;Med	481566|PACid:16034803;355259|PACid:16036991;318409|PACid:16038695;471713|PACid:16040487;481901|PACid:16040608;894406|PACid:16043367;904727|PACid:16043915;485725|PACid:16048787;473363|PACid:16050624;484044|PACid:16051190;482613|PACid:16051216;329987|PACid:	Bradi1g00460;Bradi1g26040;Bradi1g31130;Bradi1g35680;Bradi1g38020;Bradi1g38030;Bradi1g78750;Bradi2g01610;Bradi2g04850;Bradi2g10110;Bradi2g43120;Bradi2g43150;Bradi2g48620;Bradi3g07850;Bradi3g16130;Bradi3g34890;Bradi3g41990;Bradi4g28270;Bradi4g45400
OG5_126577	17	28	20	17	11	AT1G17580;AT1G04600;AT1G54560;AT1G08730;AT1G04160;AT1G50360;AT2G31900;AT2G20290;AT2G33240;AT3G58160;AT3G19960;AT4G28710;AT4G27370;AT4G33200;AT5G54280;AT5G43900;AT5G20490	Glyma20g36970;Glyma03g40950;Glyma04g05920;Glyma10g30670;Glyma08g17170;Glyma15g42030;Glyma09g41920;Glyma10g03980;Glyma13g18140;Glyma09g42180;Glyma10g43230;Glyma20g00320;Glyma20g23660;Glyma06g05910;Glyma14g11170;Glyma17g34410;Glyma06g39740;Glyma12g22300;Glyma12g34780;Glyma13g35790;Glyma03g32660;Glyma10g04750;Glyma13g19080;Glyma19g35410;Glyma20g00510;Glyma13g16710;Glyma17g05970;Glyma02g40260	Medtr6g007010;Medtr6g078820;Medtr2g062660;Medtr2g081070;Medtr7g026950;Medtr7g099290;Medtr5g095360;Medtr3g105200;Medtr1g015610;Medtr1g015620;Medtr1g015630;Medtr1g015640;Medtr1g023610;Medtr1g038800;Medtr1g080600;Medtr1g080610;Medtr1g080620;Medtr1g114540;Med	907290|PACid:16038439;862468|PACid:16045257;857748|PACid:16045583;879066|PACid:16046006;482115|PACid:16046076;319536|PACid:16046230;887579|PACid:16046739;913100|PACid:16047282;492062|PACid:16047333;885603|PACid:16049312;479514|PACid:16051870;359426|PACid:	Bradi1g00610;Bradi1g08710;Bradi1g24750;Bradi1g45120;Bradi2g18520;Bradi2g41980;Bradi2g48080;Bradi3g29440;Bradi3g29700;Bradi3g55350;Bradi3g57240
OG5_126579	2	4	44	4	2	AT3G12145;AT4G18600	Glyma01g14420;Glyma10g28280;Glyma14g06650;Glyma15g12270	AC233109_18;Medtr6g052850;Medtr6g065710;Medtr2g033110;Medtr2g040030;Medtr2g063660;Medtr2g047890;Medtr2g048110;Medtr2g048490;Medtr2g069170;Medtr2g097710;AC235662_23;Medtr7g026970;Medtr7g029980;Medtr7g052440;Medtr7g111820;Medtr5g006860;Medtr5g057610;Medtr5g	897426|PACid:16041463;492998|PACid:16047604;875229|PACid:16053055;872594|PACid:16061223	Bradi4g07760;Bradi4g17120
OG5_126582	50	71	51	51	14	AT1G13110;AT1G13100;AT1G13090;AT1G13080;AT1G74550;AT1G74540;AT1G33730;AT1G33720;AT2G40890;AT2G45560;AT2G45550;AT2G45580;AT2G45570;AT2G24180;AT2G30490;AT3G26280;AT3G26160;AT3G26220;AT3G26210;AT3G48300;AT3G48310;AT3G48320;AT3G48270;AT3G26200;AT3G48290;AT3G48280;AT3G26150;AT3G26230;AT3G44250;AT3G61035;AT3G26270;AT3G61040;AT3G26170;AT3G53290;AT3G53300;AT3G53280;AT3G26830;AT3G26180;AT3G26190;AT4G37400…	Glyma01g42600;Glyma07g09120;Glyma10g34850;Glyma03g27740;Glyma19g30600;Glyma20g09390;Glyma0265s00200;Glyma03g02410;Glyma07g09110;Glyma09g08970;Glyma1057s00200;Glyma20g28610;Glyma20g28620;Glyma10g34460;Glyma20g33090;Glyma09g40380;Glyma09g41900;Glyma11g11560;Glyma18g45520;Glyma02g40290;Glyma10g42230;Glyma14g38580;Glyma20g24810;Glyma07g39700;Glyma04g12180;Glyma08g43900;Glyma08g43920;Glyma08g43930;Gly…	AC225530_25;Medtr2g037130;AC233660_8;Medtr7g012330;Medtr7g012750;Medtr7g012860;Medtr7g075200;Medtr7g075250;Medtr7g075290;Medtr7g075380;Medtr7g075390;Medtr7g075400;Medtr7g075540;Medtr7g075550;Medtr7g075570;Medtr7g075580;Medtr7g075600;Medtr7g075610;Medtr7g0	322211|PACid:16034006;913321|PACid:16034995;346366|PACid:16036040;322596|PACid:16036223;481273|PACid:16036405;333169|PACid:16038054;471464|PACid:16038488;332020|PACid:16039101;903389|PACid:16039267;476592|PACid:16040067;328572|PACid:16040152;334612|PACid:	Bradi1g02670;Bradi1g68090;Bradi2g07580;Bradi2g07590;Bradi2g07600;Bradi2g31510;Bradi2g41750;Bradi2g53470;Bradi3g22560;Bradi3g35980;Bradi3g43160;Bradi4g31370;Bradi4g31380;Bradi5g08570
OG5_126583	7	16	7	8	9	AT2G37760;AT2G37770;AT2G21260;AT2G21250;AT2G37790;AT3G53880;AT5G01670	Glyma01g24960;Glyma12g04080;Glyma01g24920;Glyma01g24950;Glyma01g25000;Glyma03g11580;Glyma03g11610;Glyma03g17970;Glyma03g18410;Glyma03g18430;Glyma18g40690;Glyma07g16500;Glyma18g40760;Glyma19g28060;Glyma09g41730;Glyma18g43940	Medtr7g070500;Medtr4g021350;Medtr4g021410;Medtr4g021420;Medtr4g021450;Medtr4g072060;Medtr4g071980	884053|PACid:16040459;486904|PACid:16042252;333154|PACid:16049529;485781|PACid:16056246;480986|PACid:16057190;902956|PACid:16060392;480985|PACid:16064548;482783|PACid:16065143	Bradi2g22460;Bradi2g23460;Bradi2g54890;Bradi2g54900;Bradi3g02340;Bradi3g37330;Bradi5g00650;Bradi5g11620;Bradi5g11630
OG5_126585	4	11	72	4	5	AT2G32240;AT3G10180;AT5G40450;AT5G41790	Glyma11g10210;Glyma12g02520;Glyma17g31360;Glyma17g31390;Glyma16g07750;Glyma08g02510;Glyma08g15450;Glyma14g39380;Glyma16g05120;Glyma20g06230;Glyma20g34770	Medtr6g013760;AC235756_10;Medtr6g052510;Medtr6g047280;Medtr6g073970;Medtr6g076190;Medtr6g092480;Medtr6g092740;Medtr2g037080;Medtr2g059050;Medtr2g060240;Medtr2g060340;AC225528_28;Medtr2g104710;Medtr7g029870;Medtr7g045190;Medtr7g045210;Medtr7g045350;Medtr7g	344496|PACid:16034524;478343|PACid:16035477;859968|PACid:16055098;870949|PACid:16066231	Bradi1g44810;Bradi1g74430;Bradi3g27010;Bradi4g30490;Bradi5g21740
OG5_126588	9	28	72	19	16	AT1G16030;AT1G56410;AT1G09080;AT3G12580;AT3G09440;AT5G02490;AT5G02500;AT5G42020;AT5G28540	Glyma07g02450;Glyma13g29590;Glyma15g09420;Glyma15g09430;Glyma17g08020;Glyma02g09400;Glyma02g10320;Glyma07g26550;Glyma11g14950;Glyma11g31670;Glyma12g06910;Glyma13g28780;Glyma13g29580;Glyma15g10280;Glyma18g05610;Glyma18g52470;Glyma18g52480;Glyma18g52610;Glyma18g52760;Glyma02g36700;Glyma03g32850;Glyma13g19330;Glyma18g52650;Glyma19g35560;Glyma05g36600;Glyma05g36620;Glyma08g02940;Glyma08g02960	AC233662_44;Medtr6g045110;Medtr2g017700;Medtr2g017710;Medtr2g017730;Medtr2g038260;Medtr2g038270;Medtr2g032550;Medtr2g032580;Medtr2g040160;Medtr2g040220;Medtr2g040260;Medtr2g040350;Medtr2g040370;Medtr2g040380;Medtr2g077810;Medtr2g101470;Medtr7g011590;Medtr	314911|PACid:16033994;860646|PACid:16038604;892955|PACid:16040064;915872|PACid:16043574;875564|PACid:16045037;891937|PACid:16046900;311954|PACid:16047820;899395|PACid:16048011;889922|PACid:16048608;911163|PACid:16050004;471804|PACid:16054736;889746|PACid:	Bradi1g03720;Bradi1g66470;Bradi1g66520;Bradi1g66530;Bradi1g66540;Bradi1g66550;Bradi1g66560;Bradi1g66590;Bradi2g06050;Bradi2g23250;Bradi2g46940;Bradi2g54570;Bradi3g01480;Bradi4g04220;Bradi4g28250;Bradi5g17520
OG5_126590	8	16	119	5	41	AT2G27040;AT2G32940;AT5G21030;AT5G21150;ATMG00810;ATMG00300;ATMG00820;ATMG00710	Glyma02g44260;Glyma06g47230;Glyma14g04510;Glyma20g12070;Glyma13g26240;Glyma15g37170;Glyma01g22250;Glyma03g21660;Glyma11g25770;Glyma13g03900;Glyma14g18800;Glyma14g27660;Glyma18g25790;Glyma01g07740;Glyma08g17420;Glyma20g39310	AC233685_44;AC235009_20;AC225481_10;Medtr6g057480;Medtr6g060710;Medtr6g060790;Medtr6g060870;Medtr6g061630;Medtr6g065020;Medtr6g065030;Medtr6g046170;Medtr6g046290;Medtr6g047230;Medtr6g072820;Medtr6g071180;Medtr6g081770;Medtr6g087030;Medtr2g014690;Medtr2g02	481584|PACid:16036850;326484|PACid:16047041;917481|PACid:16050590;902361|PACid:16055324;489025|PACid:16062541	Bradi0007s00200;Bradi1g06850;Bradi1g24480;Bradi1g31490;Bradi1g43020;Bradi1g43550;Bradi1g53010;Bradi1g57220;Bradi1g57320;Bradi1g61870;Bradi2g01640;Bradi2g01680;Bradi2g10360;Bradi2g10370;Bradi2g14150;Bradi2g14670;Bradi2g30840;Bradi2g31610;Bradi3g03600;Bradi
OG5_126592	0	1	2	0	2	-	Glyma14g05710	Medtr5g077310;Medtr5g084670	-	Bradi0009s00200;Bradi3g03370
OG5_126593	3	6	2	3	3	AT1G48130;AT3G11630;AT5G06290	Glyma05g26400;Glyma08g09310;Glyma02g35780;Glyma10g09470;Glyma03g35860;Glyma19g38520	Medtr1g105090;AC146630_2	897365|PACid:16042237;908552|PACid:16050970;473951|PACid:16054968	Bradi1g20040;Bradi3g45140;Bradi5g09650
OG5_126595	9	18	4	11	8	AT1G49240;AT2G37620;AT2G42100;AT3G46520;AT3G12110;AT3G53750;AT3G18780;AT5G09810;AT5G59370	Glyma02g29160;Glyma09g17040;Glyma02g10170;Glyma03g30110;Glyma05g09290;Glyma08g19420;Glyma11g14880;Glyma12g06820;Glyma13g41060;Glyma15g04360;Glyma15g05570;Glyma18g52780;Glyma19g00850;Glyma04g39380;Glyma05g32220;Glyma06g15520;Glyma08g15480;Glyma19g32990	Medtr2g008050;Medtr7g026230;Medtr7g093260;Medtr3g095530	323914|PACid:16035409;903556|PACid:16035422;346008|PACid:16037290;321462|PACid:16037855;321465|PACid:16041016;496065|PACid:16047394;342019|PACid:16048422;478567|PACid:16053945;487803|PACid:16056800;474065|PACid:16063347;485023|PACid:16065116	Bradi1g02580;Bradi1g10630;Bradi2g24070;Bradi2g39590;Bradi2g56000;Bradi3g30710;Bradi4g00260;Bradi4g41850
OG5_126596	21	45	53	20	27	AT1G28010;AT1G27940;AT1G10680;AT1G02530;AT1G02520;AT2G47000;AT2G39480;AT2G36910;AT3G62150;AT3G28860;AT3G28345;AT3G28360;AT3G28390;AT3G28380;AT3G55320;AT3G28415;AT4G18050;AT4G01820;AT4G01830;AT4G25960;AT5G46540	Glyma14g40280;Glyma17g37860;Glyma13g17880;Glyma03g38300;Glyma06g20130;Glyma13g17910;Glyma13g17930;Glyma17g04590;Glyma17g04600;Glyma17g04620;Glyma02g01100;Glyma10g27790;Glyma03g34080;Glyma10g06220;Glyma13g20530;Glyma19g36820;Glyma13g17890;Glyma13g17920;Glyma17g04610;Glyma06g14450;Glyma13g05300;Glyma16g01350;Glyma19g02520;Glyma01g01160;Glyma06g42040;Glyma08g45660;Glyma11g37690;Glyma12g16410;Glyma16…	Medtr6g009060;Medtr6g009070;Medtr6g009080;Medtr6g009090;Medtr6g009110;Medtr6g009150;Medtr6g009200;Medtr6g009030;Medtr6g008800;Medtr6g008820;Medtr6g078080;Medtr2g018210;Medtr2g018220;Medtr2g018320;Medtr2g018350;Medtr2g018420;Medtr2g018440;Medtr2g018460;Med	485955|PACid:16034927;905099|PACid:16034964;482971|PACid:16035015;894486|PACid:16035370;888346|PACid:16036201;355242|PACid:16037241;865490|PACid:16038985;472995|PACid:16042951;493065|PACid:16044642;484657|PACid:16046599;483871|PACid:16048231;902817|PACid:	Bradi1g66260;Bradi1g66290;Bradi1g72520;Bradi2g11210;Bradi2g17710;Bradi2g17720;Bradi2g20170;Bradi2g20180;Bradi2g36900;Bradi2g47330;Bradi2g47340;Bradi2g47350;Bradi2g47360;Bradi2g47400;Bradi2g47410;Bradi2g48610;Bradi2g62540;Bradi3g06580;Bradi3g10680;Bradi3g1
OG5_126599	7	16	12	5	9	AT1G32490;AT2G35340;AT2G47250;AT3G62310;AT3G26560;AT4G16680;AT5G13010	Glyma01g04790;Glyma04g32630;Glyma06g21800;Glyma06g21830;Glyma08g00230;Glyma15g33060;Glyma04g32640;Glyma10g01410;Glyma02g01390;Glyma03g37980;Glyma19g40600;Glyma14g40560;Glyma17g37550;Glyma18g00730;Glyma13g41740;Glyma15g03660	AC235663_29;Medtr6g061840;Medtr6g086240;Medtr2g098440;Medtr5g075310;Medtr3g033450;Medtr3g052610;Medtr3g055020;Medtr1g023910;Medtr1g086640;Medtr1g114490;Medtr8g041990	488117|PACid:16036974;859045|PACid:16039706;917910|PACid:16043113;349295|PACid:16051513;345267|PACid:16062900	Bradi1g18830;Bradi1g26610;Bradi1g61220;Bradi1g64190;Bradi1g66060;Bradi2g26670;Bradi3g03570;Bradi3g13460;Bradi3g22680
OG5_126600	30	51	17	35	29	AT1G74740;AT1G76040;AT1G61950;AT1G50700;AT1G18890;AT1G35670;AT2G41860;AT2G17290;AT2G38910;AT2G35890;AT2G31500;AT3G51850;AT3G20410;AT3G10660;AT3G57530;AT4G23650;AT4G09570;AT4G35310;AT4G04695;AT4G21940;AT4G04710;AT4G04740;AT4G04720;AT4G04700;AT5G12180;AT5G12480;AT5G04870;AT5G19360;AT5G19450;AT5G23580	Glyma17g38040;Glyma04g34440;Glyma05g01470;Glyma06g20170;Glyma17g10410;Glyma04g38150;Glyma10g36090;Glyma02g48160;Glyma14g00320;Glyma20g31520;Glyma10g11020;Glyma11g13740;Glyma12g05730;Glyma07g18310;Glyma18g43160;Glyma02g46070;Glyma08g42850;Glyma14g02680;Glyma14g40090;Glyma17g38050;Glyma18g11030;Glyma03g36240;Glyma15g35070;Glyma02g31490;Glyma03g29450;Glyma19g32260;Glyma01g43240;Glyma05g37260;Glyma08…	Medtr7g054260;Medtr7g091960;Medtr5g009830;Medtr5g013490;Medtr5g089320;Medtr5g089440;Medtr5g092810;Medtr5g099240;Medtr3g043370;Medtr3g098070;Medtr3g098090;Medtr1g026190;Medtr1g041150;Medtr4g009290;Medtr4g132040;Medtr4g132070;Medtr8g095440	856516|PACid:16033774;488835|PACid:16034560;480614|PACid:16035482;910374|PACid:16038314;491116|PACid:16038647;902185|PACid:16039546;907222|PACid:16040899;889320|PACid:16042336;490109|PACid:16042640;489809|PACid:16042698;354567|PACid:16043046;483269|PACid:	Bradi1g04440;Bradi1g06270;Bradi1g06300;Bradi1g12150;Bradi1g24240;Bradi1g26310;Bradi1g56970;Bradi1g76560;Bradi2g15520;Bradi2g21390;Bradi2g22750;Bradi2g43910;Bradi2g52870;Bradi2g54080;Bradi3g32190;Bradi3g41770;Bradi3g51970;Bradi3g60750;Bradi4g07280;Bradi4g2
OG5_126601	9	23	10	11	11	AT1G49430;AT1G77590;AT1G64400;AT2G47240;AT2G04350;AT3G05970;AT4G11030;AT4G23850;AT5G27600	Glyma07g20860;Glyma11g13050;Glyma12g05140;Glyma20g01060;Glyma06g11860;Glyma13g03280;Glyma14g23680;Glyma14g23710;Glyma02g01370;Glyma03g38000;Glyma10g01400;Glyma19g40610;Glyma13g11700;Glyma20g07060;Glyma20g07280;Glyma10g39540;Glyma15g34650;Glyma20g28200;Glyma04g32720;Glyma01g43470;Glyma05g36910;Glyma08g02620;Glyma11g02030	Medtr7g109830;Medtr5g009350;Medtr5g009360;Medtr3g082660;Medtr3g087980;Medtr1g030290;Medtr1g086600;Medtr1g104810;Medtr4g027260;Medtr4g068500	474081|PACid:16038023;492484|PACid:16038997;489570|PACid:16039681;474909|PACid:16039906;322371|PACid:16040230;476923|PACid:16041256;477894|PACid:16046944;874262|PACid:16059520;882052|PACid:16060523;904199|PACid:16063315;352166|PACid:16063333	Bradi1g48780;Bradi2g38490;Bradi2g45460;Bradi3g03730;Bradi4g08820;Bradi4g16280;Bradi4g24280;Bradi4g26610;Bradi4g41590;Bradi4g42950;Bradi4g44540
OG5_126605	6	14	5	7	4	AT1G04820;AT1G64740;AT1G50010;AT4G14960;AT5G19770;AT5G19780	Glyma05g23230;Glyma20g27280;Glyma01g40550;Glyma04g09350;Glyma06g09500;Glyma10g40150;Glyma11g04750;Glyma17g16830;Glyma17g33400;Glyma16g27030;Glyma19g28990;Glyma05g29000;Glyma08g12140;Glyma16g04420	Medtr6g029190;Medtr7g085800;Medtr3g110720;Medtr4g097830;Medtr8g085980	474136|PACid:16037519;873439|PACid:16046701;488871|PACid:16050019;494557|PACid:16053205;917059|PACid:16053232;488873|PACid:16063897;475472|PACid:16065194	Bradi1g07160;Bradi1g10150;Bradi1g23770;Bradi1g69670
OG5_126607	13	78	44	19	18	AT1G20850;AT1G47128;AT1G06260;AT2G21430;AT3G48340;AT3G19390;AT3G54940;AT4G23520;AT4G39090;AT4G16190;AT5G50260;AT5G45890;AT5G43060	Glyma04g01630;Glyma04g01640;Glyma06g01710;Glyma06g01730;Glyma04g04400;Glyma05g20930;Glyma05g29130;Glyma06g04540;Glyma06g42530;Glyma06g42560;Glyma06g42650;Glyma14g09440;Glyma16g16290;Glyma17g35720;Glyma12g33580;Glyma13g36880;Glyma06g43250;Glyma12g14120;Glyma04g03020;Glyma10g35100;Glyma11g12130;Glyma12g04340;Glyma14g40670;Glyma20g32460;Glyma06g03050;Glyma17g37400;Glyma04g36470;Glyma06g18390;Glyma06…	Medtr2g015920;Medtr2g075830;Medtr2g047960;Medtr2g083930;Medtr7g078310;Medtr7g078580;Medtr7g078600;Medtr7g079130;Medtr7g079230;Medtr7g079260;Medtr7g086240;Medtr5g022560;Medtr3g029560;Medtr3g044260;Medtr3g044270;Medtr3g082370;Medtr3g083170;Medtr3g102220;Med	495086|PACid:16033959;338058|PACid:16034855;918859|PACid:16036939;887827|PACid:16037363;347926|PACid:16041306;485911|PACid:16043166;877752|PACid:16044032;473866|PACid:16045722;893147|PACid:16046716;479457|PACid:16047193;895524|PACid:16050204;349631|PACid:	Bradi1g08360;Bradi1g27830;Bradi1g32290;Bradi1g59040;Bradi1g74230;Bradi2g08300;Bradi2g16620;Bradi2g39320;Bradi2g58120;Bradi3g43290;Bradi4g07130;Bradi4g19710;Bradi4g40630;Bradi5g03360;Bradi5g06670;Bradi5g24020;Bradi5g24030;Bradi5g25640
OG5_126609	12	27	11	10	11	AT1G65060;AT1G51680;AT1G30520;AT1G20480;AT1G20490;AT1G20500;AT1G20510;AT3G48990;AT3G21240;AT3G21230;AT4G05160;AT5G38120	Glyma01g44270;Glyma11g01240;Glyma11g09710;Glyma13g01080;Glyma13g44950;Glyma15g00390;Glyma17g07170;Glyma17g07180;Glyma17g07190;Glyma09g02840;Glyma15g13710;Glyma11g13900;Glyma12g05870;Glyma13g41760;Glyma15g03640;Glyma10g34160;Glyma10g34170;Glyma14g39840;Glyma20g33370;Glyma09g25470;Glyma10g37950;Glyma11g31310;Glyma16g30270;Glyma20g29850;Glyma11g20020;Glyma12g08460;Glyma13g39770	Medtr2g030240;Medtr5g007640;Medtr3g035130;Medtr1g073180;AC235664_4;Medtr4g005750;AC233655_7;Medtr4g128330;Medtr4g128430;AC235487_8;Medtr8g039720	312965|PACid:16034821;313692|PACid:16034882;892144|PACid:16036698;479643|PACid:16044136;906154|PACid:16044766;494165|PACid:16046259;873632|PACid:16050299;315469|PACid:16053679;490166|PACid:16057167;472278|PACid:16063847	Bradi1g31320;Bradi1g74870;Bradi1g76280;Bradi2g45150;Bradi3g05750;Bradi3g14330;Bradi3g18960;Bradi3g37300;Bradi3g52350;Bradi4g19950;Bradi5g26740
OG5_126610	11	26	13	12	9	AT1G13210;AT1G59820;AT1G54280;AT1G17500;AT1G26130;AT1G72700;AT1G68710;AT3G25610;AT3G13900;AT3G27870;AT5G04930	Glyma08g40530;Glyma18g16990;Glyma07g00980;Glyma08g20330;Glyma13g42390;Glyma15g02990;Glyma01g23140;Glyma02g14350;Glyma04g33080;Glyma05g07730;Glyma06g21140;Glyma06g23220;Glyma08g36270;Glyma16g19180;Glyma17g13280;Glyma18g22880;Glyma05g08630;Glyma19g01010;Glyma04g16040;Glyma06g47300;Glyma08g24580;Glyma09g41040;Glyma13g18580;Glyma15g29860;Glyma16g34610;Glyma18g44550	Medtr6g006910;AC235009_1;AC235667_14;Medtr2g099690;Medtr7g073460;Medtr5g037210;Medtr3g007240;Medtr4g112430;Medtr8g005730;Medtr8g005740;Medtr8g018290;Medtr8g044210;Medtr8g062150	879257|PACid:16036742;484577|PACid:16045301;316232|PACid:16045865;475997|PACid:16046448;908384|PACid:16047782;471476|PACid:16050753;889156|PACid:16051742;322706|PACid:16056535;341522|PACid:16060642;890135|PACid:16061277;474559|PACid:16063249;475328|PACid:	Bradi1g37700;Bradi1g42310;Bradi1g63250;Bradi1g63650;Bradi1g63660;Bradi2g10650;Bradi2g40060;Bradi3g26400;Bradi3g35000
OG5_126611	9	18	9	10	9	AT1G75780;AT1G20010;AT2G29550;AT4G20890;AT5G44340;AT5G12250;AT5G62690;AT5G62700;AT5G23860	Glyma04g02610;Glyma06g02650;Glyma14g40380;Glyma17g37770;Glyma08g08590;Glyma03g27970;Glyma05g33830;Glyma05g37860;Glyma08g01740;Glyma08g05850;Glyma19g30770;Glyma01g26950;Glyma03g15020;Glyma05g25610;Glyma09g03020;Glyma10g37960;Glyma15g13970;Glyma20g29840	Medtr2g031310;Medtr7g089120;Medtr3g113970;Medtr1g101130;Medtr4g019090;Medtr4g019110;Medtr4g093670;Medtr8g098360;Medtr8g107250	902563|PACid:16046646;917174|PACid:16048740;472226|PACid:16049127;485062|PACid:16051164;861637|PACid:16053930;489245|PACid:16055721;481870|PACid:16058708;476725|PACid:16059444;492797|PACid:16063555;496451|PACid:16065197	Bradi1g06800;Bradi1g13090;Bradi1g32430;Bradi1g78210;Bradi2g10970;Bradi2g21340;Bradi2g25370;Bradi2g52790;Bradi3g05010
OG5_126613	12	31	10	15	11	AT1G19730;AT1G45145;AT1G69880;AT1G43560;AT1G76760;AT1G03680;AT3G51030;AT3G08710;AT3G15360;AT4G03520;AT5G42980;AT5G39950	Glyma10g36870;Glyma20g30740;Glyma01g37550;Glyma04g03110;Glyma06g03150;Glyma11g07750;Glyma14g07690;Glyma17g37280;Glyma03g00410;Glyma09g40970;Glyma16g34660;Glyma18g44840;Glyma06g37970;Glyma12g23340;Glyma12g35190;Glyma13g35310;Glyma04g42080;Glyma06g12710;Glyma14g27370;Glyma01g04760;Glyma01g04800;Glyma01g04810;Glyma02g02700;Glyma02g02710;Glyma02g02730;Glyma08g40680;Glyma09g37590;Glyma09g37600;Glyma18…	Medtr7g009070;Medtr5g021180;Medtr5g037890;Medtr5g037930;Medtr5g037950;Medtr1g023140;Medtr1g098660;Medtr4g111950;Medtr8g005320;Medtr8g005620	892375|PACid:16036122;897824|PACid:16040174;897008|PACid:16044721;476836|PACid:16047661;889411|PACid:16050046;891439|PACid:16051095;490216|PACid:16055740;497162|PACid:16056732;493991|PACid:16057219;485455|PACid:16058780;470338|PACid:16061398;891327|PACid:	Bradi1g05140;Bradi1g05150;Bradi1g29280;Bradi1g55100;Bradi1g55110;Bradi2g20440;Bradi2g61580;Bradi3g49880;Bradi4g40800;Bradi5g10230;Bradi5g16550
OG5_126615	13	37	18	14	8	AT1G31885;AT1G73190;AT1G17810;AT2G16850;AT2G34390;AT2G25810;AT3G06100;AT3G16240;AT4G19030;AT4G01470;AT4G18910;AT5G37810;AT5G37820	Glyma10g06750;Glyma20g35860;Glyma09g28930;Glyma10g31750;Glyma16g33530;Glyma06g00550;Glyma04g08830;Glyma06g08910;Glyma02g15870;Glyma10g03870;Glyma07g02060;Glyma08g21730;Glyma13g43250;Glyma15g02090;Glyma19g04450;Glyma08g29500;Glyma02g10520;Glyma10g43680;Glyma11g15200;Glyma13g40820;Glyma15g04630;Glyma18g52360;Glyma20g23110;Glyma05g29500;Glyma05g29510;Glyma08g12650;Glyma08g12660;Glyma13g01800;Glyma13…	Medtr6g069040;Medtr2g017570;Medtr2g017590;Medtr2g017610;Medtr2g017620;Medtr2g017660;Medtr2g101370;Medtr5g063930;Medtr5g079570;Medtr5g082070;Medtr3g008920;Medtr3g070210;Medtr1g006490;Medtr1g006590;Medtr4g063090;Medtr8g013680;Medtr8g087710;Medtr8g087720	859894|PACid:16038137;901244|PACid:16039486;912085|PACid:16042320;479077|PACid:16042589;477911|PACid:16043080;869754|PACid:16046510;476450|PACid:16049446;330314|PACid:16049875;492953|PACid:16050041;882866|PACid:16054283;881482|PACid:16055890;492969|PACid:	Bradi1g38160;Bradi2g07810;Bradi2g07830;Bradi2g32890;Bradi2g31800;Bradi2g62520;Bradi3g08930;Bradi3g29780
OG5_126616	9	19	15	9	11	AT1G07510;AT1G50250;AT1G06430;AT2G29080;AT2G26140;AT2G30950;AT5G53170;AT5G42270;AT5G15250	Glyma11g14640;Glyma12g06530;Glyma12g06580;Glyma09g05820;Glyma15g17070;Glyma14g10950;Glyma14g10960;Glyma17g34610;Glyma05g26230;Glyma08g09160;Glyma06g13140;Glyma13g08160;Glyma14g29780;Glyma14g29810;Glyma04g02100;Glyma06g02200;Glyma09g37250;Glyma18g11240;Glyma18g49440	Medtr6g059690;Medtr6g068900;Medtr7g010800;Medtr7g078570;Medtr5g043920;Medtr5g074850;Medtr5g075340;Medtr5g075360;Medtr5g075370;Medtr3g104470;Medtr3g104480;Medtr3g104490;Medtr1g044600;Medtr4g064350;Medtr8g107160	494803|PACid:16034797;495389|PACid:16037688;481469|PACid:16041141;878817|PACid:16045403;482018|PACid:16057511;861922|PACid:16059933;887964|PACid:16060285;344684|PACid:16064914;891950|PACid:16064954	Bradi1g02240;Bradi1g02250;Bradi1g29900;Bradi1g32310;Bradi1g45160;Bradi2g14330;Bradi2g23360;Bradi2g41610;Bradi2g43740;Bradi2g54700;Bradi2g54710
OG5_126618	1	4	1	3	10	AT1G24360	Glyma08g10760;Glyma09g26480;Glyma11g37320;Glyma18g01280	Medtr3g085740	914501|PACid:16041021;472909|PACid:16043069;489606|PACid:16058846	Bradi2g59670;Bradi3g20670;Bradi3g43850;Bradi4g09100;Bradi4g11360;Bradi4g11380;Bradi4g11400;Bradi4g11410;Bradi4g39510;Bradi5g07220
OG5_126620	3	6	3	4	4	AT3G24430;AT4G19540;AT5G50960	Glyma07g09820;Glyma09g31980;Glyma10g03930;Glyma13g18090;Glyma14g10850;Glyma17g34650	Medtr6g086600;Medtr1g016110;Medtr1g019620	479952|PACid:16051077;918125|PACid:16054338;895644|PACid:16057195;492911|PACid:16060430	Bradi1g14340;Bradi2g48370;Bradi3g47930;Bradi5g13870
OG5_126621	7	18	4	6	4	AT1G64590;AT2G37540;AT4G23420;AT4G23430;AT4G11410;AT5G53100;AT5G02540	Glyma09g24980;Glyma09g25050;Glyma09g25070;Glyma09g25080;Glyma10g37750;Glyma10g37760;Glyma16g30040;Glyma16g30050;Glyma16g30070;Glyma20g30080;Glyma05g37720;Glyma08g01870;Glyma09g25000;Glyma16g30060;Glyma03g32920;Glyma10g05030;Glyma13g19390;Glyma19g35630	AC233662_57;Medtr7g099850;AC235754_9;Medtr1g100790	492531|PACid:16042446;918377|PACid:16044505;474887|PACid:16051030;902897|PACid:16055388;487032|PACid:16060506;911486|PACid:16064405	Bradi2g03400;Bradi3g32760;Bradi4g23850;Bradi4g38730
OG5_126623	7	18	5	11	10	AT2G04030;AT3G07770;AT4G24190;AT5G52640;AT5G56030;AT5G56000;AT5G56010	Glyma01g09310;Glyma02g13790;Glyma02g47580;Glyma14g01100;Glyma14g40320;Glyma17g37820;Glyma09g24410;Glyma09g29230;Glyma16g29750;Glyma02g47210;Glyma08g03690;Glyma08g44590;Glyma10g16800;Glyma14g01530;Glyma17g33570;Glyma18g08220;Glyma19g27030;Glyma20g05110	Medtr5g097320;Medtr5g096430;Medtr5g096460;Medtr1g025430;Medtr1g099840	875675|PACid:16036212;495334|PACid:16038594;896948|PACid:16045738;869093|PACid:16046568;920809|PACid:16046620;495688|PACid:16048990;913901|PACid:16049528;495683|PACid:16054944;484305|PACid:16057624;864138|PACid:16063819;492441|PACid:16066095	Bradi1g02320;Bradi1g30130;Bradi3g38900;Bradi3g39590;Bradi3g39620;Bradi3g39630;Bradi4g06370;Bradi4g32940;Bradi4g33400;Bradi5g02040
OG5_126624	6	12	5	5	6	AT1G55810;AT3G53900;AT3G27440;AT3G27190;AT4G26510;AT5G40870	Glyma02g47270;Glyma01g24520;Glyma03g12260;Glyma19g07090;Glyma08g45270;Glyma14g01480;Glyma18g08180;Glyma0042s00200;Glyma12g17670;Glyma16g06250;Glyma17g13830;Glyma19g25360	Medtr6g021560;Medtr6g021580;Medtr5g096660;Medtr3g061030;Medtr4g103620	865142|PACid:16037550;904933|PACid:16037892;323928|PACid:16055853;493890|PACid:16062680;329032|PACid:16064296	Bradi2g23490;Bradi2g30510;Bradi3g10140;Bradi3g41130;Bradi4g34600;Bradi4g38030
OG5_126626	2	4	2	2	1	AT1G03090;AT5G35360	Glyma02g16390;Glyma10g03440;Glyma05g36450;Glyma08g03120	Medtr1g071610;Medtr8g101330	470289|PACid:16050612;493601|PACid:16061218	Bradi4g02380
OG5_126627	0	1	0	0	0	-	Glyma0146s00220	-	-	-
OG5_126628	7	16	5	7	7	AT1G16300;AT1G12900;AT1G13440;AT1G79530;AT1G42970;AT3G04120;AT3G26650	Glyma16g04940;Glyma19g28240;Glyma04g36860;Glyma05g06420;Glyma06g18110;Glyma19g22780;Glyma03g22790;Glyma16g09020;Glyma04g01750;Glyma06g01850;Glyma20g09590;Glyma04g36870;Glyma06g18120;Glyma11g37360;Glyma18g01330;Glyma02g07590	Medtr2g065470;Medtr7g084800;Medtr3g085850;Medtr3g115920;Medtr4g103920	473747|PACid:16037666;471499|PACid:16040613;477673|PACid:16042878;484431|PACid:16043798;477121|PACid:16048091;471443|PACid:16048736;471827|PACid:16058298	Bradi1g32090;Bradi1g76470;Bradi3g05300;Bradi3g14040;Bradi3g14060;Bradi3g14120;Bradi5g12330
OG5_126631	4	6	18	5	6	AT1G07940;AT1G07920;AT1G07930;AT5G60390	Glyma05g11630;Glyma05g24110;Glyma16g07350;Glyma17g23900;Glyma19g07240;Glyma10g35700	Medtr6g021800;Medtr2g037420;Medtr2g082730;Medtr7g098190;Medtr5g037350;Medtr1g013680;Medtr1g089170;Medtr1g089520;Medtr1g095650;Medtr1g095690;Medtr1g095710;Medtr1g101870;Medtr4g014810;Medtr4g019170;Medtr4g054970;Medtr8g008740;Medtr8g013910;Medtr8g014590	906758|PACid:16039472;891732|PACid:16050191;311847|PACid:16050522;496177|PACid:16051536;470837|PACid:16056925	Bradi0012s00200;Bradi1g06860;Bradi1g06870;Bradi1g65720;Bradi1g65730;Bradi4g12750
OG5_126632	9	19	7	10	4	AT1G03270;AT1G47330;AT1G55930;AT2G14520;AT3G13070;AT4G33700;AT4G14240;AT4G14230;AT5G52790	Glyma19g33660;Glyma04g03440;Glyma06g03530;Glyma13g11360;Glyma07g30470;Glyma08g06780;Glyma02g46780;Glyma14g01920;Glyma03g16920;Glyma13g32580;Glyma15g06750;Glyma07g38600;Glyma13g28000;Glyma15g11030;Glyma17g02110;Glyma09g24130;Glyma09g24150;Glyma16g10280;Glyma16g29610	Medtr6g051840;Medtr6g051860;Medtr6g052300;Medtr2g010520;Medtr7g010900;Medtr5g094740;Medtr4g092610	474663|PACid:16033865;491310|PACid:16035097;493485|PACid:16038469;883215|PACid:16039979;311427|PACid:16045264;495342|PACid:16046544;493487|PACid:16057026;473883|PACid:16057753;480346|PACid:16058098;478681|PACid:16065925	Bradi1g12660;Bradi1g15270;Bradi1g76830;Bradi2g26260
OG5_126634	3	9	5	4	4	AT1G27500;AT3G27960;AT4G10840	Glyma04g35600;Glyma05g02160;Glyma06g19430;Glyma05g08530;Glyma19g01100;Glyma05g36660;Glyma08g02900;Glyma16g02600;Glyma17g09760	Medtr6g006830;Medtr6g006860;Medtr2g062570;Medtr3g077950;Medtr4g106900	489926|PACid:16034737;484584|PACid:16052463;472955|PACid:16057972;881062|PACid:16059471	Bradi2g36570;Bradi3g01080;Bradi3g52930;Bradi3g57780
OG5_126635	2	7	0	2	2	AT3G08720;AT3G08730	Glyma05g01620;Glyma09g41010;Glyma10g22860;Glyma14g36660;Glyma17g10270;Glyma18g44520;Glyma20g16860	-	478175|PACid:16058105;478176|PACid:16063378	Bradi1g17630;Bradi1g63290
OG5_126636	7	15	9	16	15	AT1G74310;AT2G25140;AT3G48870;AT4G14670;AT5G15450;AT5G51070;AT5G50920	Glyma05g00540;Glyma06g21910;Glyma17g08540;Glyma04g06610;Glyma06g06690;Glyma08g26410;Glyma13g05920;Glyma18g49930;Glyma19g03440;Glyma04g38050;Glyma06g17020;Glyma04g37740;Glyma05g38510;Glyma06g17360;Glyma08g01140	Medtr6g013600;Medtr6g013660;Medtr2g006950;Medtr2g099070;Medtr7g012820;Medtr5g098360;Medtr3g098310;Medtr3g106160;Medtr8g100040	476565|PACid:16035675;485240|PACid:16042149;493439|PACid:16049640;920586|PACid:16050914;495156|PACid:16051071;335387|PACid:16055032;868418|PACid:16055258;901111|PACid:16055501;909516|PACid:16055990;484935|PACid:16058732;495173|PACid:16059183;889286|PACid:	Bradi1g10690;Bradi1g16190;Bradi1g42850;Bradi1g50460;Bradi1g50650;Bradi1g50660;Bradi2g19540;Bradi2g49660;Bradi3g06110;Bradi3g44340;Bradi3g44640;Bradi4g20470;Bradi4g38240;Bradi4g39880;Bradi5g08920
OG5_126637	3	4	20	3	5	AT4G35800;AT5G60040;ATCG00180	Glyma01g36700;Glyma09g41550;Glyma11g08610;Glyma11g15530	AC151738_15;AC151738_16;Medtr7g067760;Medtr5g023020;Medtr3g047940;Medtr3g062770;Medtr3g062790;Medtr4g009210;Medtr4g034840;Medtr4g061680;Medtr4g061700;Medtr4g061720;Medtr4g061730;Medtr4g061740;Medtr4g061750;Medtr4g061780;Medtr4g061790;Medtr4g061800;Medtr4g	496142|PACid:16040887;315525|PACid:16042656;491060|PACid:16049157	Bradi1g00350;Bradi1g00360;Bradi3g00510;Bradi3g16660;Bradi3g43050
OG5_126638	4	21	12	7	5	AT1G23800;AT2G24270;AT3G48000;AT3G24503	Glyma01g03820;Glyma02g03870;Glyma08g39770;Glyma13g23950;Glyma18g18910;Glyma19g01390;Glyma02g36370;Glyma17g08310;Glyma17g33340;Glyma04g35220;Glyma06g19560;Glyma17g09860;Glyma05g35340;Glyma05g35350;Glyma07g09630;Glyma07g09640;Glyma08g04370;Glyma08g04380;Glyma09g32160;Glyma09g32170;Glyma09g32180	Medtr6g086300;Medtr6g086340;Medtr3g086720;Medtr1g014320;Medtr4g106620;Medtr4g107040;Medtr4g131180;Medtr8g083520;Medtr8g083530;Medtr8g103660;Medtr8g103670;CU013530_21	354766|PACid:16036976;882902|PACid:16037780;472641|PACid:16038689;479960|PACid:16046211;485161|PACid:16049311;898652|PACid:16051368;481283|PACid:16058588	Bradi1g37090;Bradi1g43770;Bradi2g42360;Bradi2g42380;Bradi3g36930
OG5_126641	6	10	14	11	3	AT2G18020;AT2G44065;AT3G51190;AT4G36130;ATCG00830;ATCG01310	Glyma09g28350;Glyma16g33160;Glyma01g37250;Glyma02g05540;Glyma11g08050;Glyma16g24120;Glyma15g10040;Glyma19g07190;Glyma08g36570;Glyma10g09550	Medtr2g015360;Medtr7g076940;Medtr5g021800;Medtr3g035700;Medtr3g035710;Medtr1g005200;Medtr1g005730;Medtr1g075450;Medtr4g047710;Medtr4g047920;Medtr4g034730;Medtr4g051430;Medtr4g124720;Medtr8g102110	356646|PACid:16034370;491018|PACid:16039455;323679|PACid:16043277;884274|PACid:16047428;876340|PACid:16049270;875126|PACid:16051230;920799|PACid:16051524;473319|PACid:16054213;483524|PACid:16054489;920545|PACid:16059982;315564|PACid:16060985	Bradi1g00870;Bradi1g05800;Bradi4g04120
OG5_126642	190	53	259	184	35	AT1G51370;AT1G80470;AT1G50980;AT1G47920;AT1G47915;AT1G51055;AT1G55660;AT1G26890;AT1G32020;AT1G32375;AT1G56610;AT1G55030;AT1G05080;AT1G13780;AT1G69630;AT1G64540;AT1G78840;AT1G19070;AT1G16940;AT1G52650;AT1G78730;AT1G78740;AT1G78750;AT1G19410;AT1G78760;AT1G16930;AT1G58310;AT1G22000;AT1G21990;AT1G66320;AT1G66290;AT1G06630;AT1G66310;AT1G66300;AT1G60400;AT1G48400;AT1G66640;AT1G60410;AT1G48390;AT1G26815…	Glyma15g36260;Glyma10g27200;Glyma08g46300;Glyma09g26150;Glyma09g26180;Glyma09g26190;Glyma09g26200;Glyma07g01100;Glyma08g20500;Glyma06g10300;Glyma02g46420;Glyma07g00640;Glyma09g25880;Glyma08g20850;Glyma15g38760;Glyma17g27280;Glyma10g27420;Glyma13g33760;Glyma13g33770;Glyma13g33820;Glyma15g38970;Glyma09g25930;Glyma10g27650;Glyma17g05620;Glyma02g07170;Glyma17g13810;Glyma20g28060;Glyma05g35070;Glyma09…	Medtr6g025010;Medtr6g013160;Medtr6g009020;Medtr6g006730;Medtr6g006740;Medtr6g006760;AC235671_4;Medtr6g029350;AC229724_1015;Medtr6g061720;Medtr6g090920;Medtr6g092380;Medtr6g092430;Medtr2g008310;Medtr2g008320;Medtr2g005990;Medtr2g007090;Medtr2g007100;Medtr2	884351|PACid:16033999;864052|PACid:16034322;920597|PACid:16034433;917064|PACid:16034728;867366|PACid:16034943;497461|PACid:16035615;917026|PACid:16035452;471537|PACid:16035853;495746|PACid:16035790;343293|PACid:16035985;489554|PACid:16036335;856150|PACid:	Bradi1g18330;Bradi1g18520;Bradi1g18530;Bradi1g74690;Bradi2g36250;Bradi2g48880;Bradi3g06890;Bradi3g06920;Bradi3g15140;Bradi3g17480;Bradi3g17490;Bradi3g17580;Bradi3g19480;Bradi3g19510;Bradi3g19800;Bradi3g22730;Bradi3g34190;Bradi3g52230;Bradi3g54450;Bradi3g6
OG5_126644	5	9	7	4	6	AT1G10930;AT1G60930;AT1G31360;AT3G05740;AT4G35740	Glyma08g20070;Glyma09g34860;Glyma11g31710;Glyma18g05570;Glyma08g08820;Glyma08g08830;Glyma10g28960;Glyma09g08180;Glyma18g05540	Medtr6g007510;Medtr6g007530;Medtr2g006440;Medtr2g006470;Medtr2g042440;Medtr5g026590;Medtr1g083840	875854|PACid:16038113;491073|PACid:16050271;471231|PACid:16050294;891126|PACid:16065210	Bradi1g17580;Bradi1g74290;Bradi3g57090;Bradi4g03880;Bradi4g10110;Bradi5g10430
OG5_126645	11	28	12	16	11	AT1G27770;AT2G41560;AT2G22950;AT3G22910;AT3G21180;AT3G63380;AT3G57330;AT4G37640;AT4G29900;AT5G57110;AT5G53010	Glyma04g04810;Glyma06g04900;Glyma02g32780;Glyma03g29010;Glyma10g15800;Glyma19g31770;Glyma19g31790;Glyma08g04980;Glyma11g10830;Glyma14g01140;Glyma19g05140;Glyma07g00630;Glyma08g23760;Glyma13g44990;Glyma15g00340;Glyma03g31420;Glyma12g03120;Glyma19g34250;Glyma09g35970;Glyma12g01360;Glyma01g40130;Glyma05g22420;Glyma11g05190;Glyma17g17450;Glyma15g18180;Glyma09g06890;Glyma13g00420;Glyma17g06520	Medtr2g038310;Medtr7g116190;Medtr5g015590;Medtr1g089800;Medtr4g043340;Medtr4g043360;Medtr4g043690;Medtr4g043710;Medtr4g096990;Medtr8g013780;Medtr8g013810;Medtr8g045070	483236|PACid:16034329;918356|PACid:16036409;918401|PACid:16037494;918363|PACid:16039606;885898|PACid:16041525;359101|PACid:16044809;486846|PACid:16045888;486176|PACid:16046628;490855|PACid:16051662;491768|PACid:16056702;918364|PACid:16058381;472987|PACid:	Bradi1g14630;Bradi1g70920;Bradi2g21180;Bradi2g60320;Bradi3g05700;Bradi3g26890;Bradi3g40640;Bradi4g03130;Bradi4g15370;Bradi4g43300;Bradi5g20890
OG5_126646	6	12	3	6	5	AT1G13170;AT2G31030;AT2G31020;AT4G22540;AT4G12460;AT4G08180	Glyma11g37650;Glyma18g01590;Glyma01g41940;Glyma05g04340;Glyma11g03420;Glyma17g14820;Glyma04g38330;Glyma04g43220;Glyma06g11470;Glyma06g16720;Glyma13g02610;Glyma14g33410	Medtr3g073040;Medtr3g086340;Medtr4g101400	471470|PACid:16036856;492615|PACid:16038904;482026|PACid:16044023;902116|PACid:16050966;490050|PACid:16054722;489733|PACid:16058079	Bradi1g11030;Bradi1g78320;Bradi3g16890;Bradi3g33020;Bradi4g39060
OG5_126647	7	19	7	8	12	AT1G71870;AT1G73700;AT2G34360;AT4G29140;AT5G19700;AT5G49130;AT5G52450	Glyma02g08280;Glyma16g27370;Glyma01g01050;Glyma05g35900;Glyma07g12180;Glyma08g03720;Glyma07g37550;Glyma09g04780;Glyma15g16090;Glyma17g03100;Glyma05g34160;Glyma07g11240;Glyma07g11250;Glyma07g11270;Glyma08g05510;Glyma08g05530;Glyma09g31000;Glyma09g31020;Glyma09g31030	Medtr6g081780;Medtr6g081810;Medtr3g087820;Medtr3g099720;Medtr1g108810;Medtr8g102430;Medtr8g106670	918292|PACid:16036361;339407|PACid:16036778;482381|PACid:16036837;884960|PACid:16038187;910007|PACid:16041492;328320|PACid:16043577;476510|PACid:16047016;913597|PACid:16047533	Bradi1g02370;Bradi1g34660;Bradi1g37950;Bradi1g42390;Bradi1g42410;Bradi1g66270;Bradi2g16890;Bradi3g22880;Bradi4g07600;Bradi4g39390;Bradi5g07150;Bradi5g07160
OG5_126648	1	2	1	1	1	AT1G04690	Glyma10g24620;Glyma20g19000	Medtr3g044130	470455|PACid:16060458	Bradi3g55400
OG5_126649	15	32	18	19	9	AT1G44110;AT1G34460;AT1G20610;AT1G47230;AT1G47220;AT1G47210;AT1G76310;AT2G17620;AT3G11520;AT4G37490;AT4G35620;AT5G06150;AT5G11300;AT5G25380;AT5G43080	Glyma04g42540;Glyma06g12220;Glyma13g10090;Glyma14g24480;Glyma11g08960;Glyma14g09610;Glyma17g35560;Glyma04g00230;Glyma06g00280;Glyma01g36430;Glyma15g03700;Glyma02g44570;Glyma03g27910;Glyma03g27920;Glyma03g27930;Glyma03g27950;Glyma13g41700;Glyma19g30720;Glyma19g30730;Glyma04g07550;Glyma06g07670;Glyma14g16130;Glyma17g30750;Glyma06g07660;Glyma04g04600;Glyma04g04610;Glyma04g04620;Glyma04g04630;Glyma06…	Medtr6g045270;Medtr6g045630;Medtr2g102580;AC235748_1026;AC235748_1028;AC235748_1029;Medtr7g089080;AC232874_1025;AC232874_1027;AC232874_1028;Medtr5g023790;Medtr5g044040;Medtr3g107970;Medtr1g011470;Medtr1g018680;Medtr8g074000;Medtr8g095860;Medtr8g095930	473799|PACid:16034165;487418|PACid:16035412;868823|PACid:16037235;490869|PACid:16039530;473872|PACid:16039743;875306|PACid:16039817;900109|PACid:16048580;883575|PACid:16051051;350326|PACid:16051320;472290|PACid:16051606;876301|PACid:16052686;473869|PACid:	Bradi1g14820;Bradi1g29830;Bradi1g70630;Bradi2g07950;Bradi2g10890;Bradi2g21330;Bradi2g52760;Bradi4g03470;Bradi5g18400
OG5_126650	12	31	10	13	10	AT1G23090;AT1G77990;AT1G78000;AT1G22150;AT3G15990;AT3G51895;AT3G12520;AT4G02700;AT4G08620;AT5G19600;AT5G10180;AT5G13550	Glyma07g34360;Glyma07g34370;Glyma20g02080;Glyma13g02080;Glyma02g31250;Glyma04g11580;Glyma06g11140;Glyma08g19240;Glyma13g02060;Glyma14g34220;Glyma15g05760;Glyma07g00840;Glyma08g22120;Glyma13g43670;Glyma15g01710;Glyma02g16370;Glyma03g31310;Glyma10g03460;Glyma19g34160;Glyma07g09710;Glyma09g32110;Glyma06g11150;Glyma08g14700;Glyma11g36210;Glyma11g36220;Glyma14g34210;Glyma18g02230;Glyma18g02240;Glyma20…	Medtr6g086170;Medtr2g008470;Medtr2g082610;CU651589_3;Medtr7g022870;Medtr5g061860;Medtr5g061880;Medtr3g087730;Medtr3g087740;Medtr1g071530	908975|PACid:16035119;895692|PACid:16043515;909307|PACid:16048448;316712|PACid:16048485;485547|PACid:16049281;313103|PACid:16051359;897459|PACid:16052457;902913|PACid:16053729;488854|PACid:16058753;911942|PACid:16059180;479055|PACid:16062254;472562|PACid:	Bradi1g51200;Bradi1g62050;Bradi1g71500;Bradi1g71510;Bradi1g74420;Bradi2g48350;Bradi3g27000;Bradi3g35510;Bradi4g08520;Bradi5g24170
OG5_126651	3	7	3	3	4	AT2G27450;AT4G08790;AT5G12040	Glyma08g07960;Glyma12g31100;Glyma13g39210;Glyma10g43950;Glyma20g38690;Glyma06g05770;Glyma20g02020	Medtr2g086600;Medtr3g104850;Medtr1g116080	911156|PACid:16036062;481644|PACid:16059967;488046|PACid:16065400	Bradi1g46370;Bradi1g72930;Bradi3g44960;Bradi4g06800
OG5_126653	15	8	3	12	11	AT1G65860;AT1G63340;AT1G63370;AT1G62600;AT1G12140;AT1G12130;AT1G62620;AT1G62540;AT1G62570;AT1G12160;AT1G12200;AT1G62560;AT1G62580;AT5G61290;AT5G07800	Glyma11g03390;Glyma11g21380;Glyma13g27060;Glyma05g00720;Glyma05g00730;Glyma05g00740;Glyma04g32870;Glyma06g21360	Medtr5g012130;Medtr8g037880;Medtr8g037910	496285|PACid:16035942;475092|PACid:16036234;879464|PACid:16037139;334507|PACid:16039996;888541|PACid:16040144;475086|PACid:16047961;315143|PACid:16050944;471366|PACid:16051628;325389|PACid:16051733;475091|PACid:16055439;893225|PACid:16057569;475088|PACid:	Bradi1g59160;Bradi1g78290;Bradi3g05860;Bradi3g05870;Bradi3g10560;Bradi3g10570;Bradi3g20960;Bradi3g32990;Bradi4g37120;Bradi5g02930;Bradi5g03710
OG5_126654	5	7	2	7	4	AT1G08460;AT3G18520;AT4G33470;AT5G61060;AT5G61070	Glyma12g31380;Glyma05g07990;Glyma17g13000;Glyma05g32600;Glyma05g00460;Glyma16g07920;Glyma17g08580	Medtr2g087270;Medtr8g093800	470906|PACid:16042415;856084|PACid:16045142;479356|PACid:16046287;919345|PACid:16048634;913072|PACid:16058194;919346|PACid:16059635;920496|PACid:16064350	Bradi1g22240;Bradi1g56740;Bradi2g24020;Bradi4g40960
OG5_126655	3	3	6	4	3	AT3G01090;AT3G29160;AT5G39440	Glyma08g26180;Glyma13g05700;Glyma18g49770	Medtr6g012990;Medtr6g051390;Medtr7g012580;Medtr3g099920;Medtr4g066710;Medtr4g066720	916358|PACid:16035399;330549|PACid:16042207;484683|PACid:16048406;317081|PACid:16049459	Bradi1g65630;Bradi2g18970;Bradi2g48830
OG5_126657	2	6	13	2	9	AT1G69545;AT1G15740	Glyma15g39450;Glyma07g03200;Glyma08g22900;Glyma13g23240;Glyma13g44400;Glyma17g11590	AC233160_1007;Medtr6g078870;Medtr6g078980;Medtr6g079000;Medtr6g081950;Medtr6g079120;Medtr2g083620;Medtr2g083630;Medtr7g022280;Medtr3g033980;Medtr3g043810;Medtr4g009870;Medtr4g116170	874328|PACid:16037594;471769|PACid:16057053	Bradi2g09480;Bradi2g36150;Bradi2g36170;Bradi2g36180;Bradi2g36190;Bradi2g41920;Bradi3g48630;Bradi4g28100;Bradi5g14870
OG5_126659	5	10	5	13	3	AT2G39460;AT3G55280;AT4G39880;ATCG00840;ATCG01300	Glyma02g10550;Glyma11g15230;Glyma12g07160;Glyma13g40780;Glyma15g04670;Glyma18g52310;Glyma05g31230;Glyma08g14420;Glyma18g02050;Glyma17g34680	Medtr2g096340;Medtr3g079680;Medtr3g087190;Medtr1g100720;Medtr4g063060	888560|PACid:16036915;490774|PACid:16037562;921021|PACid:16038301;315565|PACid:16038720;889569|PACid:16041412;886076|PACid:16046464;473318|PACid:16047450;901856|PACid:16049356;918906|PACid:16050850;920699|PACid:16052587;876339|PACid:16054548;485949|PACid:	Bradi1g06220;Bradi1g60830;Bradi5g14750
OG5_126660	2	6	3	2	2	AT2G14120;AT4G33650	Glyma04g16340;Glyma07g30150;Glyma08g07160;Glyma13g32940;Glyma15g06380;Glyma20g06670	Medtr2g009690;Medtr4g093340;Medtr4g093750	480333|PACid:16051709;491315|PACid:16053639	Bradi2g58980;Bradi5g07690
OG5_126661	8	17	16	7	7	AT2G21890;AT2G21730;AT3G19450;AT4G39330;AT4G34230;AT4G37990;AT4G37980;AT4G37970	Glyma10g40870;Glyma05g32130;Glyma08g15420;Glyma14g40170;Glyma17g37960;Glyma20g26440;Glyma01g02580;Glyma07g28040;Glyma08g37430;Glyma08g38430;Glyma09g33360;Glyma09g33390;Glyma16g19790;Glyma18g38670;Glyma20g01500;Glyma01g02570;Glyma08g37510	Medtr5g031180;Medtr5g031190;Medtr5g031210;Medtr5g031230;Medtr5g031250;Medtr5g031290;Medtr5g031300;Medtr5g031310;Medtr5g031360;Medtr5g031380;Medtr5g031390;Medtr5g031430;Medtr1g025950;Medtr4g115300;Medtr8g068190;Medtr8g092630	320022|PACid:16033962;912392|PACid:16041441;912973|PACid:16041501;479461|PACid:16047220;912527|PACid:16047646;490819|PACid:16048678;490817|PACid:16063110	Bradi3g06480;Bradi3g10580;Bradi3g17920;Bradi4g29770;Bradi4g29780;Bradi5g04130;Bradi5g21550
OG5_126662	6	14	9	8	6	AT2G43750;AT3G59760;AT3G04940;AT4G14880;AT5G28020;AT5G28030	Glyma02g15640;Glyma07g32790;Glyma10g30130;Glyma10g30140;Glyma15g41600;Glyma20g37280;Glyma20g37290;Glyma01g44840;Glyma03g40490;Glyma08g17550;Glyma10g39320;Glyma11g00810;Glyma19g43150;Glyma20g28630	Medtr7g087120;Medtr5g006340;Medtr1g081610;Medtr1g081620;Medtr1g081630;Medtr1g081640;Medtr4g087490;Medtr4g087510;Medtr4g087520	324433|PACid:16037029;917867|PACid:16042970;493405|PACid:16049387;318977|PACid:16050173;896550|PACid:16051666;903778|PACid:16053413;489636|PACid:16060196;489625|PACid:16061798	Bradi1g50830;Bradi1g50840;Bradi2g03800;Bradi3g08350;Bradi4g01130;Bradi5g09970
OG5_126663	9	17	12	12	6	AT2G05850;AT3G10410;AT3G45010;AT3G52020;AT3G52000;AT3G52010;AT3G25420;AT4G12910;AT5G22980	Glyma02g18340;Glyma09g05470;Glyma10g17110;Glyma10g17160;Glyma10g35120;Glyma11g19960;Glyma12g08500;Glyma15g16790;Glyma11g19950;Glyma11g32610;Glyma12g30160;Glyma13g16880;Glyma13g39730;Glyma03g22600;Glyma09g38500;Glyma16g09320;Glyma18g47820	Medtr6g086380;Medtr2g095710;Medtr2g095730;Medtr2g095750;Medtr7g051420;Medtr7g051430;Medtr7g080180;Medtr5g097180;Medtr3g079630;Medtr1g021020;Medtr1g100670;Medtr8g011350	866592|PACid:16037356;323748|PACid:16042512;906556|PACid:16049916;480041|PACid:16053041;489152|PACid:16054249;872408|PACid:16056265;348300|PACid:16056441;485559|PACid:16058190;484895|PACid:16059512;333040|PACid:16062232;867082|PACid:16064734;893323|PACid:	Bradi1g28000;Bradi1g60910;Bradi1g60920;Bradi2g34850;Bradi3g01320;Bradi4g39350
OG5_126665	1	1	0	1	1	AT3G52390	Glyma19g38780	-	485607|PACid:16063559	Bradi1g57200
OG5_126668	5	9	13	5	3	AT1G77750;AT1G22780;AT1G34030;AT4G09800;AT5G14320	Glyma02g08540;Glyma07g24710;Glyma10g36610;Glyma10g36880;Glyma20g30970;Glyma02g08690;Glyma20g30730;Glyma04g43250;Glyma06g11450	Medtr2g104630;Medtr5g027580;Medtr5g027600;Medtr5g027620;Medtr5g027640;Medtr5g027650;Medtr5g027670;Medtr3g073140;Medtr1g098170;Medtr1g098220;Medtr1g106900;Medtr4g080830;Medtr4g081120	489832|PACid:16042177;472522|PACid:16043724;476938|PACid:16053710;921063|PACid:16060061;473557|PACid:16066130	Bradi1g05670;Bradi1g10990;Bradi1g55980
OG5_126671	3	8	4	5	3	AT1G50480;AT3G12290;AT4G00620	Glyma10g13840;Glyma10g44010;Glyma20g38740;Glyma03g37080;Glyma19g39710;Glyma06g47350;Glyma09g39790;Glyma18g46400	Medtr7g076680;Medtr7g108580;Medtr5g059390;Medtr1g116140	474176|PACid:16038066;490506|PACid:16039525;912179|PACid:16046952;912107|PACid:16048692;478591|PACid:16050677	Bradi2g35690;Bradi3g01940;Bradi4g31680
OG5_126673	2	3	1	2	2	AT1G09300;AT4G29490	Glyma10g28690;Glyma20g22820;Glyma05g36260	Medtr8g101720	491808|PACid:16053241;471021|PACid:16065021	Bradi3g08420;Bradi4g04580
OG5_126674	4	7	2	4	3	AT1G07810;AT1G07670;AT1G10130;AT4G00900	Glyma03g33240;Glyma19g35960;Glyma04g04920;Glyma05g30900;Glyma08g14100;Glyma07g05890;Glyma16g02490	Medtr7g100110;Medtr8g027160	470813|PACid:16043120;471128|PACid:16043152;490475|PACid:16050466;470794|PACid:16052078	Bradi1g09810;Bradi1g66150;Bradi2g37570
OG5_126675	17	10	19	15	20	AT1G18590;AT1G13420;AT1G13430;AT1G74090;AT1G74100;AT1G28170;AT2G03770;AT2G03760;AT2G03750;AT2G27570;AT2G14920;AT3G45080;AT3G45070;AT4G26280;AT5G07010;AT5G07000;AT5G43690	Glyma08g36400;Glyma10g20120;Glyma11g25960;Glyma13g26070;Glyma13g26080;Glyma13g26090;Glyma13g26830;Glyma13g26840;Glyma15g36720;Glyma15g37890	Medtr3g013500;Medtr3g046670;Medtr8g014380;Medtr8g035720;Medtr8g038710;Medtr8g041790;Medtr8g040250;Medtr8g040310;Medtr8g040430;Medtr8g040490;Medtr8g040520;Medtr8g040710;Medtr8g040730;Medtr8g040820;Medtr8g066190;Medtr8g066200;Medtr8g066210;Medtr8g066220;Med	877523|PACid:16036911;890352|PACid:16038194;472079|PACid:16039162;858011|PACid:16039581;895283|PACid:16043816;471498|PACid:16046193;484285|PACid:16046197;904660|PACid:16046234;881132|PACid:16046364;338279|PACid:16050031;484284|PACid:16051575;484902|PACid:	Bradi1g10430;Bradi1g21920;Bradi1g44250;Bradi1g67820;Bradi2g18450;Bradi2g18480;Bradi2g18490;Bradi2g18500;Bradi2g41680;Bradi3g03460;Bradi3g05190;Bradi3g09500;Bradi3g20860;Bradi3g50760;Bradi4g08950;Bradi4g09030;Bradi4g37470;Bradi4g37480;Bradi5g01360;Bradi5g2
OG5_126676	5	7	0	5	3	AT3G56350;AT3G10920;AT4G25100;AT5G23310;AT5G51100	Glyma04g39930;Glyma06g14960;Glyma20g33880;Glyma20g12510;Glyma02g09630;Glyma10g22680;Glyma10g33710	-	489192|PACid:16033884;918143|PACid:16035386;478433|PACid:16042211;324152|PACid:16050335;492324|PACid:16058630	Bradi1g50550;Bradi1g51140;Bradi2g30580
OG5_126677	2	3	2	5	3	AT1G11870;AT5G27470	Glyma04g10750;Glyma10g29600;Glyma20g37700	Medtr3g099470;Medtr1g082850	910837|PACid:16038618;314052|PACid:16039105;331078|PACid:16040912;471334|PACid:16045831;489579|PACid:16056154	Bradi1g71300;Bradi2g08900;Bradi4g13940
OG5_126678	5	9	10	7	6	AT1G04480;AT2G33370;AT3G04400;AT5G46160;ATCG00780	Glyma03g32380;Glyma05g00310;Glyma13g18830;Glyma19g35110;Glyma10g27010;Glyma20g21430;Glyma10g04560;Glyma08g42330;Glyma18g12540	AC146565_22;Medtr2g087550;Medtr7g098290;Medtr5g007240;Medtr5g054560;Medtr5g096490;Medtr3g008420;Medtr1g026090;Medtr4g034820;Medtr4g051390	494358|PACid:16035841;896474|PACid:16042646;482278|PACid:16045292;893930|PACid:16050066;894050|PACid:16056003;892892|PACid:16056439;470426|PACid:16063428	Bradi1g75790;Bradi2g03080;Bradi3g27300;Bradi3g28300;Bradi3g55140;Bradi4g01570
OG5_126679	5	12	9	5	3	AT4G32520;AT4G13930;AT4G13890;AT4G37930;AT5G26780	Glyma13g29410;Glyma15g09640;Glyma05g28490;Glyma08g11490;Glyma18g11610;Glyma03g26540;Glyma08g37270;Glyma09g33480;Glyma18g27710;Glyma02g38160;Glyma14g36280;Glyma01g02490	Medtr2g018290;Medtr7g070020;Medtr7g108420;Medtr5g030950;Medtr5g067060;Medtr3g084310;Medtr8g081510;Medtr8g083070;Medtr8g083420	493523|PACid:16037930;490821|PACid:16038845;491471|PACid:16046867;915517|PACid:16056150;489509|PACid:16056406	Bradi1g09300;Bradi4g08100;Bradi4g19470
OG5_126680	1	2	1	1	2	AT5G36880	Glyma16g04910;Glyma19g28300	Medtr7g084850	330245|PACid:16058798	Bradi3g44620;Bradi5g08890
OG5_126681	4	6	5	6	4	AT2G36160;AT3G11510;AT3G52580;ATCG00750	Glyma03g40110;Glyma03g40130;Glyma13g28840;Glyma15g10210;Glyma19g42700;Glyma19g42720	Medtr2g025030;Medtr2g019670;Medtr2g101550;Medtr3g108030;Medtr4g096790	906635|PACid:16033939;478490|PACid:16040822;475613|PACid:16045675;325233|PACid:16050149;475553|PACid:16054523;482591|PACid:16055711	Bradi1g32830;Bradi3g04790;Bradi3g45000;Bradi5g09460
OG5_126682	1	0	0	0	0	AT5G39700	-	-	-	-
OG5_126683	8	27	20	8	8	AT1G75220;AT1G54730;AT1G30220;AT1G19450;AT2G43330;AT2G35740;AT2G20780;AT4G16480	Glyma02g06280;Glyma14g08070;Glyma16g25310;Glyma16g25320;Glyma17g36950;Glyma18g16220;Glyma05g27400;Glyma05g27410;Glyma08g10390;Glyma08g10410;Glyma09g11120;Glyma09g11360;Glyma15g22820;Glyma08g47630;Glyma10g44260;Glyma20g39030;Glyma20g39040;Glyma20g39060;Glyma06g45000;Glyma12g12290;Glyma12g33030;Glyma13g31540;Glyma13g37440;Glyma15g07770;Glyma08g10380;Glyma09g01410;Glyma15g12280	Medtr6g007340;Medtr6g006430;Medtr6g006260;Medtr6g006140;Medtr2g013310;Medtr2g026140;Medtr2g026160;Medtr2g048720;Medtr2g049020;Medtr7g005910;Medtr5g020270;Medtr5g077570;Medtr5g077580;Medtr5g077590;Medtr3g084110;Medtr1g116650;Medtr1g116660;Medtr1g116830;Med	322009|PACid:16035392;895389|PACid:16048350;472174|PACid:16048729;482546|PACid:16050142;480914|PACid:16051003;915101|PACid:16054850;474748|PACid:16056852;473243|PACid:16065355	Bradi1g58430;Bradi2g14900;Bradi2g16070;Bradi2g16100;Bradi5g14370;Bradi5g15440;Bradi5g16480;Bradi5g26270
OG5_126684	2	3	1	4	2	AT4G10320;AT5G49030	Glyma11g09990;Glyma12g02330;Glyma17g02970	Medtr4g076850	342459|PACid:16057104;489875|PACid:16060386;916271|PACid:16061184;494966|PACid:16065246	Bradi1g30610;Bradi3g57220
OG5_126685	10	14	5	10	5	AT1G32440;AT3G25960;AT3G04050;AT3G55810;AT3G55650;AT4G26390;AT5G56350;AT5G63680;AT5G52920;AT5G08570	Glyma01g40860;Glyma11g04490;Glyma02g07800;Glyma07g35110;Glyma16g26830;Glyma20g02980;Glyma08g24270;Glyma09g23150;Glyma10g37210;Glyma13g05640;Glyma16g28980;Glyma20g30430;Glyma05g09310;Glyma19g00870	Medtr7g100760;Medtr5g014140;Medtr1g099360;Medtr4g083330;Medtr4g083340	917782|PACid:16033847;329043|PACid:16034788;495356|PACid:16045221;495726|PACid:16047105;340564|PACid:16047882;487699|PACid:16054474;919664|PACid:16054824;866992|PACid:16059077;867009|PACid:16060102;473436|PACid:16060682	Bradi1g63710;Bradi2g10530;Bradi2g45620;Bradi3g33930;Bradi5g26140
OG5_126686	6	18	8	9	8	AT1G64780;AT2G38290;AT3G24300;AT3G24290;AT4G28700;AT4G13510	Glyma10g31080;Glyma10g31110;Glyma10g31130;Glyma20g36390;Glyma01g30920;Glyma02g04960;Glyma02g16200;Glyma03g06650;Glyma05g33010;Glyma07g18670;Glyma09g41810;Glyma10g03600;Glyma18g43540;Glyma19g43380;Glyma20g00680;Glyma03g32560;Glyma10g26690;Glyma20g21030	Medtr7g069640;Medtr7g098930;Medtr7g113340;Medtr7g115050;Medtr1g045550;Medtr1g079760;Medtr8g074750;Medtr8g095040	893797|PACid:16037987;899005|PACid:16038977;358961|PACid:16043487;493564|PACid:16044367;903034|PACid:16044620;913645|PACid:16044984;484193|PACid:16046759;479942|PACid:16052384;493556|PACid:16057783	Bradi1g02420;Bradi1g08590;Bradi2g22670;Bradi2g56290;Bradi2g56300;Bradi3g45480;Bradi3g48950;Bradi5g15360
OG5_126687	8	9	6	9	3	AT1G04270;AT5G47320;AT5G63070;AT5G09510;AT5G43640;AT5G09500;AT5G09490;ATCG00820	Glyma05g35030;Glyma08g04690;Glyma05g28270;Glyma08g11250;Glyma07g39980;Glyma13g10060;Glyma17g00820;Glyma17g29350;Glyma18g08750	Medtr5g085270;Medtr3g035720;Medtr4g051420;Medtr4g075450;Medtr8g038480;Medtr8g105110	881408|PACid:16036584;908900|PACid:16037362;876341|PACid:16039909;470404|PACid:16042092;487766|PACid:16046277;497418|PACid:16052847;494640|PACid:16060712;861345|PACid:16061907;919589|PACid:16062766	Bradi1g05340;Bradi1g55280;Bradi2g20390
OG5_126688	5	11	5	5	4	AT2G42740;AT3G58700;AT4G01310;AT4G18730;AT5G45775	Glyma04g12320;Glyma04g16170;Glyma06g42680;Glyma06g47510;Glyma15g36190;Glyma06g42460;Glyma06g48130;Glyma0985s00200;Glyma12g15800;Glyma09g39130;Glyma18g47200	Medtr7g078800;Medtr3g007690;Medtr3g007700;Medtr4g080740;Medtr8g046140	490441|PACid:16042682;914805|PACid:16048853;916877|PACid:16048957;483371|PACid:16058657;486323|PACid:16066061	Bradi1g76880;Bradi2g06470;Bradi2g32640;Bradi3g09030
OG5_126690	9	19	22	8	10	AT1G26560;AT2G25630;AT2G44450;AT3G18070;AT3G18080;AT3G60130;AT5G36890;AT5G44640;AT5G42260	Glyma01g06980;Glyma20g03210;Glyma07g26040;Glyma12g11280;Glyma11g13780;Glyma12g05770;Glyma12g05780;Glyma12g05820;Glyma07g11310;Glyma09g30910;Glyma11g16220;Glyma12g05830;Glyma08g15930;Glyma09g00550;Glyma11g13770;Glyma11g13800;Glyma11g13820;Glyma11g13830;Glyma12g36870	AC233685_7;Medtr6g078330;Medtr6g078380;Medtr6g078450;Medtr2g098520;Medtr2g098540;Medtr2g098790;Medtr7g051510;Medtr7g051610;Medtr7g051650;Medtr5g043990;Medtr5g044000;Medtr5g069350;Medtr5g071520;Medtr3g033790;Medtr3g033810;Medtr1g024230;Medtr4g015420;Medtr4	494520|PACid:16037709;481414|PACid:16039217;903867|PACid:16041990;479295|PACid:16043749;472753|PACid:16049289;493685|PACid:16052482;479297|PACid:16056202;486479|PACid:16062686	Bradi1g10890;Bradi1g10920;Bradi1g10930;Bradi1g10940;Bradi1g19270;Bradi1g70170;Bradi2g57640;Bradi3g00650;Bradi5g13260;Bradi5g13270
OG5_126691	3	6	5	6	2	AT2G05710;AT4G35830;AT4G26970	Glyma06g46190;Glyma12g10580;Glyma12g32000;Glyma13g38480;Glyma01g36750;Glyma11g08550	Medtr2g088360;Medtr5g022940;Medtr1g075520;Medtr4g048190;Medtr4g115490	911147|PACid:16033812;480186|PACid:16035833;912782|PACid:16041144;492099|PACid:16049429;918634|PACid:16062920;859639|PACid:16063607	Bradi1g75960;Bradi3g15050
OG5_126692	3	6	33	3	2	AT1G62750;AT1G45332;AT2G45030	Glyma05g04210;Glyma17g14650;Glyma01g14800;Glyma01g14700;Glyma01g14740;Glyma11g16460	Medtr6g023380;Medtr2g021890;Medtr2g025460;Medtr2g020660;Medtr2g029120;Medtr2g029130;Medtr2g029210;Medtr2g028300;Medtr2g028330;Medtr2g028340;Medtr2g028350;Medtr2g028360;Medtr2g028380;Medtr2g028400;Medtr2g028440;Medtr2g101810;Medtr7g044770;Medtr5g078540;Med	483634|PACid:16054853;475077|PACid:16059692;349115|PACid:16066293	Bradi1g41990;Bradi5g16980
OG5_126693	7	2	29	12	19	AT1G47710;AT1G64030;AT1G62170;AT2G26390;AT2G25240;AT2G14540;AT3G45220	Glyma04g03860;Glyma06g03960	AC234024_1;Medtr6g046890;Medtr7g050750;Medtr7g050810;Medtr7g050830;Medtr3g015620;Medtr3g015760;Medtr3g018740;Medtr3g048000;Medtr3g099970;Medtr3g100010;Medtr3g100520;Medtr3g100990;Medtr3g101010;Medtr3g101020;Medtr3g101030;Medtr3g101050;Medtr3g101110;Medtr3	875495|PACid:16034325;480348|PACid:16035466;474953|PACid:16037489;868681|PACid:16038179;891566|PACid:16039621;911261|PACid:16045144;475127|PACid:16047287;905671|PACid:16047449;901390|PACid:16049760;893032|PACid:16059996;481380|PACid:16062014;863575|PACid:	Bradi1g13820;Bradi1g14730;Bradi1g14740;Bradi1g68650;Bradi2g50900;Bradi4g14070;Bradi4g14750;Bradi4g15390;Bradi4g15410;Bradi4g23040;Bradi4g23050;Bradi4g23060;Bradi4g23070;Bradi4g24220;Bradi4g24230;Bradi4g24570;Bradi4g24580;Bradi5g16750;Bradi5g16780
OG5_126694	4	7	4	5	6	AT3G18090;AT3G23780;AT4G21710;AT5G45140	Glyma04g06440;Glyma06g06480;Glyma09g07570;Glyma15g08000;Glyma15g18790;Glyma01g00980;Glyma07g14980	Medtr3g105990;Medtr1g023500;Medtr8g023460;Medtr8g023480	898162|PACid:16044092;492703|PACid:16049503;898915|PACid:16053595;917015|PACid:16055892;871100|PACid:16058784	Bradi1g13720;Bradi2g05780;Bradi3g05850;Bradi3g15850;Bradi4g15740;Bradi5g23540
OG5_126696	6	17	5	9	4	AT1G70490;AT1G23490;AT1G10630;AT2G47170;AT3G62290;AT5G14670	Glyma02g01260;Glyma02g04040;Glyma05g08700;Glyma08g39360;Glyma10g01310;Glyma10g28590;Glyma16g06560;Glyma18g19420;Glyma19g40690;Glyma20g22680;Glyma01g39700;Glyma09g03540;Glyma11g05580;Glyma01g03650;Glyma0430s00200;Glyma05g21000;Glyma19g00200	Medtr6g005820;Medtr7g109960;Medtr5g016540;Medtr5g034130;Medtr1g086480	483893|PACid:16039096;476172|PACid:16041275;325935|PACid:16042770;475701|PACid:16049381;486735|PACid:16049654;888339|PACid:16055066;472612|PACid:16056429;907689|PACid:16066132;893500|PACid:16066195	Bradi1g04220;Bradi1g53870;Bradi2g53080;Bradi4g43910
OG5_126697	2	11	4	5	3	AT1G77670;AT2G22250	Glyma02g01830;Glyma04g43080;Glyma06g11630;Glyma06g11640;Glyma10g01900;Glyma05g31490;Glyma08g14720;Glyma11g36190;Glyma11g36200;Glyma18g02250;Glyma18g10650	Medtr3g072670;Medtr3g072680;Medtr3g072690;Medtr8g091280	883553|PACid:16033933;320067|PACid:16036825;865845|PACid:16039847;862505|PACid:16044656;339926|PACid:16049310	Bradi2g24300;Bradi2g56330;Bradi4g31960
OG5_126698	3	10	2	5	5	AT1G74030;AT2G36530;AT2G29560	Glyma04g24920;Glyma06g23080;Glyma15g25390;Glyma18g22780;Glyma03g34830;Glyma09g28100;Glyma16g32960;Glyma19g37520;Glyma02g47430;Glyma14g01320	Medtr6g060570;Medtr5g096970	902771|PACid:16039632;864602|PACid:16044180;869211|PACid:16056331;906676|PACid:16065431;895270|PACid:16065519	Bradi1g51540;Bradi1g67090;Bradi1g68080;Bradi3g22550;Bradi4g29250
OG5_126699	4	6	3	5	4	AT1G58030;AT1G05940;AT3G03720;AT5G36940	Glyma05g11410;Glyma16g04050;Glyma19g29440;Glyma19g29450;Glyma09g37700;Glyma18g48860	Medtr2g030040;Medtr7g086510;Medtr7g086610	915801|PACid:16047382;896333|PACid:16048353;490566|PACid:16061305;340533|PACid:16062496;475412|PACid:16063993	Bradi1g13440;Bradi3g27250;Bradi3g50560;Bradi4g01240
OG5_126700	2	3	0	2	2	AT3G57150;AT5G14460	Glyma08g18860;Glyma15g06160;Glyma05g09150	-	486159|PACid:16048379;488288|PACid:16055299	Bradi2g04950;Bradi4g38770
OG5_126701	3	5	9	4	4	AT1G20960;AT2G42270;AT5G61140	Glyma08g18490;Glyma15g40460;Glyma14g20430;Glyma06g21970;Glyma06g22000	Medtr2g031250;Medtr2g064390;Medtr2g064480;Medtr2g064550;Medtr2g064740;Medtr2g064810;Medtr3g025280;Medtr3g025300;Medtr1g021890	472334|PACid:16039719;347259|PACid:16045388;483318|PACid:16053140;919354|PACid:16063085	Bradi1g44490;Bradi1g44500;Bradi1g70060;Bradi3g00980
OG5_126703	8	10	13	15	9	AT1G65350;AT2G35635;AT3G09790;AT4G05320;AT4G02890;AT4G05050;AT5G03240;AT5G20620	Glyma07g32020;Glyma13g24470;Glyma10g39780;Glyma13g17820;Glyma13g17830;Glyma13g24500;Glyma20g27950;Glyma10g05830;Glyma13g20200;Glyma17g04690	Medtr6g061930;Medtr7g116360;Medtr5g076530;Medtr5g076740;Medtr5g076780;AC233576_3;Medtr1g066390;Medtr4g009980;Medtr4g080920;Medtr4g081010;Medtr4g091580;Medtr8g018230;Medtr8g079230	894064|PACid:16034421;911794|PACid:16037608;490270|PACid:16038700;915730|PACid:16039893;478302|PACid:16040021;864116|PACid:16041656;883113|PACid:16044170;862824|PACid:16047179;482268|PACid:16049169;487095|PACid:16050691;894014|PACid:16058133;490155|PACid:	Bradi1g32460;Bradi1g32700;Bradi1g32860;Bradi1g56230;Bradi1g77190;Bradi3g04730;Bradi3g03960;Bradi3g15350;Bradi3g52300
OG5_126704	2	4	3	2	2	AT2G40690;AT5G40610	Glyma02g38310;Glyma05g24070;Glyma19g07410;Glyma19g23190	Medtr6g021910;Medtr7g032630;Medtr5g067640	483127|PACid:16061728;493921|PACid:16065139	Bradi1g53750;Bradi2g62020
OG5_126705	3	8	3	3	3	AT2G21410;AT2G28520;AT4G39080	Glyma11g15730;Glyma12g07740;Glyma13g40430;Glyma15g04970;Glyma04g03010;Glyma06g03040;Glyma11g12120;Glyma12g04330	Medtr2g093210;Medtr4g061090;Medtr4g071070	901797|PACid:16042924;490676|PACid:16044953;481007|PACid:16050169	Bradi1g67960;Bradi2g54190;Bradi3g22870
OG5_126706	11	12	9	13	6	AT1G22300;AT1G78300;AT1G26480;AT1G35160;AT1G34760;AT3G02520;AT4G09000;AT5G16050;AT5G10450;AT5G38480;AT5G65430	Glyma02g37120;Glyma04g10820;Glyma06g10650;Glyma14g35410;Glyma01g07070;Glyma02g12930;Glyma07g35240;Glyma20g03120;Glyma08g47900;Glyma18g53610;Glyma04g09820;Glyma06g09890	Medtr2g076960;Medtr2g077360;Medtr5g044160;Medtr5g064580;Medtr3g014060;Medtr3g099380;Medtr3g100620;Medtr4g083060;Medtr8g086270	920500|PACid:16044784;494127|PACid:16045933;911048|PACid:16050110;917601|PACid:16050626;891148|PACid:16052186;477486|PACid:16053249;313117|PACid:16057715;862002|PACid:16057887;496774|PACid:16058032;909000|PACid:16060013;473646|PACid:16060524;476998|PACid:	Bradi1g11290;Bradi3g36480;Bradi3g46960;Bradi4g13970;Bradi4g16640;Bradi5g12510
OG5_126707	6	8	5	8	6	AT1G05300;AT2G32270;AT3G12750;AT4G19690;AT5G62160;AT5G59520	Glyma20g06210;Glyma13g10780;Glyma08g17530;Glyma13g10790;Glyma15g41620;Glyma13g41330;Glyma15g04090;Glyma15g04100	AC233671_11;AC233671_3;CU651589_19;Medtr3g082050;Medtr4g083570	330887|PACid:16041935;320968|PACid:16042268;470527|PACid:16043536;897485|PACid:16052318;886456|PACid:16054465;492894|PACid:16055638;330886|PACid:16058500;496085|PACid:16059705	Bradi1g53680;Bradi1g60110;Bradi2g22520;Bradi2g22530;Bradi3g17900;Bradi5g21580
OG5_126708	4	6	1	5	4	AT4G11010;AT4G09320;AT4G23900;AT5G63310	Glyma05g36900;Glyma08g02630;Glyma03g25820;Glyma07g13710;Glyma05g03010;Glyma17g13670	Medtr4g104030	496515|PACid:16033995;489940|PACid:16042929;322709|PACid:16057288;492474|PACid:16060789;489792|PACid:16066379	Bradi1g27120;Bradi2g14210;Bradi3g33570;Bradi4g05300
OG5_126709	7	12	8	7	3	AT1G74810;AT1G15460;AT2G47160;AT3G62270;AT3G06450;AT4G32510;AT5G25430	Glyma04g07390;Glyma06g07480;Glyma13g43950;Glyma15g01390;Glyma03g38120;Glyma04g35710;Glyma06g19290;Glyma15g14520;Glyma19g40720;Glyma05g02280;Glyma09g03600;Glyma17g09660	Medtr2g032690;Medtr2g102630;Medtr2g103230;Medtr2g103260;Medtr7g110000;Medtr3g077670;Medtr3g107730;Medtr1g011840	316416|PACid:16040974;334832|PACid:16043217;477950|PACid:16049449;857345|PACid:16052398;483891|PACid:16057568;486733|PACid:16059382;326812|PACid:16061607	Bradi2g04690;Bradi2g34110;Bradi4g04420
OG5_126710	2	4	2	2	2	AT2G45270;AT4G22720	Glyma01g33720;Glyma03g03250;Glyma17g11650;Glyma19g44140	Medtr4g024920;Medtr4g025200	914341|PACid:16040190;871046|PACid:16053674	Bradi2g11360;Bradi2g33300
OG5_126711	8	15	5	9	4	AT1G63460;AT2G48150;AT2G43350;AT2G25080;AT2G31570;AT3G63080;AT4G31870;AT4G11600	Glyma08g01710;Glyma11g02620;Glyma02g16800;Glyma03g30800;Glyma10g03000;Glyma19g33650;Glyma05g34490;Glyma08g05200;Glyma14g11680;Glyma14g11690;Glyma17g34110;Glyma01g42840;Glyma05g37900;Glyma08g01700;Glyma11g02630	Medtr5g010340;Medtr1g014210;Medtr8g098400;Medtr8g098410;Medtr8g105630	483442|PACid:16036838;920949|PACid:16041824;489982|PACid:16048112;475007|PACid:16050580;902192|PACid:16053971;484007|PACid:16055429;324733|PACid:16056936;901118|PACid:16060073;328542|PACid:16060611	Bradi1g47140;Bradi1g61930;Bradi3g51010;Bradi5g18000
OG5_126712	1	7	3	1	2	AT3G48750	Glyma05g25320;Glyma08g08330;Glyma08g25570;Glyma09g03470;Glyma12g22640;Glyma15g14390;Glyma15g27600	Medtr2g034830;AC235662_25;Medtr1g075610	485229|PACid:16042939	Bradi2g20500;Bradi3g02270
OG5_126713	6	9	7	8	5	AT1G73050;AT1G14190;AT1G14185;AT3G56060;AT5G51930;AT5G51950	Glyma07g00530;Glyma01g05890;Glyma01g05900;Glyma02g12060;Glyma0615s00200;Glyma0615s00210;Glyma06g38570;Glyma10g38480;Glyma20g29370	Medtr5g011010;Medtr5g011020;Medtr5g041320;Medtr5g041340;Medtr1g101760;Medtr1g101770;Medtr4g005860	907040|PACid:16035325;334713|PACid:16039280;920641|PACid:16039917;495263|PACid:16040972;885302|PACid:16052942;920642|PACid:16065048;476435|PACid:16065361;918231|PACid:16065678	Bradi1g31250;Bradi1g77300;Bradi3g31630;Bradi3g51670;Bradi5g18890
OG5_126714	2	2	6	3	2	AT4G27585;AT5G54100	Glyma04g40420;Glyma06g14340	Medtr2g064540;Medtr2g064800;Medtr3g093140;Medtr3g093180;Medtr3g093220;Medtr1g008640	918591|PACid:16036839;913779|PACid:16049885;918520|PACid:16061459	Bradi3g16450;Bradi4g39010
OG5_126717	14	30	8	15	14	AT1G72120;AT1G72140;AT1G72130;AT1G22540;AT1G22550;AT1G22570;AT1G62200;AT1G72125;AT2G02040;AT2G02020;AT2G37900;AT3G54140;AT3G53960;AT5G01180	Glyma04g43550;Glyma12g00380;Glyma05g04810;Glyma05g26670;Glyma05g26680;Glyma05g26690;Glyma08g09680;Glyma08g09690;Glyma08g15670;Glyma03g17000;Glyma03g17260;Glyma07g16740;Glyma11g34580;Glyma11g34620;Glyma18g03790;Glyma18g41270;Glyma01g27490;Glyma02g38970;Glyma07g17640;Glyma11g23370;Glyma14g37020;Glyma18g07220;Glyma01g25890;Glyma11g34590;Glyma11g34600;Glyma11g34610;Glyma18g03770;Glyma18g03780;Glyma18…	Medtr7g065080;Medtr3g005010;Medtr3g069420;Medtr3g069440;Medtr3g069450;Medtr3g069480;Medtr3g069500;Medtr4g015080	472495|PACid:16033795;484127|PACid:16038193;482796|PACid:16040486;475124|PACid:16040896;880600|PACid:16048464;895063|PACid:16049764;904423|PACid:16051765;316181|PACid:16054068;485811|PACid:16054473;339433|PACid:16057272;472494|PACid:16057562;316182|PACid:	Bradi1g03500;Bradi1g10490;Bradi1g59840;Bradi1g68820;Bradi1g68830;Bradi1g68840;Bradi1g68850;Bradi1g68860;Bradi2g02820;Bradi2g56350;Bradi2g56360;Bradi2g56400;Bradi2g56450;Bradi2g57930
OG5_126718	1	1	2	1	1	AT5G35930	Glyma03g02390	Medtr8g035620;Medtr8g083330	330218|PACid:16040076	Bradi1g50210
OG5_126719	8	11	3	8	7	AT1G73150;AT1G17790;AT1G06230;AT3G01770;AT5G65630;AT5G10550;AT5G63320;AT5G14270	Glyma06g43650;Glyma12g14310;Glyma12g33670;Glyma13g36820;Glyma13g32750;Glyma15g06560;Glyma15g06570;Glyma04g36910;Glyma05g03070;Glyma06g18070;Glyma13g29430	Medtr4g079650;Medtr4g092880;Medtr4g092900	477338|PACid:16034447;488264|PACid:16042561;312744|PACid:16044311;316265|PACid:16049601;496518|PACid:16058971;497270|PACid:16060898;333928|PACid:16061504;919899|PACid:16066327	Bradi2g06910;Bradi3g09460;Bradi3g14160;Bradi3g14940;Bradi3g47960;Bradi5g22170;Bradi5g22200
OG5_126720	2	5	3	4	2	AT2G45290;AT3G60750	Glyma03g03200;Glyma20g38720;Glyma01g29600;Glyma10g43990;Glyma19g29950	Medtr5g059410;Medtr1g116120;Medtr4g024630	896452|PACid:16044613;912239|PACid:16051989;486548|PACid:16058530;874904|PACid:16062500	Bradi1g51670;Bradi5g07190
OG5_126721	3	6	2	3	4	AT1G13270;AT2G45240;AT4G37040	Glyma01g22170;Glyma01g22180;Glyma02g11030;Glyma01g33520;Glyma03g03350;Glyma01g39200	Medtr5g017630;Medtr5g053940	471483|PACid:16043696;903964|PACid:16043706;912645|PACid:16066256	Bradi3g18060;Bradi3g30810;Bradi3g58140;Bradi5g21260
OG5_126722	7	7	1	5	3	AT1G58983;AT1G59359;AT1G58380;AT1G58684;AT2G41840;AT2G33800;AT3G57490	Glyma07g31830;Glyma13g24640;Glyma02g09370;Glyma05g34570;Glyma08g05090;Glyma11g02190;Glyma11g02250	Medtr8g105340	475376|PACid:16039577;343774|PACid:16046522;483266|PACid:16053466;482332|PACid:16054672;907218|PACid:16063977	Bradi1g04660;Bradi1g54270;Bradi2g06080
OG5_126723	2	3	1	4	3	AT1G14610;AT5G16715	Glyma10g38450;Glyma05g11620;Glyma17g23940	Medtr1g101620	471639|PACid:16041868;326110|PACid:16047054;319227|PACid:16050151;342735|PACid:16066223	Bradi1g56890;Bradi2g04960;Bradi3g30350
OG5_126724	3	9	4	7	4	AT3G54840;AT4G19640;AT5G45130	Glyma10g35230;Glyma20g32320;Glyma15g01780;Glyma05g35400;Glyma08g04340;Glyma11g33100;Glyma13g43600;Glyma14g16660;Glyma18g05120	Medtr2g102060;Medtr5g076590;Medtr3g064390;Medtr8g103550	326708|PACid:16038172;866909|PACid:16044943;492904|PACid:16045395;876413|PACid:16048497;494466|PACid:16055535;879784|PACid:16058874;883510|PACid:16065428	Bradi1g12890;Bradi1g74910;Bradi3g27570;Bradi4g00990
OG5_126726	2	6	2	2	2	AT1G54350;AT4G39850	Glyma08g17110;Glyma05g31270;Glyma08g14480;Glyma08g14490;Glyma11g38160;Glyma18g02110	Medtr2g062790;Medtr3g087350	337713|PACid:16043387;490770|PACid:16065271	Bradi2g39420;Bradi2g61780
OG5_126727	3	12	16	4	4	AT3G25230;AT5G48570;AT5G45680	Glyma03g21690;Glyma08g46090;Glyma14g09950;Glyma16g10730;Glyma17g35210;Glyma18g32830;Glyma03g27750;Glyma05g28260;Glyma08g11240;Glyma19g30630;Glyma05g26510;Glyma08g09480	AC233657_4;AC202568_4;AC202568_13;AC225519_10;Medtr8g008640;Medtr8g014130;Medtr8g014190;Medtr8g011560;Medtr8g011580;Medtr8g012340;Medtr8g012350;Medtr8g012360;Medtr8g011100;Medtr8g011110;Medtr8g011140;Medtr8g093670	884008|PACid:16037207;480033|PACid:16037853;494919|PACid:16049182;917529|PACid:16062524	Bradi1g31780;Bradi3g40890;Bradi3g43640;Bradi5g06390
OG5_126728	1	2	2	1	1	AT3G26570	Glyma08g38840;Glyma18g20870	Medtr2g010140;Medtr8g069390	347017|PACid:16057846	Bradi3g47550
OG5_126729	6	10	9	7	7	AT1G79610;AT1G54370;AT3G05030;AT3G06370;AT5G27150;AT5G55470	Glyma07g40070;Glyma09g02130;Glyma15g13030;Glyma03g40290;Glyma07g38160;Glyma10g30020;Glyma17g02560;Glyma19g42900;Glyma20g37370;Glyma08g43620	Medtr2g028230;Medtr2g060850;Medtr7g114250;Medtr5g025300;Medtr3g055600;Medtr1g082440;Medtr1g082450;Medtr4g118770;Medtr8g073010	878087|PACid:16035305;477785|PACid:16038411;896752|PACid:16040090;904267|PACid:16048552;474702|PACid:16055820;910883|PACid:16055914;495630|PACid:16063722	Bradi1g18360;Bradi1g42740;Bradi2g36000;Bradi4g11500;Bradi4g27340;Bradi4g33420;Bradi5g21610
OG5_126730	3	4	1	3	3	AT1G32380;AT2G35390;AT2G44530	Glyma05g06110;Glyma17g16400;Glyma03g24280;Glyma07g12660	Medtr4g098820	473426|PACid:16035469;869872|PACid:16049735;903878|PACid:16054594	Bradi1g35940;Bradi1g78700;Bradi3g02680
OG5_126731	5	8	5	7	5	AT1G10070;AT3G49680;AT3G05190;AT5G65780;AT5G27410	Glyma04g05190;Glyma06g05280;Glyma01g40420;Glyma07g25460;Glyma11g04870;Glyma03g40000;Glyma10g29770;Glyma19g42530	Medtr5g014960;Medtr1g083370;Medtr1g082470;Medtr4g092580;Medtr8g036730	919922|PACid:16046787;477806|PACid:16051572;489585|PACid:16051591;888266|PACid:16052490;351848|PACid:16058428;485328|PACid:16064764;863316|PACid:16065138	Bradi1g61860;Bradi1g69160;Bradi1g78130;Bradi3g32830;Bradi5g18160
OG5_126732	2	1	1	2	0	AT3G06470;AT3G06460	Glyma08g19790	Medtr7g113780	477951|PACid:16044459;477952|PACid:16051683	-
OG5_126733	3	2	1	3	2	AT4G28620;AT4G28630;AT5G58270	Glyma02g40490;Glyma14g38800	Medtr5g075960	495937|PACid:16041331;491900|PACid:16053874;491901|PACid:16059609	Bradi1g63430;Bradi4g03310
OG5_126734	4	12	3	4	3	AT1G02500;AT2G36880;AT3G17390;AT4G01850	Glyma19g40810;Glyma03g34120;Glyma10g06170;Glyma13g20480;Glyma15g21890;Glyma17g04330;Glyma17g04340;Glyma02g01170;Glyma03g38190;Glyma07g36150;Glyma10g28500;Glyma1337s00200	Medtr7g102120;Medtr7g110310;Medtr4g123810	902809|PACid:16039760;912047|PACid:16048696;479215|PACid:16058603;470210|PACid:16061940	Bradi2g11250;Bradi2g12150;Bradi2g12160
OG5_126735	2	2	1	2	1	AT5G09740;AT5G64610	Glyma04g16180;Glyma06g47380	Medtr3g007710	487793|PACid:16041407;496673|PACid:16056514	Bradi1g20770
OG5_126736	2	6	15	3	2	AT4G31210;AT5G63920	Glyma14g18340;Glyma14g18360;Glyma17g28980;Glyma17g29030;Glyma06g16140;Glyma06g16200	Medtr2g012150;Medtr7g110680;AC233557_1;Medtr5g061930;Medtr5g061940;Medtr3g096630;Medtr3g096640;Medtr1g009320;Medtr1g009520;Medtr1g009540;Medtr1g009550;Medtr1g009570;Medtr1g094670;AC233659_7;AC233682_32	883650|PACid:16035938;353700|PACid:16046174;496584|PACid:16063959	Bradi1g43610;Bradi1g74120
OG5_126737	5	7	4	6	4	AT1G62800;AT2G30970;AT4G31990;AT5G19550;AT5G11520	Glyma01g32360;Glyma03g04650;Glyma06g42830;Glyma14g13480;Glyma17g33050;Glyma04g08560;Glyma06g08670	AC225507_15;Medtr4g014910;Medtr4g080130;Medtr4g080140	482020|PACid:16036909;491537|PACid:16041050;909992|PACid:16048753;487989|PACid:16049933;475071|PACid:16055233;905515|PACid:16065518	Bradi1g38280;Bradi2g50500;Bradi3g09050;Bradi3g54200
OG5_126740	3	8	2	3	1	AT1G20696;AT1G20693;AT3G51880	Glyma04g01840;Glyma06g01970;Glyma09g33070;Glyma10g09700;Glyma16g22060;Glyma20g01570;Glyma01g28820;Glyma03g08270	Medtr7g068280;Medtr7g082820	323737|PACid:16042626;472301|PACid:16042661;472304|PACid:16048991	Bradi1g29730
OG5_126741	2	6	2	2	4	AT2G25070;AT4G31860	Glyma04g06380;Glyma06g06420;Glyma07g02470;Glyma08g23550;Glyma14g11700;Glyma17g34100	Medtr3g105880;Medtr1g014190	491551|PACid:16048999;344104|PACid:16053166	Bradi1g31080;Bradi3g05990;Bradi4g37710;Bradi5g14730
OG5_126742	3	10	5	2	5	AT3G44680;AT4G38130;AT5G63110	Glyma11g19290;Glyma12g09190;Glyma01g45660;Glyma06g00200;Glyma11g00220;Glyma13g06010;Glyma04g36090;Glyma05g02540;Glyma06g18850;Glyma17g09320	Medtr3g077120;Medtr3g077160;Medtr3g118540;Medtr4g055080;AC151525_30	327775|PACid:16059922;496493|PACid:16062908	Bradi1g37290;Bradi3g08060;Bradi3g22370;Bradi3g44780;Bradi5g09190
OG5_126743	3	10	3	3	10	AT1G47840;AT2G19860;AT4G29130	Glyma09g26710;Glyma14g40440;Glyma17g37720;Glyma01g01060;Glyma01g01070;Glyma05g35890;Glyma07g01790;Glyma07g12190;Glyma08g03730;Glyma08g21450	Medtr1g025140;Medtr8g014530;Medtr8g102460	913598|PACid:16034132;899892|PACid:16043045;314227|PACid:16046897	Bradi2g05670;Bradi2g18880;Bradi2g19390;Bradi2g19400;Bradi2g33380;Bradi2g48550;Bradi2g49460;Bradi2g60450;Bradi5g01830;Bradi5g01840
OG5_126744	4	7	3	4	5	AT4G37910;AT4G24280;AT5G49910;AT5G09590	Glyma10g22610;Glyma16g00410;Glyma12g28750;Glyma07g30290;Glyma08g06950;Glyma13g32790;Glyma15g06530	Medtr2g005690;Medtr2g010020;Medtr4g092920	492423|PACid:16044375;487773|PACid:16045186;495046|PACid:16051660;490823|PACid:16056773	Bradi1g77640;Bradi2g30560;Bradi3g57450;Bradi4g33880;Bradi4g39470
OG5_126745	3	6	3	3	4	AT1G01860;AT2G47420;AT5G66360	Glyma09g40000;Glyma18g46220;Glyma06g47390;Glyma13g18570;Glyma01g37520;Glyma11g07770	Medtr7g076280;Medtr5g021210;Medtr3g007750	904217|PACid:16039233;470090|PACid:16048535;920092|PACid:16060565	Bradi1g26550;Bradi3g15000;Bradi3g51000;Bradi5g24130
OG5_126746	1	2	2	1	3	AT1G80460	Glyma07g03230;Glyma08g22870	Medtr4g009900;Medtr4g009920	477206|PACid:16060654	Bradi4g23790;Bradi5g08310;Bradi5g23940
OG5_126747	10	25	12	13	9	AT1G65550;AT1G60030;AT1G10540;AT1G49960;AT2G26510;AT2G05760;AT2G34190;AT5G25420;AT5G49990;AT5G62890	Glyma04g04890;Glyma06g04990;Glyma14g09920;Glyma17g35240;Glyma01g04160;Glyma02g03550;Glyma10g40240;Glyma20g27170;Glyma14g08690;Glyma17g36440;Glyma02g43660;Glyma13g13550;Glyma14g05220;Glyma20g13540;Glyma03g08140;Glyma03g10920;Glyma04g06750;Glyma06g06840;Glyma08g12360;Glyma04g35080;Glyma05g01900;Glyma06g19660;Glyma08g40100;Glyma17g10000;Glyma18g18060	Medtr5g022110;Medtr5g035180;Medtr5g042660;Medtr3g080390;Medtr1g021120;Medtr1g079900;Medtr1g079910;Medtr4g064340;Medtr4g106750;Medtr8g063220;Medtr8g086520;Medtr8g086540	862941|PACid:16034125;481510|PACid:16034615;901812|PACid:16038778;864068|PACid:16042552;474126|PACid:16043639;893540|PACid:16045728;480192|PACid:16046485;495055|PACid:16050147;496474|PACid:16050946;482362|PACid:16053644;475654|PACid:16054997;879272|PACid:	Bradi1g03480;Bradi1g11910;Bradi2g50460;Bradi3g36010;Bradi3g34660;Bradi3g59600;Bradi4g03420;Bradi4g27960;Bradi4g29440
OG5_126749	1	4	0	1	1	AT5G42620	Glyma04g03650;Glyma06g03740;Glyma14g08350;Glyma17g36690	-	494774|PACid:16050137	Bradi1g09750
OG5_126750	2	6	3	2	4	AT3G14390;AT5G11880	Glyma13g20390;Glyma03g33830;Glyma04g02230;Glyma06g02290;Glyma10g06090;Glyma19g36580	Medtr5g022680;Medtr5g022700;Medtr3g114870	478856|PACid:16043466;488028|PACid:16044205	Bradi3g11130;Bradi4g36810;Bradi4g36840;Bradi4g36870
OG5_126752	2	4	5	8	1	AT1G66530;AT4G26300	Glyma01g00940;Glyma01g00960;Glyma07g15050;Glyma10g17590	Medtr6g090480;Medtr6g090550;Medtr7g099100;Medtr5g014910;Medtr4g102240	872785|PACid:16038076;904472|PACid:16040170;349990|PACid:16040244;475759|PACid:16043990;329048|PACid:16048309;894178|PACid:16053467;480296|PACid:16053927;918813|PACid:16056123	Bradi2g34680
OG5_126753	6	16	7	6	7	AT1G79750;AT2G19900;AT2G13560;AT4G00570;AT5G11670;AT5G25880	Glyma01g01180;Glyma05g35800;Glyma07g01850;Glyma08g21530;Glyma13g12120;Glyma13g43130;Glyma15g02230;Glyma16g08460;Glyma08g03840;Glyma03g24630;Glyma03g01680;Glyma07g08110;Glyma09g39870;Glyma18g46340;Glyma04g09110;Glyma06g09220	Medtr2g100940;Medtr2g101040;Medtr7g076650;Medtr8g014390;Medtr8g009500;Medtr8g032040;Medtr8g102620	480310|PACid:16034388;896025|PACid:16035632;488005|PACid:16039573;899888|PACid:16056466;912183|PACid:16057717;489440|PACid:16062850	Bradi1g27000;Bradi2g05620;Bradi2g33450;Bradi2g48570;Bradi2g49530;Bradi2g49540;Bradi3g30230
OG5_126754	3	4	2	6	2	AT2G29410;AT2G46800;AT3G58810	Glyma11g14370;Glyma12g06290;Glyma16g02030;Glyma07g05510	AC229724_1040;Medtr2g036390	497468|PACid:16034111;344701|PACid:16044140;483845|PACid:16051554;486339|PACid:16054822;893881|PACid:16058206;891053|PACid:16064234	Bradi2g38330;Bradi4g43740
OG5_126755	3	5	3	5	1	AT2G31170;AT3G56300;AT5G38830	Glyma04g06910;Glyma06g06990;Glyma07g32200;Glyma10g41880;Glyma20g25160	Medtr6g072080;Medtr3g106560;Medtr1g110350	494092|PACid:16048594;856403|PACid:16048879;482044|PACid:16049927;867060|PACid:16049950;917798|PACid:16061871	Bradi4g37620
OG5_126756	3	4	3	7	2	AT1G70980;AT4G17300;AT5G56680	Glyma05g04660;Glyma17g15090;Glyma05g36140;Glyma08g03500	Medtr7g101050;Medtr4g100920;Medtr8g102050	914989|PACid:16043003;894608|PACid:16043627;495758|PACid:16047971;497343|PACid:16051565;862957|PACid:16051701;910616|PACid:16055095;894970|PACid:16055044	Bradi1g27450;Bradi2g35990
OG5_126757	2	4	2	2	2	AT5G48230;AT5G47720	Glyma02g47860;Glyma14g00760;Glyma07g39870;Glyma17g00910	Medtr5g098310;AC233669_12	494876|PACid:16056549;494196|PACid:16059804	Bradi2g00890;Bradi5g02170
OG5_126758	6	16	10	7	8	AT2G22480;AT4G26270;AT4G29220;AT4G32840;AT5G56630;AT5G61580	Glyma01g03040;Glyma02g04570;Glyma08g38450;Glyma18g21720;Glyma01g00870;Glyma04g09180;Glyma05g36050;Glyma06g09320;Glyma07g01710;Glyma07g15170;Glyma08g03570;Glyma08g21370;Glyma13g42990;Glyma15g02400;Glyma07g23210;Glyma10g33820	Medtr6g071530;Medtr6g079780;Medtr6g090130;Medtr2g100710;Medtr5g032570;AC233556_26;Medtr1g090300;Medtr4g062050;Medtr8g069040;Medtr8g102190	495754|PACid:16034427;481109|PACid:16035329;492186|PACid:16036312;907759|PACid:16037168;491421|PACid:16042259;913590|PACid:16042908;496324|PACid:16057824	Bradi1g49300;Bradi2g05720;Bradi2g19330;Bradi2g33290;Bradi2g49280;Bradi3g25910;Bradi3g37020;Bradi4g30260
OG5_126759	2	4	4	2	3	AT3G10050;AT4G11640	Glyma10g07340;Glyma13g21230;Glyma05g37930;Glyma08g01670	Medtr3g030680;Medtr1g061800;Medtr8g098460;Medtr8g098700	489984|PACid:16039344;897181|PACid:16041723	Bradi1g11490;Bradi3g45430;Bradi5g17980
OG5_126760	4	11	4	5	1	AT3G47370;AT3G13120;AT3G45030;AT5G62300	Glyma11g00450;Glyma14g04840;Glyma08g43950;Glyma18g08900;Glyma01g45270;Glyma03g29800;Glyma03g29810;Glyma12g00610;Glyma17g29420;Glyma19g32680;Glyma19g32690	Medtr2g085090;Medtr2g084850;Medtr7g092720;Medtr4g034030	359796|PACid:16038988;919485|PACid:16039937;905958|PACid:16041895;496408|PACid:16046717;478688|PACid:16052992	Bradi1g51650
OG5_126761	6	15	15	10	2	AT1G09270;AT1G02690;AT3G06720;AT4G16143;AT4G02150;AT5G49310	Glyma03g39000;Glyma18g15130;Glyma18g38920;Glyma18g38950;Glyma18g39160;Glyma18g39200;Glyma19g41490;Glyma07g37180;Glyma17g03430;Glyma03g39210;Glyma09g04430;Glyma10g29000;Glyma15g15480;Glyma19g41770;Glyma20g38320	Medtr2g012010;Medtr2g012340;Medtr2g034900;Medtr7g113400;Medtr7g112350;AC235758_3;Medtr1g083810;Medtr4g121440;Medtr4g127570;Medtr4g131000;Medtr4g131510;Medtr4g132960;Medtr4g132980;Medtr4g133030;Medtr4g133040	915155|PACid:16033942;917911|PACid:16035750;909535|PACid:16041662;888168|PACid:16045184;887411|PACid:16046550;891491|PACid:16050393;490357|PACid:16054219;477986|PACid:16059753;474778|PACid:16064104;911549|PACid:16065075	Bradi2g08960;Bradi2g35050
OG5_126762	3	6	2	3	2	AT5G63400;AT5G50370;AT5G47840	Glyma02g24930;Glyma05g03120;Glyma05g03140;Glyma17g13760;Glyma06g18020;Glyma09g36900	Medtr4g035170;Medtr4g103800	496525|PACid:16048274;917605|PACid:16053157;495100|PACid:16064793	Bradi3g13360;Bradi4g39600
OG5_126763	2	2	0	2	2	AT3G16700;AT4G15940	Glyma07g37530;Glyma17g03120	-	479137|PACid:16038828;493291|PACid:16055352	Bradi1g03130;Bradi1g14790
OG5_126764	2	4	3	4	2	AT2G04842;AT5G26830	Glyma19g37550;Glyma20g13740;Glyma01g03930;Glyma02g03750	Medtr5g034820;Medtr3g077340;Medtr3g083180	910751|PACid:16042538;880136|PACid:16042655;319286|PACid:16058376;889225|PACid:16064768	Bradi3g19960;Bradi3g53530
OG5_126765	8	13	11	9	7	AT4G11920;AT4G22910;AT4G33270;AT4G33260;AT5G27080;AT5G27570;AT5G13840;AT5G26900	Glyma11g02990;Glyma01g42380;Glyma05g03710;Glyma17g14220;Glyma01g43980;Glyma02g09620;Glyma03g36300;Glyma08g24480;Glyma11g01450;Glyma19g25130;Glyma10g22670;Glyma11g34060;Glyma18g04240	Medtr2g060680;Medtr2g060710;Medtr2g100460;Medtr2g100540;AC235665_50;Medtr7g053100;Medtr7g055590;Medtr5g008010;Medtr3g011070;Medtr3g051690;Medtr1g082800	488208|PACid:16036023;344325|PACid:16036255;920671|PACid:16040909;489619|PACid:16045529;914315|PACid:16051146;353278|PACid:16055916;911569|PACid:16061534;347582|PACid:16063173;491360|PACid:16063808	Bradi1g76990;Bradi2g62140;Bradi3g52490;Bradi4g20910;Bradi4g28470;Bradi4g36170;Bradi5g20500
OG5_126766	4	3	1	6	2	AT1G09590;AT1G09690;AT1G57660;AT1G57860	Glyma03g36560;Glyma19g39240;Glyma06g22900	AC235488_9	475457|PACid:16036485;474849|PACid:16039970;867219|PACid:16041588;888214|PACid:16047904;884724|PACid:16048199;471057|PACid:16057929	Bradi1g75620;Bradi3g28220
OG5_126767	2	6	1	2	3	AT1G06760;AT2G30620	Glyma02g15910;Glyma10g03840;Glyma10g30560;Glyma20g36880;Glyma02g01860;Glyma10g01940	Medtr3g008990	481979|PACid:16036178;470698|PACid:16040472	Bradi1g05330;Bradi1g55260;Bradi5g19000
OG5_126768	3	5	2	4	4	AT2G41460;AT3G48425;AT4G36050	Glyma02g34700;Glyma10g16340;Glyma04g36610;Glyma02g05430;Glyma16g23850	AC235753_19;Medtr8g075810	483223|PACid:16038906;483247|PACid:16040262;347932|PACid:16050572;491028|PACid:16051287	Bradi2g52540;Bradi2g52550;Bradi4g36380;Bradi4g39120
OG5_126769	3	10	4	4	3	AT1G14980;AT1G23100;AT5G20720	Glyma03g11710;Glyma03g28120;Glyma06g41830;Glyma19g30860;Glyma07g34380;Glyma20g02110;Glyma09g08340;Glyma13g17260;Glyma15g19970;Glyma17g05230	Medtr7g089300;Medtr3g077350;Medtr4g124910;AC225518_12	322491|PACid:16034423;488978|PACid:16035553;472563|PACid:16038743;471686|PACid:16061039	Bradi1g19860;Bradi3g60030;Bradi4g31220
OG5_126772	2	5	2	2	2	AT1G55150;AT5G63120	Glyma05g02590;Glyma07g01260;Glyma07g11880;Glyma08g20670;Glyma17g09270	Medtr2g100230;AC225507_46	474570|PACid:16051369;496494|PACid:16053616	Bradi2g05990;Bradi2g58360
OG5_126773	7	24	11	7	5	AT1G59725;AT1G10350;AT2G20560;AT3G08910;AT4G28480;AT5G01390;AT5G25530	Glyma05g36740;Glyma08g07900;Glyma01g04750;Glyma02g02740;Glyma04g07590;Glyma05g24740;Glyma08g02820;Glyma08g40670;Glyma18g16720;Glyma06g44300;Glyma08g19230;Glyma12g13500;Glyma13g30870;Glyma13g30890;Glyma15g08420;Glyma15g08450;Glyma15g18720;Glyma0070s00200;Glyma01g30300;Glyma03g07770;Glyma0070s00210;Glyma07g18260;Glyma18g43110;Glyma06g07710	AC235756_11;Medtr2g014470;Medtr2g014480;Medtr7g016790;Medtr5g007560;Medtr5g037880;Medtr3g092690;Medtr3g108020;Medtr4g078850;Medtr4g079080;Medtr8g014430	897029|PACid:16033863;491921|PACid:16038247;862955|PACid:16040740;480886|PACid:16040772;486937|PACid:16050758;876001|PACid:16050485;471147|PACid:16064926	Bradi2g08330;Bradi2g16660;Bradi2g38210;Bradi3g11390;Bradi3g16270
OG5_126774	3	9	6	1	2	AT1G54490;AT1G75660;AT5G42540	Glyma03g40500;Glyma10g30150;Glyma19g43160;Glyma20g37260;Glyma11g18390;Glyma12g09870;Glyma14g40510;Glyma17g37650;Glyma10g30040	Medtr6g089090;Medtr2g042470;Medtr7g114570;Medtr1g081590;Medtr4g051920;Medtr4g062420	917497|PACid:16043897	Bradi1g05660;Bradi2g56440
OG5_126775	2	4	2	2	3	AT3G57050;AT3G01120	Glyma03g28530;Glyma19g31280;Glyma09g37020;Glyma18g49660	Medtr6g012730;Medtr7g011230	477417|PACid:16035337;486150|PACid:16065121	Bradi1g47910;Bradi1g61260;Bradi1g69730
OG5_126776	3	5	3	3	2	AT1G56190;AT1G79550;AT3G12780	Glyma08g17600;Glyma13g07740;Glyma15g41550;Glyma08g17610;Glyma15g41540	Medtr2g066110;Medtr2g066120;Medtr2g066130	477124|PACid:16035682;474689|PACid:16041289;478641|PACid:16056873	Bradi2g21120;Bradi3g05220
OG5_126777	9	6	8	7	4	AT2G17570;AT2G23410;AT2G23400;AT5G60510;AT5G60500;AT5G58780;AT5G58782;AT5G58784;AT5G58770	Glyma09g33130;Glyma10g00580;Glyma16g22500;Glyma02g39110;Glyma14g37190;Glyma14g37210	Medtr5g070210;Medtr5g070220;Medtr5g070230;Medtr5g070250;Medtr5g070270;Medtr1g095190;Medtr1g095500;Medtr8g073540	919084|PACid:16035788;481210|PACid:16045803;480651|PACid:16049586;496002|PACid:16054459;481211|PACid:16055583;496003|PACid:16056318;496196|PACid:16064356	Bradi1g48240;Bradi2g55410;Bradi4g03560;Bradi4g31880
OG5_126778	4	6	3	3	3	AT5G10050;AT5G65205;AT5G50700;AT5G50600	Glyma05g22960;Glyma11g36080;Glyma18g02330;Glyma17g17020;Glyma05g38250;Glyma08g01390	Medtr3g087850;Medtr3g087860;Medtr4g097510	495130|PACid:16044062;487830|PACid:16056208;919850|PACid:16063036	Bradi4g00850;Bradi5g08300;Bradi5g12180
OG5_126779	2	3	1	2	1	AT3G55410;AT5G65750	Glyma20g23200;Glyma02g10470;Glyma18g52430	Medtr7g023770	496813|PACid:16036307;485968|PACid:16039264	Bradi5g08230
OG5_126780	11	14	14	13	6	AT1G04440;AT1G72710;AT1G03930;AT2G19470;AT3G23340;AT4G28540;AT4G14340;AT4G26100;AT5G43320;AT5G57015;AT5G44100	Glyma07g00970;Glyma08g20320;Glyma13g42380;Glyma15g03000;Glyma10g32490;Glyma03g32170;Glyma10g04430;Glyma13g18690;Glyma19g34930;Glyma20g35100;Glyma09g07490;Glyma13g16540;Glyma15g18700;Glyma17g06140	Medtr2g039930;Medtr2g099670;AC235749_21;Medtr7g116400;Medtr5g007580;Medtr5g007590;Medtr1g006520;Medtr1g042280;Medtr1g042430;Medtr1g042660;Medtr1g075870;Medtr1g075930;Medtr1g076040;Medtr8g018310	494586|PACid:16038490;878548|PACid:16038749;863495|PACid:16043548;492204|PACid:16047583;918863|PACid:16048039;915444|PACid:16051401;476408|PACid:16052956;899935|PACid:16053815;887609|PACid:16054914;491910|PACid:16055015;914371|PACid:16058568;479849|PACid:	Bradi2g14300;Bradi2g14310;Bradi2g47850;Bradi3g28720;Bradi3g49100;Bradi3g54860
OG5_126781	11	18	12	11	7	AT1G59580;AT1G07880;AT1G01560;AT1G10210;AT2G43790;AT2G18170;AT3G45640;AT3G59790;AT4G36450;AT4G01370;AT4G11330	Glyma04g03210;Glyma06g03270;Glyma02g15690;Glyma07g32750;Glyma05g28980;Glyma08g12150;Glyma11g15700;Glyma12g07770;Glyma01g43100;Glyma05g37480;Glyma07g07270;Glyma08g02060;Glyma09g39190;Glyma11g02420;Glyma11g15590;Glyma12g07850;Glyma16g03670;Glyma18g47140	Medtr7g038040;Medtr7g078690;Medtr5g010030;Medtr3g060330;Medtr3g060350;Medtr3g060390;Medtr4g061130;Medtr4g061320;Medtr4g061330;Medtr4g087620;Medtr8g086000;Medtr8g086010	878970|PACid:16034178;353194|PACid:16034849;903782|PACid:16037185;911474|PACid:16038161;912096|PACid:16040028;319769|PACid:16040804;887292|PACid:16045242;876031|PACid:16051192;867420|PACid:16052087;471135|PACid:16058275;484948|PACid:16059863	Bradi1g34030;Bradi1g49100;Bradi1g65810;Bradi3g03780;Bradi3g16560;Bradi3g32000;Bradi4g24910
OG5_126783	1	2	1	1	1	AT5G04620	Glyma04g16260;Glyma06g47430	Medtr3g008020	487244|PACid:16061775	Bradi3g33370
OG5_126784	5	6	0	5	4	AT1G63940;AT3G09940;AT3G52880;AT3G27820;AT5G03630	Glyma05g37430;Glyma08g02100;Glyma0169s00210;Glyma10g07820;Glyma16g07970;Glyma19g14500	-	485659|PACid:16039765;905034|PACid:16044237;478321|PACid:16054832;474964|PACid:16057363;487142|PACid:16057623	Bradi3g17120;Bradi3g42760;Bradi3g52860;Bradi4g38430
OG5_126785	2	4	0	2	3	AT3G54660;AT3G24170	Glyma02g16010;Glyma10g03740;Glyma02g08180;Glyma16g27210	-	485870|PACid:16036419;898952|PACid:16064005	Bradi1g74180;Bradi3g26740;Bradi3g55030
OG5_126786	2	4	2	3	2	AT1G34150;AT3G06950	Glyma10g36410;Glyma20g31160;Glyma13g17960;Glyma17g04570	Medtr4g123970;Medtr8g006420	920264|PACid:16035224;478015|PACid:16057060;473569|PACid:16060261	Bradi1g61060;Bradi3g27090
OG5_126787	3	5	7	3	8	AT1G79870;AT1G68010;AT2G45630	Glyma07g02260;Glyma08g21920;Glyma15g01920;Glyma10g42800;Glyma20g24200	Medtr2g101840;Medtr7g075830;Medtr4g012960;Medtr4g013040;Medtr4g013090;Medtr4g013100;Medtr4g013140	475922|PACid:16058092;904008|PACid:16060836;477279|PACid:16064755	Bradi2g07650;Bradi3g00330;Bradi3g19270;Bradi5g02090;Bradi5g02100;Bradi5g02110;Bradi5g02130;Bradi5g02150
OG5_126788	7	10	3	9	6	AT1G26230;AT1G55490;AT2G33210;AT3G13860;AT3G13470;AT3G23990;AT5G56500	Glyma01g09520;Glyma02g13980;Glyma07g01190;Glyma08g20560;Glyma08g18760;Glyma15g40110;Glyma10g25630;Glyma10g33680;Glyma20g19980;Glyma20g33910	Medtr1g090130;Medtr1g090140;Medtr8g017080	890123|PACid:16034969;355482|PACid:16036567;902390|PACid:16039684;474606|PACid:16041383;478789|PACid:16041450;898985|PACid:16049596;917873|PACid:16052189;869690|PACid:16056022;495739|PACid:16057138	Bradi1g50270;Bradi1g75520;Bradi2g18260;Bradi3g00480;Bradi3g28070;Bradi5g11240
OG5_126789	3	12	9	2	12	AT1G76690;AT1G76680;AT2G06050	Glyma01g44600;Glyma11g00980;Glyma13g25570;Glyma15g35410;Glyma19g09320;Glyma06g01950;Glyma14g39790;Glyma17g31730;Glyma13g16940;Glyma13g16950;Glyma17g05770;Glyma17g05780	Medtr5g006670;Medtr5g006710;Medtr5g006720;Medtr5g006730;Medtr5g006740;Medtr5g006750;Medtr5g006780;Medtr5g006800;Medtr5g008040	476828|PACid:16044383;480216|PACid:16046307	Bradi1g05860;Bradi1g05870;Bradi1g05880;Bradi1g30240;Bradi1g45870;Bradi1g45880;Bradi2g13050;Bradi2g35900;Bradi2g35910;Bradi3g37650;Bradi5g00810;Bradi5g11260
OG5_126792	5	8	3	12	4	AT2G16600;AT2G21130;AT3G55920;AT4G38740;AT4G34870	Glyma02g02580;Glyma04g00700;Glyma06g00740;Glyma11g10480;Glyma12g02790;Glyma15g38980;Glyma11g35280;Glyma18g03120	Medtr7g116340;Medtr3g117750;Medtr4g075290	899035|PACid:16036358;873936|PACid:16037380;486034|PACid:16039688;490638|PACid:16042586;480962|PACid:16046558;899976|PACid:16047457;898595|PACid:16052443;333373|PACid:16056751;891601|PACid:16057340;491169|PACid:16060151;899034|PACid:16062020;898931|PACid:	Bradi1g78790;Bradi3g01990;Bradi3g02000;Bradi4g38880
OG5_126793	1	3	4	1	1	AT3G54470	Glyma11g21530;Glyma13g26870;Glyma17g01620	Medtr3g017580;Medtr1g025060;AC225458_1;Medtr8g038390	906854|PACid:16051427	Bradi2g60930
OG5_126794	3	4	3	3	4	AT1G31160;AT3G56490;AT5G48545	Glyma15g17330;Glyma19g20320;Glyma19g30260;Glyma08g45960	Medtr6g026810;Medtr4g084190;Medtr4g084350	494917|PACid:16034692;336541|PACid:16045371;486090|PACid:16061106	Bradi1g32220;Bradi1g63860;Bradi4g39690;Bradi4g39700
OG5_126795	5	10	4	8	5	AT1G49760;AT1G22760;AT1G71770;AT2G23350;AT4G34110	Glyma02g11580;Glyma04g04300;Glyma06g04460;Glyma07g33860;Glyma14g09300;Glyma17g35890;Glyma02g08480;Glyma16g27670;Glyma20g31120;Glyma08g37550	AC233576_5;Medtr3g102040;Medtr1g019150;Medtr4g085540	857155|PACid:16037506;335514|PACid:16048193;898310|PACid:16048384;891890|PACid:16049872;339396|PACid:16050125;900816|PACid:16053963;899764|PACid:16059628;883968|PACid:16061286	Bradi1g12390;Bradi1g37200;Bradi3g20460;Bradi4g08430;Bradi5g14980
OG5_126796	3	4	4	4	2	AT3G13180;AT4G26600;AT5G55920	Glyma02g47060;Glyma14g01690;Glyma08g44490;Glyma18g08310	Medtr5g096020;Medtr5g095140;Medtr3g007860;Medtr3g060700	478695|PACid:16036093;495674|PACid:16045131;492148|PACid:16047344;354934|PACid:16065476	Bradi3g56470;Bradi4g33070
OG5_126798	8	18	21	9	9	AT1G11260;AT1G50310;AT3G19930;AT3G19940;AT4G21480;AT4G02050;AT5G26340;AT5G23270	Glyma01g09220;Glyma02g13730;Glyma07g30880;Glyma08g06420;Glyma11g01920;Glyma16g20230;Glyma09g42110;Glyma09g42150;Glyma10g43140;Glyma20g23750;Glyma09g13250;Glyma15g24710;Glyma01g44930;Glyma10g39500;Glyma10g39510;Glyma11g00710;Glyma20g28220;Glyma20g28230	Medtr5g006070;Medtr5g041550;Medtr5g082540;Medtr5g094760;Medtr5g096000;Medtr3g007910;Medtr3g023480;Medtr3g093010;Medtr3g093060;Medtr1g038600;Medtr1g038620;Medtr1g038630;Medtr1g114280;Medtr1g104750;Medtr1g104770;Medtr1g104780;Medtr4g090600;Medtr4g091370;Med	862693|PACid:16037322;898390|PACid:16040789;888424|PACid:16043131;327595|PACid:16044330;354635|PACid:16047778;899453|PACid:16057535;318745|PACid:16058238;314430|PACid:16058372;489474|PACid:16063603	Bradi1g14150;Bradi1g24820;Bradi1g59420;Bradi2g12840;Bradi2g41440;Bradi3g15510;Bradi4g27540;Bradi4g27560;Bradi4g30290
OG5_126799	2	4	4	4	2	AT1G50200;AT5G22800	Glyma11g10860;Glyma12g03140;Glyma04g00280;Glyma06g00330	Medtr6g045600;Medtr3g118360;Medtr4g074640;Medtr4g074670	474152|PACid:16041069;875912|PACid:16041933;910279|PACid:16043249;905466|PACid:16058121	Bradi1g44530;Bradi3g22760
OG5_126800	6	9	9	7	8	AT1G66410;AT2G41110;AT2G27030;AT3G56800;AT3G43810;AT5G21274	Glyma02g44350;Glyma03g00640;Glyma05g13900;Glyma13g03910;Glyma14g04460;Glyma19g19680;Glyma19g30140;Glyma19g34280;Glyma20g10820	Medtr6g025320;Medtr7g087610;Medtr7g087640;Medtr5g088320;Medtr3g055490;Medtr3g055510;Medtr3g055520;Medtr3g055580;Medtr4g115170	894287|PACid:16037919;484819|PACid:16043330;903417|PACid:16048948;489030|PACid:16052628;915929|PACid:16055980;481582|PACid:16065365;907127|PACid:16066046	Bradi1g64020;Bradi2g02340;Bradi2g10010;Bradi2g10790;Bradi2g21460;Bradi2g52940;Bradi4g02480;Bradi4g26400
OG5_126801	1	2	1	1	1	AT5G14800	Glyma03g28480;Glyma19g31230	Medtr7g090160	861874|PACid:16042676	Bradi2g60730
OG5_126802	1	4	2	1	1	AT2G26300	Glyma04g05960;Glyma06g05960;Glyma14g11140;Glyma17g34450	Medtr3g105240;Medtr1g015750	481489|PACid:16038447	Bradi2g60350
OG5_126803	5	10	6	5	4	AT1G75630;AT1G19910;AT2G16510;AT4G38920;AT4G34720	Glyma01g37320;Glyma11g07980;Glyma13g03470;Glyma14g23990;Glyma04g00950;Glyma06g00980;Glyma11g11760;Glyma12g04090;Glyma02g05630;Glyma16g24220	Medtr2g049150;Medtr2g049160;Medtr5g021690;Medtr4g072050;Medtr4g071970;Medtr8g076150	476712|PACid:16035752;472216|PACid:16039122;480541|PACid:16042968;857082|PACid:16048189;912345|PACid:16064785	Bradi2g39690;Bradi3g45420;Bradi4g24290;Bradi4g41560
OG5_126804	3	8	1	3	4	AT1G80510;AT2G40420;AT3G56200	Glyma13g44450;Glyma15g00870;Glyma02g42800;Glyma02g42810;Glyma11g35830;Glyma14g05890;Glyma14g05910;Glyma18g02580	Medtr2g104180	483098|PACid:16034993;486062|PACid:16052995;477198|PACid:16064264	Bradi1g30590;Bradi1g35530;Bradi2g53730;Bradi3g06640
OG5_126805	6	10	12	6	4	AT1G58060;AT1G58050;AT1G48650;AT2G01130;AT2G35920;AT5G04895	Glyma17g00350;Glyma17g00440;Glyma05g34180;Glyma08g05480;Glyma09g18490;Glyma20g25800;Glyma02g35240;Glyma10g10180;Glyma08g24630;Glyma15g29910	AC235667_12;AC235667_3;AC235667_5;AC235667_7;AC235678_3;AC235678_8;AC235678_13;AC235678_16;Medtr1g056490;Medtr8g044760;Medtr8g045110;Medtr8g106630	891691|PACid:16034657;315392|PACid:16036588;484020|PACid:16037044;860893|PACid:16045549;482562|PACid:16049037;893669|PACid:16049290	Bradi1g08610;Bradi2g01360;Bradi3g28480;Bradi5g10330
OG5_126806	2	4	4	4	2	AT3G02760;AT3G46100	Glyma05g35010;Glyma08g04700;Glyma10g31940;Glyma03g34050	Medtr7g101660;Medtr5g090230;Medtr5g091860;Medtr5g091870	905789|PACid:16039987;865907|PACid:16040272;487115|PACid:16059194;477518|PACid:16065586	Bradi2g35680;Bradi4g38980
OG5_126807	2	5	1	2	2	AT1G72090;AT4G36390	Glyma02g02220;Glyma08g26080;Glyma12g00350;Glyma01g37500;Glyma11g07790	Medtr5g021230	895054|PACid:16063560;490998|PACid:16064522	Bradi1g54570;Bradi4g14840
OG5_126808	4	4	1	4	2	AT1G07270;AT2G29680;AT4G14700;AT4G12620	Glyma08g45230;Glyma18g07440;Glyma15g03900;Glyma13g41490	Medtr3g060290	493435|PACid:16036050;311790|PACid:16045430;490065|PACid:16056845;869228|PACid:16060805	Bradi1g47050;Bradi2g55320
OG5_126809	4	9	6	4	4	AT1G17650;AT3G25530;AT4G29120;AT4G20930	Glyma13g42500;Glyma07g06570;Glyma16g03160;Glyma05g35880;Glyma08g03740;Glyma20g21580;Glyma09g02900;Glyma13g02010;Glyma15g13860	Medtr2g030400;Medtr2g099890;Medtr2g099910;Medtr4g090220;Medtr8g088900;Medtr8g102470	480056|PACid:16042039;329506|PACid:16044614;471975|PACid:16047085;491846|PACid:16061110	Bradi1g32590;Bradi2g41630;Bradi2g49440;Bradi3g46080
OG5_126810	2	4	1	2	1	AT1G31190;AT3G02870	Glyma06g25880;Glyma07g39620;Glyma09g01380;Glyma15g12230	Medtr2g026060	477531|PACid:16042711;891081|PACid:16053004	Bradi1g15350
OG5_126812	2	5	4	2	2	AT1G24470;AT1G67730	Glyma08g13750;Glyma11g37550;Glyma11g37560;Glyma18g01500;Glyma18g01510	Medtr3g086180;Medtr3g086190;Medtr3g086200;Medtr3g086210	475877|PACid:16034203;472901|PACid:16057921	Bradi3g47840;Bradi5g13760
OG5_126813	8	14	2	8	5	AT1G13460;AT3G09880;AT3G54930;AT3G26030;AT3G26020;AT3G21650;AT4G15415;AT5G03470	Glyma03g34240;Glyma10g06670;Glyma10g42380;Glyma10g42970;Glyma13g20870;Glyma19g36950;Glyma11g37430;Glyma18g01400;Glyma02g43800;Glyma05g06450;Glyma14g05120;Glyma19g22720;Glyma20g24030;Glyma20g24680	Medtr3g080070;Medtr3g086010	487124|PACid:16034032;478311|PACid:16034655;904782|PACid:16036348;898614|PACid:16046879;329973|PACid:16049841;484365|PACid:16049956;471504|PACid:16054860;906907|PACid:16057424	Bradi1g01930;Bradi1g12470;Bradi1g52760;Bradi3g14090;Bradi5g13810
OG5_126815	3	4	2	7	4	AT3G27925;AT5G27660;AT5G39830	Glyma05g08580;Glyma19g01060;Glyma19g42250;Glyma13g05340	Medtr6g007030;Medtr7g113170	484581|PACid:16034630;888591|PACid:16039269;334551|PACid:16039651;489562|PACid:16047639;334364|PACid:16049580;334366|PACid:16051859;494007|PACid:16065713	Bradi2g15980;Bradi4g20960;Bradi4g31210;Bradi5g12370
OG5_126816	2	2	1	2	2	AT1G52160;AT3G16260	Glyma13g43270;Glyma15g02070	Medtr2g101390	474332|PACid:16039225;341756|PACid:16063916	Bradi2g07850;Bradi2g09010
OG5_126817	14	28	8	14	31	AT1G17170;AT1G17190;AT1G17180;AT1G59670;AT1G59700;AT1G78320;AT1G78340;AT1G10360;AT1G10370;AT1G78360;AT1G78370;AT1G78380;AT3G55040;AT3G43800	Glyma17g04680;Glyma10g33650;Glyma08g40600;Glyma07g35670;Glyma01g04690;Glyma01g04710;Glyma02g02860;Glyma18g16840;Glyma01g04700;Glyma02g02870;Glyma02g02880;Glyma18g16850;Glyma18g05820;Glyma02g40760;Glyma08g18630;Glyma08g18640;Glyma08g18660;Glyma08g18680;Glyma08g18690;Glyma11g31330;Glyma14g39090;Glyma15g40190;Glyma15g40200;Glyma15g40220;Glyma15g40240;Glyma15g40250;Glyma15g40260;Glyma15g40290	Medtr2g066630;Medtr7g065260;Medtr5g037390;Medtr5g076900;Medtr1g116270;Medtr4g043640;Medtr4g124130;Medtr8g056940	477001|PACid:16040470;888299|PACid:16043347;906920|PACid:16043735;876011|PACid:16044020;471148|PACid:16044297;880011|PACid:16045936;471920|PACid:16047429;316741|PACid:16048442;895726|PACid:16056759;905463|PACid:16057152;891837|PACid:16060269;471922|PACid:	Bradi1g00200;Bradi1g06450;Bradi1g19780;Bradi1g28340;Bradi1g34730;Bradi1g42890;Bradi1g66020;Bradi1g66030;Bradi2g04500;Bradi2g25170;Bradi2g40790;Bradi2g41100;Bradi2g42260;Bradi2g47110;Bradi3g31720;Bradi3g31730;Bradi3g31740;Bradi3g31750;Bradi3g31780;Bradi3g3
OG5_126818	3	1	0	2	0	AT2G07671;ATMG01080;ATCG00140	Glyma05g21350	-	484743|PACid:16037763;893976|PACid:16049745	-
OG5_126820	4	6	9	7	2	AT2G31610;AT3G53870;AT5G35530;ATCG00800	Glyma09g28440;Glyma10g26790;Glyma10g26890;Glyma16g33230;Glyma16g33240;Glyma20g21190	Medtr6g052140;Medtr6g052220;AC235668_13;AC233660_41;Medtr1g023000;Medtr1g044660;Medtr4g034740;Medtr4g051410;Medtr8g038470	475617|PACid:16039994;482088|PACid:16049630;905288|PACid:16050441;493615|PACid:16051925;473322|PACid:16056971;485780|PACid:16057680;475549|PACid:16060976	Bradi1g21730;Bradi3g16150
OG5_126821	6	13	5	7	4	AT1G64040;AT2G39840;AT3G46820;AT4G11240;AT5G43380;AT5G59160	Glyma02g00850;Glyma02g41890;Glyma03g41200;Glyma06g03000;Glyma10g00960;Glyma10g30970;Glyma10g33040;Glyma14g07080;Glyma19g43800;Glyma20g34590;Glyma20g36510;Glyma05g37370;Glyma08g02180	Medtr7g116380;Medtr5g081230;Medtr1g043240;Medtr1g074880;Medtr1g079950	474951|PACid:16036242;483018|PACid:16038477;865995|PACid:16044334;494661|PACid:16045653;489959|PACid:16050280;856361|PACid:16059145;886140|PACid:16063597	Bradi1g00690;Bradi1g48410;Bradi1g66970;Bradi3g55620
OG5_126822	8	14	8	8	5	AT1G30640;AT1G03920;AT2G19400;AT2G20470;AT3G23310;AT4G14350;AT4G33080;AT5G09890	Glyma03g32160;Glyma19g34920;Glyma15g18820;Glyma10g04410;Glyma13g18670;Glyma10g32480;Glyma20g35110;Glyma02g00580;Glyma10g00830;Glyma04g05670;Glyma06g05680;Glyma09g07610;Glyma14g09130;Glyma17g36050	Medtr2g040150;Medtr2g040180;Medtr2g040270;Medtr3g104700;Medtr1g019340;Medtr1g042700;Medtr1g075880;Medtr1g075950	915442|PACid:16034552;343256|PACid:16035214;487812|PACid:16036659;313702|PACid:16054615;875346|PACid:16059104;913113|PACid:16063546;898844|PACid:16065528;311482|PACid:16065667	Bradi2g05530;Bradi2g20200;Bradi2g33530;Bradi3g28710;Bradi4g02130
OG5_126823	2	7	1	3	2	AT3G23580;AT3G27060	Glyma05g21950;Glyma07g38570;Glyma03g35330;Glyma16g06070;Glyma19g25930;Glyma20g03600;Glyma20g03730	Medtr6g005270	916125|PACid:16052046;484491|PACid:16059834;479867|PACid:16066351	Bradi1g44090;Bradi1g55420
OG5_126826	5	9	4	6	7	AT1G03070;AT3G63310;AT4G14730;AT4G02690;AT4G15470	Glyma03g31360;Glyma10g41900;Glyma19g34190;Glyma20g25140;Glyma02g16320;Glyma03g31350;Glyma10g03510;Glyma13g28240;Glyma15g10820	Medtr2g021130;Medtr1g071430;Medtr1g110390;Medtr8g056770	486839|PACid:16036121;493344|PACid:16039165;915372|PACid:16041677;490289|PACid:16045305;355323|PACid:16049055;470286|PACid:16054537	Bradi1g05560;Bradi1g05570;Bradi1g08870;Bradi1g55650;Bradi1g55660;Bradi2g25870;Bradi4g15160
OG5_126828	2	2	1	3	2	AT1G13560;AT3G25585	Glyma02g14210;Glyma12g08720	Medtr3g009730	333426|PACid:16034930;471515|PACid:16042980;484318|PACid:16056941	Bradi1g46440;Bradi3g01810
OG5_126829	7	20	5	7	4	AT2G40110;AT3G08990;AT3G11230;AT3G55890;AT4G27740;AT4G27745;AT5G53940	Glyma02g42360;Glyma07g18040;Glyma11g35110;Glyma14g06540;Glyma18g03230;Glyma18g42900;Glyma04g41160;Glyma06g13680;Glyma07g05920;Glyma10g31650;Glyma14g25830;Glyma14g38750;Glyma16g08940;Glyma16g23630;Glyma20g35950;Glyma07g31980;Glyma12g26980;Glyma12g35560;Glyma13g24540;Glyma13g34910	Medtr7g068250;Medtr5g082490;Medtr3g070330;Medtr3g091840;Medtr8g061270	903280|PACid:16035619;359254|PACid:16039070;478462|PACid:16042302;328916|PACid:16042649;495474|PACid:16044249;907023|PACid:16060215;478207|PACid:16061064	Bradi1g11770;Bradi1g23330;Bradi4g07320;Bradi4g16460
OG5_126830	3	5	2	3	4	AT3G60800;AT4G22750;AT4G00840	Glyma01g34270;Glyma03g02930;Glyma09g40600;Glyma18g45240;Glyma03g42100	Medtr7g118050;Medtr4g023760	903981|PACid:16049566;912156|PACid:16059295;907610|PACid:16063100	Bradi1g28380;Bradi2g23390;Bradi2g54770;Bradi5g05140
OG5_126834	2	3	2	0	3	AT3G22880;AT5G20850	Glyma10g38830;Glyma13g17530;Glyma17g04980	Medtr5g091610;Medtr4g124560	-	Bradi4g07050;Bradi4g13750;Bradi4g42960
OG5_126835	1	3	1	1	1	AT1G29900	Glyma13g40380;Glyma15g05020;Glyma20g28700	Medtr2g093280	473200|PACid:16050165	Bradi2g41480
OG5_126837	2	4	1	2	3	AT1G55620;AT4G35440	Glyma04g12750;Glyma06g47910;Glyma19g27020;Glyma14g00270	Medtr5g099290	857013|PACid:16038317;474623|PACid:16054437	Bradi2g47670;Bradi3g39350;Bradi3g56670
OG5_126838	4	6	1	6	3	AT1G13580;AT1G26200;AT3G19260;AT3G25540	Glyma02g14930;Glyma07g33530;Glyma02g14040;Glyma02g14060;Glyma08g36370;Glyma16g12080	Medtr4g086150	318682|PACid:16041915;891879|PACid:16047187;890127|PACid:16054096;484309|PACid:16054012;864878|PACid:16059779;471517|PACid:16061586	Bradi1g67260;Bradi3g47060;Bradi4g29210
OG5_126839	1	5	2	4	2	AT2G21790	Glyma04g39500;Glyma05g32070;Glyma06g15350;Glyma08g15360;Glyma17g29160	Medtr8g092500;Medtr8g092510	893641|PACid:16044759;481044|PACid:16045939;856901|PACid:16063840;856629|PACid:16064007	Bradi1g48170;Bradi3g54560
OG5_126840	2	4	3	2	3	AT1G34130;AT5G19690	Glyma09g29470;Glyma16g33880;Glyma01g01270;Glyma16g08410	Medtr6g077750;Medtr2g030440;Medtr1g114250	488863|PACid:16039147;891007|PACid:16045039	Bradi2g19510;Bradi2g49640;Bradi5g26030
OG5_126841	4	11	3	4	2	AT3G08580;AT4G28390;AT5G56450;AT5G13490	Glyma08g16420;Glyma15g42900;Glyma06g44510;Glyma12g13240;Glyma12g33280;Glyma13g37140;Glyma04g05480;Glyma06g05500;Glyma13g27340;Glyma13g27360;Glyma13g41540	Medtr2g098070;Medtr3g104500;Medtr8g036880	478157|PACid:16036566;495734|PACid:16037335;491934|PACid:16037575;488169|PACid:16046811	Bradi2g18350;Bradi3g53520
OG5_126842	1	2	1	3	2	AT3G24090	Glyma09g38460;Glyma18g47860	Medtr7g080270	884736|PACid:16037211;479923|PACid:16048301;884744|PACid:16049006	Bradi4g26430;Bradi4g43640
OG5_126843	4	9	3	4	3	AT1G77510;AT1G21750;AT3G54960;AT5G60640	Glyma04g42690;Glyma06g12080;Glyma06g12090;Glyma13g03600;Glyma14g24090;Glyma11g20630;Glyma12g07260;Glyma12g29550;Glyma13g40130	Medtr2g094180;Medtr2g101680;Medtr4g059450	476916|PACid:16048637;485913|PACid:16061164;889647|PACid:16064773;496212|PACid:16066316	Bradi3g00210;Bradi4g23180;Bradi5g10610
OG5_126845	5	6	0	7	6	AT2G27710;AT2G27720;AT3G44590;AT3G28500;AT5G40040	Glyma0169s00200;Glyma10g07850;Glyma13g39490;Glyma19g37780;Glyma03g35080;Glyma12g30800	-	493981|PACid:16035292;484625|PACid:16040526;869056|PACid:16049319;869055|PACid:16057948;497404|PACid:16062335;869054|PACid:16063398;484870|PACid:16065993	Bradi1g44880;Bradi1g53240;Bradi1g53250;Bradi2g23830;Bradi3g07550;Bradi5g09220
OG5_126846	4	6	2	6	4	AT2G44680;AT3G60250;AT4G17640;AT5G47080	Glyma05g05650;Glyma17g15950;Glyma01g41230;Glyma11g04180;Glyma05g05620;Glyma17g15930	Medtr7g054450;Medtr5g013590	868219|PACid:16035193;483599|PACid:16037010;494272|PACid:16043510;493113|PACid:16045172;905452|PACid:16049769;486495|PACid:16055272	Bradi1g27050;Bradi1g78650;Bradi3g33710;Bradi5g17260
OG5_126847	5	7	4	5	3	AT2G18030;AT4G25130;AT5G61640;AT5G07460;AT5G07470	Glyma02g05550;Glyma16g24130;Glyma02g46020;Glyma08g42790;Glyma14g02710;Glyma04g36480;Glyma18g11110	Medtr5g092680;Medtr3g051460;AC235753_2;Medtr8g076060	487579|PACid:16049010;480706|PACid:16053108;919411|PACid:16053717;908693|PACid:16056717;492320|PACid:16065816	Bradi1g51410;Bradi3g33550;Bradi5g13660
OG5_126848	2	4	1	3	2	AT3G01920;AT5G60590	Glyma16g06090;Glyma19g25900;Glyma11g20640;Glyma12g07280	Medtr4g059530	358267|PACid:16038125;477320|PACid:16059391;482017|PACid:16062277	Bradi1g71070;Bradi3g41240
OG5_126849	3	11	3	3	2	AT2G42520;AT3G58570;AT3G58510	Glyma02g26630;Glyma05g28770;Glyma08g11920;Glyma09g15940;Glyma09g15960;Glyma11g31380;Glyma11g36440;Glyma18g00370;Glyma13g23720;Glyma17g12460;Glyma18g05800	Medtr3g083690;Medtr4g114120;Medtr4g114310	483345|PACid:16039547;486308|PACid:16057156;486301|PACid:16062172	Bradi1g04860;Bradi4g14490
OG5_126850	4	10	2	4	5	AT1G77220;AT3G05940;AT4G38360;AT5G26740	Glyma04g00250;Glyma04g41940;Glyma06g00300;Glyma06g12830;Glyma13g08930;Glyma14g28380;Glyma03g38560;Glyma10g28110;Glyma19g41160;Glyma20g22130	Medtr7g111160;Medtr3g118470	340770|PACid:16037790;352843|PACid:16041554;895607|PACid:16042518;489487|PACid:16056433	Bradi1g03170;Bradi1g29840;Bradi1g53490;Bradi1g62770;Bradi5g18390
OG5_126851	5	8	3	8	5	AT1G30820;AT2G34890;AT3G12670;AT4G20320;AT4G02120	Glyma08g33510;Glyma16g19580;Glyma08g17120;Glyma08g25030;Glyma15g30380;Glyma15g42080;Glyma02g01770;Glyma10g01840	Medtr2g062770;Medtr1g087440;Medtr8g070540	869818|PACid:16037346;473316|PACid:16037469;352427|PACid:16040604;478626|PACid:16047554;912011|PACid:16055724;904525|PACid:16060621;914627|PACid:16061997;876645|PACid:16064798	Bradi2g14730;Bradi2g15810;Bradi2g43640;Bradi2g45390;Bradi4g04870
OG5_126852	2	6	2	2	3	AT3G04840;AT4G34670	Glyma07g10920;Glyma01g44700;Glyma06g11940;Glyma10g39050;Glyma11g00890;Glyma20g28780	AC235665_13;Medtr5g006440	491188|PACid:16037063;477755|PACid:16047803	Bradi1g71200;Bradi1g78170;Bradi3g01210
OG5_126853	8	13	3	10	7	AT1G12780;AT1G63180;AT1G30620;AT1G64440;AT4G20460;AT4G23920;AT4G10960;AT5G44480	Glyma05g38120;Glyma07g40150;Glyma08g01480;Glyma10g07140;Glyma05g30410;Glyma08g13540;Glyma09g03490;Glyma15g14430;Glyma15g14440;Glyma05g36850;Glyma08g02690;Glyma01g43540;Glyma11g01940	Medtr5g009160;Medtr5g009170;Medtr8g089180	475030|PACid:16039799;492472|PACid:16043780;890616|PACid:16047647;471431|PACid:16049688;869813|PACid:16052547;884253|PACid:16055497;858605|PACid:16057304;888609|PACid:16064058;911410|PACid:16064184;892971|PACid:16064533	Bradi1g58080;Bradi2g14250;Bradi3g14260;Bradi3g35180;Bradi4g28040;Bradi4g35790;Bradi5g21930
OG5_126854	1	4	16	2	2	AT4G36520	Glyma02g06160;Glyma11g07550;Glyma16g25150;Glyma19g27730	Medtr6g007580;Medtr6g087600;Medtr6g092750;Medtr6g092770;AC151738_3;Medtr7g011390;Medtr7g060070;Medtr5g039630;Medtr3g008410;Medtr3g015300;Medtr3g047080;Medtr3g048570;Medtr3g067320;Medtr1g106670;Medtr1g106690;Medtr4g013000	863271|PACid:16053655;328116|PACid:16065126	Bradi2g14960;Bradi2g44490
OG5_126855	2	11	7	2	4	AT1G63440;AT5G44790	Glyma01g42790;Glyma01g42800;Glyma03g21650;Glyma05g37920;Glyma08g01680;Glyma16g10760;Glyma19g32190;Glyma05g26330;Glyma08g09240;Glyma09g05710;Glyma15g17000	Medtr2g035840;Medtr5g010410;Medtr5g010420;Medtr8g012390;Medtr8g079220;Medtr8g079250;Medtr8g079300	475008|PACid:16041548;494501|PACid:16064442	Bradi1g31990;Bradi3g05340;Bradi3g07110;Bradi5g17990
OG5_126856	1	4	4	1	2	AT2G38280	Glyma01g29470;Glyma03g07460;Glyma08g40690;Glyma18g16700	AC145220_3;AC159090_3;AC159090_18;Medtr4g016980	482837|PACid:16053339	Bradi1g16620;Bradi2g28450
OG5_126857	4	13	2	4	3	AT1G51720;AT3G03910;AT5G07440;AT5G18170	Glyma07g01510;Glyma08g20930;Glyma09g28010;Glyma16g32870;Glyma02g07940;Glyma01g41310;Glyma05g05460;Glyma11g04090;Glyma17g15740;Glyma11g16320;Glyma16g04560;Glyma16g26940;Glyma19g28770	Medtr6g029460;Medtr5g013470	487575|PACid:16038615;474290|PACid:16047299;488683|PACid:16051231;896411|PACid:16058412	Bradi1g05680;Bradi2g41130;Bradi5g17330
OG5_126858	2	2	1	2	2	AT1G37150;AT2G25710	Glyma04g43210;Glyma06g11480	Medtr3g073010	473728|PACid:16036671;481423|PACid:16048020	Bradi2g08160;Bradi3g04970
OG5_126860	1	2	0	1	1	AT4G20760	Glyma09g03440;Glyma15g14360	-	492810|PACid:16041295	Bradi4g02160
OG5_126861	2	13	7	3	3	AT2G15230;AT5G14180	Glyma10g40910;Glyma20g26400;Glyma02g43480;Glyma08g17820;Glyma13g10600;Glyma13g10610;Glyma14g05510;Glyma15g41320;Glyma16g06230;Glyma17g20240;Glyma19g18820;Glyma19g25590;Glyma20g16130	Medtr7g081050;Medtr7g081060;Medtr5g006650;Medtr5g084950;Medtr5g084960;Medtr3g080980;Medtr3g081000	480391|PACid:16041272;899733|PACid:16051539;325890|PACid:16053446	Bradi3g41120;Bradi4g08200;Bradi5g04830
OG5_126862	1	2	0	1	1	AT2G20420	Glyma10g04480;Glyma13g18730	-	480870|PACid:16054696	Bradi3g49070
OG5_126863	4	7	5	7	5	AT1G48900;AT1G15310;AT5G49500;AT5G03940	Glyma07g03290;Glyma08g22820;Glyma13g44330;Glyma15g00930;Glyma03g35470;Glyma07g14470;Glyma19g38110	Medtr2g104050;Medtr7g085470;Medtr7g104890;Medtr4g010050;Medtr4g010060	359800|PACid:16040189;891728|PACid:16048149;882572|PACid:16053628;879822|PACid:16058885;891729|PACid:16061666;487173|PACid:16064254;893071|PACid:16064459	Bradi1g22080;Bradi2g20340;Bradi2g51400;Bradi4g25490;Bradi4g25510
OG5_126864	4	5	4	6	2	AT1G77370;AT5G40370;AT5G63030;AT5G20500	Glyma01g37610;Glyma11g07690;Glyma16g07870;Glyma09g07040;Glyma15g18310	Medtr2g038560;Medtr5g021090;Medtr3g077560;Medtr3g077570	910087|PACid:16037760;895626|PACid:16037953;919585|PACid:16039759;886566|PACid:16043014;319751|PACid:16047832;916213|PACid:16065231	Bradi1g31450;Bradi5g15220
OG5_126865	2	3	2	1	2	AT1G76050;AT5G51140	Glyma04g02320;Glyma06g02370;Glyma06g17550	Medtr3g098940;Medtr3g114540	918147|PACid:16053351	Bradi1g30180;Bradi3g44230
OG5_126866	2	4	0	15	0	AT2G21060;AT4G38680	Glyma04g00660;Glyma08g16010;Glyma11g11290;Glyma12g03470	-	873550|PACid:16034232;875321|PACid:16039292;879449|PACid:16039309;347204|PACid:16039600;877062|PACid:16043145;858957|PACid:16043911;359133|PACid:16047083;480954|PACid:16049018;351768|PACid:16051066;359579|PACid:16052123;336732|PACid:16052857;880742|PACid:	-
OG5_126867	4	4	1	3	1	AT2G04390;AT2G05220;AT3G10610;AT5G04800	Glyma02g36070;Glyma07g34440;Glyma10g08910;Glyma20g02170	AC146550_1006	908545|PACid:16047418;487263|PACid:16055787;478395|PACid:16060948	Bradi3g29060
OG5_126868	5	7	4	5	5	AT1G11250;AT1G61290;AT3G03800;AT4G03330;AT5G08080	Glyma08g06290;Glyma13g31960;Glyma15g07360;Glyma08g39120;Glyma12g32100;Glyma13g38370;Glyma16g27050	Medtr2g011950;Medtr2g012270;Medtr2g088700;Medtr4g090900	312165|PACid:16043529;315228|PACid:16046173;487641|PACid:16054555;317260|PACid:16058518;490227|PACid:16060319	Bradi1g25040;Bradi1g37150;Bradi1g56720;Bradi3g07970;Bradi4g05940
OG5_126869	6	13	6	7	6	AT2G29140;AT2G29190;AT2G29200;AT3G20250;AT3G10360;AT4G25880	Glyma11g14500;Glyma11g14530;Glyma11g14550;Glyma12g06430;Glyma12g06450;Glyma15g04060;Glyma10g28210;Glyma10g35290;Glyma20g32230;Glyma09g06460;Glyma13g00670;Glyma15g17680;Glyma17g06830	Medtr2g036900;Medtr2g097670;Medtr5g080390;Medtr1g094630;Medtr4g064670;Medtr8g022680	342166|PACid:16039598;481833|PACid:16039936;481838|PACid:16049193;920647|PACid:16059176;897212|PACid:16061536;913980|PACid:16063990;887192|PACid:16064029	Bradi2g39240;Bradi2g39410;Bradi3g40520;Bradi3g55540;Bradi4g09150;Bradi4g34110
OG5_126870	2	2	2	2	1	AT3G09810;AT5G03290	Glyma10g06590;Glyma13g20790	Medtr3g101470;Medtr1g064070	487101|PACid:16043817;897145|PACid:16065673	Bradi3g43300
OG5_126871	1	2	2	2	1	AT4G25730	Glyma11g12430;Glyma12g04650	Medtr4g070380;Medtr4g078640	492249|PACid:16060155;911801|PACid:16065500	Bradi2g16130
OG5_126872	4	4	3	6	1	AT1G01100;AT4G00810;AT5G47700;AT5G24510	Glyma03g42180;Glyma04g40720;Glyma06g14080;Glyma19g44920	Medtr7g005740;Medtr7g118060;Medtr3g092600	489313|PACid:16037148;311324|PACid:16041418;490484|PACid:16052214;330665|PACid:16061060;906225|PACid:16062149;323529|PACid:16063186	Bradi3g13750
OG5_126873	1	5	3	1	2	AT1G07110	Glyma02g39390;Glyma11g27410;Glyma11g27870;Glyma14g37520;Glyma18g06770	Medtr5g071900;Medtr5g071920;Medtr8g066450	470732|PACid:16044059	Bradi1g65420;Bradi2g34580
OG5_126874	2	4	2	6	2	AT1G61580;AT1G43170	Glyma09g00280;Glyma10g36780;Glyma12g36940;Glyma20g30810	Medtr1g098540;AC233560_1001	917513|PACid:16046931;871360|PACid:16047942;912259|PACid:16052735;475169|PACid:16054690;473757|PACid:16058698;893726|PACid:16062101	Bradi4g24610;Bradi4g41680
OG5_126877	5	9	5	6	7	AT2G16740;AT3G08690;AT4G27960;AT5G56150;AT5G53300	Glyma13g11260;Glyma04g41750;Glyma06g13020;Glyma10g18310;Glyma11g11520;Glyma12g03670;Glyma13g08480;Glyma14g29120;Glyma20g05260	Medtr7g116940;Medtr5g075580;Medtr3g062450;Medtr1g021150;Medtr4g073240	913730|PACid:16037369;480557|PACid:16038916;875475|PACid:16047896;495701|PACid:16049081;331685|PACid:16060394;478172|PACid:16065108	Bradi1g39270;Bradi2g22200;Bradi2g45550;Bradi2g53430;Bradi3g01920;Bradi4g27430;Bradi5g25460
OG5_126878	4	6	1	5	2	AT1G07770;AT2G39590;AT3G46040;AT5G59850	Glyma01g45060;Glyma07g38520;Glyma11g00590;Glyma11g00600;Glyma15g10950;Glyma17g02200	Medtr1g105370	870375|PACid:16039134;859915|PACid:16043407;323263|PACid:16051788;470810|PACid:16053425;332256|PACid:16062705	Bradi2g23110;Bradi2g54450
OG5_126879	6	7	4	7	2	AT2G18180;AT2G16380;AT2G21540;AT4G36490;AT4G39180;AT4G34580	Glyma04g01230;Glyma06g01270;Glyma11g12270;Glyma01g37640;Glyma02g05980;Glyma11g07660;Glyma16g24670	Medtr5g021050;Medtr3g117090;Medtr4g070720;Medtr8g076880	912722|PACid:16035886;481021|PACid:16046781;912375|PACid:16048104;875254|PACid:16048531;912720|PACid:16050808;900189|PACid:16050878;857095|PACid:16065285	Bradi3g03030;Bradi3g11140
OG5_126880	2	4	3	3	2	AT3G23640;AT5G63840	Glyma04g14810;Glyma09g34850;Glyma04g38630;Glyma06g16370	AC235665_67;Medtr5g026610;Medtr3g096870	898886|PACid:16045385;919683|PACid:16062930;862774|PACid:16064904	Bradi1g52510;Bradi1g69780
OG5_126881	1	4	0	1	1	AT1G71990	Glyma02g08070;Glyma10g36190;Glyma16g27090;Glyma20g31430	-	895045|PACid:16044985	Bradi4g41520
OG5_126882	3	4	3	3	2	AT1G60080;AT3G60500;AT3G12990	Glyma08g27080;Glyma14g22250;Glyma18g50270;Glyma01g43760	Medtr2g019210;Medtr1g007060;Medtr1g007080	341414|PACid:16043662;875948|PACid:16050144;486522|PACid:16057532	Bradi3g45490;Bradi4g19970
OG5_126883	2	6	3	3	3	AT3G44110;AT5G22060	Glyma03g27030;Glyma07g14540;Glyma11g17930;Glyma12g10150;Glyma12g31620;Glyma13g38790	Medtr2g087660;Medtr4g050420;Medtr8g006430	489058|PACid:16042926;905503|PACid:16047728;889218|PACid:16057333	Bradi1g06340;Bradi1g13640;Bradi3g50610
OG5_126884	6	9	1	7	4	AT1G70190;AT3G27830;AT3G27840;AT3G27850;AT4G37660;AT4G36420	Glyma08g17480;Glyma15g41650;Glyma11g10550;Glyma12g02850;Glyma13g03630;Glyma20g12030;Glyma02g05920;Glyma16g24590;Glyma16g24600	Medtr8g076780	484574|PACid:16034057;476144|PACid:16035979;912571|PACid:16043955;484572|PACid:16047830;869058|PACid:16053813;490994|PACid:16055842;484575|PACid:16059226	Bradi1g09580;Bradi1g20710;Bradi2g17250;Bradi2g45730
OG5_126885	3	15	2	5	6	AT1G62290;AT1G11910;AT4G04460	Glyma07g39240;Glyma10g28370;Glyma17g01500;Glyma03g05870;Glyma03g38730;Glyma09g00810;Glyma09g09390;Glyma12g31880;Glyma13g17710;Glyma13g38610;Glyma15g11670;Glyma15g21010;Glyma17g04800;Glyma19g41320;Glyma20g22400	Medtr7g111530;Medtr4g132420	471340|PACid:16037534;475117|PACid:16037880;490093|PACid:16050940;314946|PACid:16053565;876655|PACid:16064748	Bradi1g57210;Bradi2g11190;Bradi2g16160;Bradi2g36860;Bradi2g44420;Bradi2g45800
OG5_126886	2	2	2	2	2	AT3G60180;AT5G26667	Glyma03g24600;Glyma07g12840	Medtr5g068940;Medtr8g009520	486486|PACid:16049346;489481|PACid:16057241	Bradi1g20640;Bradi1g51830
OG5_126887	2	2	1	2	2	AT1G16350;AT1G79470	Glyma08g17490;Glyma15g41640	Medtr7g085560	477114|PACid:16034190;889025|PACid:16045695	Bradi1g06810;Bradi4g31320
OG5_126888	10	23	6	10	8	AT1G09840;AT1G57870;AT1G06390;AT2G30980;AT3G61160;AT3G05840;AT4G00720;AT4G18710;AT5G26751;AT5G14640	Glyma12g28730;Glyma16g00400;Glyma06g42840;Glyma12g15470;Glyma12g33950;Glyma13g36570;Glyma03g01850;Glyma07g08320;Glyma09g40150;Glyma18g45960;Glyma04g06760;Glyma05g29200;Glyma06g06850;Glyma06g43620;Glyma08g12370;Glyma13g30060;Glyma15g09090;Glyma02g01220;Glyma03g38850;Glyma10g01280;Glyma10g28530;Glyma19g41420;Glyma20g22600	Medtr2g005620;Medtr2g083940;Medtr7g076030;Medtr7g110060;Medtr1g084760;Medtr1g086370	475455|PACid:16034261;914806|PACid:16039846;490498|PACid:16040858;470656|PACid:16042928;488305|PACid:16044104;477878|PACid:16044581;471093|PACid:16046365;902112|PACid:16054451;486587|PACid:16061748;489503|PACid:16065684	Bradi1g02160;Bradi2g06490;Bradi2g08890;Bradi2g11370;Bradi2g32620;Bradi2g38590;Bradi3g09070;Bradi3g31480
OG5_126889	3	5	5	4	4	AT3G55630;AT5G05980;AT5G41480	Glyma02g41870;Glyma14g07100;Glyma18g03820;Glyma10g07590;Glyma14g31620	Medtr7g100920;Medtr7g100940;Medtr5g081250;Medtr3g069160;Medtr3g069180	341262|PACid:16046920;485991|PACid:16053552;330375|PACid:16057411;487401|PACid:16065448	Bradi1g77850;Bradi3g30210;Bradi4g01210;Bradi4g01220
OG5_126890	3	7	4	3	1	AT2G17360;AT5G58420;AT5G07090	Glyma01g31270;Glyma03g06440;Glyma02g05370;Glyma02g43080;Glyma14g06170;Glyma16g23730;Glyma17g22200	Medtr7g069950;Medtr5g018940;Medtr4g014590;Medtr8g052030	487529|PACid:16050639;900077|PACid:16054852;495959|PACid:16065859	Bradi2g35620
OG5_126891	10	7	8	15	6	AT1G65430;AT1G05890;AT2G31760;AT2G31780;AT2G31770;AT2G16090;AT2G31510;AT3G27720;AT3G27710;AT4G34370	Glyma12g03030;Glyma11g12920;Glyma12g05050;Glyma11g13750;Glyma12g05740;Glyma13g41830;Glyma15g03590	AC233109_20;Medtr2g098580;Medtr5g097670;Medtr3g065380;Medtr3g065410;Medtr4g075010;Medtr4g075030;Medtr4g096720	894096|PACid:16034394;320921|PACid:16037216;875236|PACid:16039465;913536|PACid:16041668;900921|PACid:16042801;328304|PACid:16047357;480784|PACid:16048498;484560|PACid:16052461;877730|PACid:16052835;902212|PACid:16055523;905025|PACid:16059783;870831|PACid:	Bradi1g69300;Bradi3g41760;Bradi3g48130;Bradi4g35080;Bradi4g37780;Bradi5g14350
OG5_126892	3	7	1	6	3	AT2G41220;AT5G04140;AT5G53460	Glyma03g28410;Glyma19g31120;Glyma04g41540;Glyma06g13280;Glyma14g32500;Glyma19g16450;Glyma19g16460	Medtr7g089970	918424|PACid:16046269;352604|PACid:16047132;487193|PACid:16051306;483191|PACid:16051894;909404|PACid:16053630;917182|PACid:16064026	Bradi1g19080;Bradi2g17190;Bradi2g46670
OG5_126893	3	3	0	5	2	AT3G27380;AT5G40650;AT5G65165	Glyma10g26970;Glyma16g07150;Glyma19g23570	-	332733|PACid:16043301;904976|PACid:16047182;493917|PACid:16049049;920688|PACid:16054641;920689|PACid:16065566	Bradi3g13980;Bradi4g29070
OG5_126894	2	3	3	3	3	AT1G09830;AT3G55010	Glyma10g29780;Glyma05g32640;Glyma08g00300	Medtr5g025310;Medtr5g093890;Medtr8g093860	324031|PACid:16042923;471087|PACid:16048711;916932|PACid:16054538	Bradi1g02990;Bradi2g16170;Bradi4g21820
OG5_126895	2	4	2	2	2	AT3G24495;AT4G02070	Glyma07g09660;Glyma09g32150;Glyma03g37750;Glyma19g40350	Medtr6g086270;Medtr7g109470	479958|PACid:16044443;912022|PACid:16049421	Bradi2g05160;Bradi4g29890
OG5_126896	2	7	2	2	2	AT3G04920;AT5G28060	Glyma03g40530;Glyma04g38980;Glyma10g30200;Glyma17g15630;Glyma17g15660;Glyma19g43190;Glyma20g37190	Medtr7g114640;Medtr1g081410	910915|PACid:16054399;477767|PACid:16054990	Bradi1g38010;Bradi3g08680
OG5_126897	1	2	0	1	1	AT5G39040	Glyma05g00240;Glyma17g08810	-	494081|PACid:16053289	Bradi1g08280
OG5_126898	1	3	0	1	1	AT1G02100	Glyma13g25660;Glyma15g35730;Glyma18g48700	-	887222|PACid:16052542	Bradi1g51290
OG5_126899	2	6	4	3	3	AT3G48560;AT5G17380	Glyma04g37270;Glyma06g17790;Glyma13g31470;Glyma15g07860;Glyma02g40550;Glyma14g38860	Medtr2g013120;Medtr2g027200;Medtr2g027220;Medtr3g099190	485214|PACid:16046678;488603|PACid:16056860;908150|PACid:16061386	Bradi2g06680;Bradi3g44130;Bradi5g08220
OG5_126900	2	5	0	2	2	AT1G67430;AT1G27400	Glyma05g27940;Glyma08g10910;Glyma16g28550;Glyma11g37160;Glyma18g01110	-	472943|PACid:16038267;475841|PACid:16040127	Bradi3g41150;Bradi4g08670
OG5_126901	4	6	2	5	3	AT2G23070;AT2G23080;AT3G50000;AT5G67380	Glyma05g22320;Glyma17g17520;Glyma01g39950;Glyma05g22250;Glyma11g05340;Glyma17g17790	Medtr5g015830;Medtr4g095400	496862|PACid:16035328;485358|PACid:16045884;900777|PACid:16047638;899403|PACid:16051163;481178|PACid:16058631	Bradi1g07810;Bradi1g59010;Bradi1g70690
OG5_126903	2	4	2	2	3	AT2G28450;AT3G21300	Glyma11g20660;Glyma12g07300;Glyma13g42890;Glyma15g02550	Medtr2g100500;Medtr4g059550	868960|PACid:16041538;898574|PACid:16058439	Bradi2g05810;Bradi5g02300;Bradi5g02310
OG5_126904	1	4	1	1	1	AT4G30580	Glyma03g08970;Glyma05g14350;Glyma06g28540;Glyma12g28470	Medtr5g043620	491693|PACid:16041078	Bradi3g29900
OG5_126907	3	5	2	3	2	AT2G19740;AT4G26230;AT5G56710	Glyma01g00740;Glyma05g36160;Glyma07g15320;Glyma08g03480;Glyma03g24480	Medtr6g091630;Medtr8g101980	899904|PACid:16033895;492190|PACid:16041969;495762|PACid:16049774	Bradi3g39870;Bradi3g53460
OG5_126908	1	3	0	1	1	AT2G25100	Glyma07g21040;Glyma10g42510;Glyma20g24570	-	868414|PACid:16062823	Bradi4g42210
OG5_126909	8	13	5	15	3	AT1G47990;AT1G78440;AT1G35190;AT3G49630;AT3G49620;AT3G46490;AT3G50210;AT4G16765	Glyma07g36450;Glyma09g03700;Glyma15g14630;Glyma15g14650;Glyma17g04150;Glyma13g33290;Glyma13g33300;Glyma01g01170;Glyma16g08470;Glyma17g18500;Glyma05g04960;Glyma11g03810;Glyma17g15350	Medtr3g015110;Medtr4g100590;Medtr4g100600;Medtr4g100610;Medtr8g102600	494969|PACid:16037940;905838|PACid:16038525;473661|PACid:16040747;921096|PACid:16040908;359346|PACid:16043089;493198|PACid:16044699;485319|PACid:16049072;316746|PACid:16051626;485020|PACid:16053159;314235|PACid:16057745;917856|PACid:16059728;348065|PACid:	Bradi1g33340;Bradi2g05600;Bradi3g31570
OG5_126910	3	2	1	12	3	AT1G06900;AT2G41790;AT3G57470	Glyma05g24670;Glyma18g06030	Medtr5g095180	348825|PACid:16045372;338900|PACid:16048224;907214|PACid:16048617;355754|PACid:16051612;887891|PACid:16054376;337923|PACid:16054740;916600|PACid:16055487;343859|PACid:16057418;867186|PACid:16058802;483260|PACid:16059255;483246|PACid:16062355;343858|PACid:	Bradi1g24130;Bradi1g63160;Bradi2g51710
OG5_126911	1	3	2	2	1	AT4G17260	Glyma01g41920;Glyma05g04520;Glyma17g14950	Medtr5g012390;Medtr4g101130	347200|PACid:16035218;493149|PACid:16060987	Bradi3g15560
OG5_126912	2	6	1	2	3	AT1G55520;AT3G13445	Glyma02g06370;Glyma03g04500;Glyma09g41330;Glyma16g25450;Glyma18g44460;Glyma19g28780	Medtr4g122610	478727|PACid:16049909;474610|PACid:16062120	Bradi1g13220;Bradi3g27190;Bradi4g01150
OG5_126913	2	4	1	2	2	AT1G05900;AT2G31450	Glyma15g03550;Glyma11g13710;Glyma12g05700;Glyma13g41880	Medtr2g098660	470604|PACid:16052552;869441|PACid:16053099	Bradi2g39030;Bradi4g20480
OG5_126914	2	6	2	2	2	AT1G60440;AT4G32180	Glyma06g19320;Glyma08g39370;Glyma13g21030;Glyma17g09700;Glyma18g12950;Glyma18g19360	Medtr3g077740;Medtr3g087180	491515|PACid:16041096;475288|PACid:16047842	Bradi1g46310;Bradi4g36200
OG5_126915	2	6	2	2	3	AT3G11964;AT5G30510	Glyma02g26710;Glyma09g15790;Glyma07g36380;Glyma09g03660;Glyma15g14550;Glyma17g04190	Medtr2g033020;Medtr3g069250	478548|PACid:16040574;489681|PACid:16064186	Bradi1g38230;Bradi1g64130;Bradi4g23560
OG5_126916	3	7	1	4	3	AT2G41880;AT3G06200;AT3G57550	Glyma08g25750;Glyma13g28130;Glyma15g10930;Glyma02g31430;Glyma03g29470;Glyma10g21990;Glyma19g32290	Medtr7g092020	870653|PACid:16053650;340799|PACid:16055178;866184|PACid:16059694;486203|PACid:16066039	Bradi1g63970;Bradi4g06280;Bradi4g12050
OG5_126918	3	4	2	3	2	AT1G52300;AT1G15250;AT3G16080	Glyma08g21960;Glyma07g00700;Glyma13g43450;Glyma15g01860	Medtr2g101900;Medtr4g012910	897908|PACid:16040281;892233|PACid:16053454;888916|PACid:16058813	Bradi3g01190;Bradi3g55170
OG5_126920	1	1	3	1	1	AT5G59440	Glyma13g35240	Medtr2g084750;Medtr1g092440;Medtr8g091150	919174|PACid:16065441	Bradi1g19950
OG5_126922	3	8	5	3	3	AT1G26630;AT1G13950;AT1G69410	Glyma01g06600;Glyma02g12520;Glyma02g36500;Glyma04g32950;Glyma05g00780;Glyma06g21290;Glyma17g11130;Glyma17g08180	Medtr7g033060;Medtr5g042990;Medtr5g043000;Medtr4g112440;Medtr4g130910	471555|PACid:16043666;894722|PACid:16059332;472745|PACid:16061075	Bradi1g07990;Bradi1g22670;Bradi1g59110
OG5_126923	2	5	4	3	3	AT1G56070;AT3G12915	Glyma08g18110;Glyma15g40850;Glyma15g40860;Glyma08g18120;Glyma15g40840	Medtr2g069050;Medtr2g069310;Medtr2g069320;Medtr3g101820	318060|PACid:16044805;359025|PACid:16046855;892631|PACid:16055450	Bradi2g45070;Bradi3g44160;Bradi3g44480
OG5_126925	3	7	3	4	2	AT1G30000;AT1G51590;AT3G21160	Glyma12g15260;Glyma13g28910;Glyma15g10130;Glyma08g23730;Glyma13g00470;Glyma17g06600;Glyma07g02290	Medtr2g019520;Medtr4g127310;Medtr4g127320	864303|PACid:16039588;479633|PACid:16046402;890537|PACid:16059280;474272|PACid:16064559	Bradi2g32570;Bradi5g20920
OG5_126926	3	10	5	3	4	AT3G09840;AT3G53230;AT5G03340	Glyma19g36740;Glyma03g33990;Glyma04g35950;Glyma06g19000;Glyma10g06480;Glyma11g20060;Glyma12g08410;Glyma12g30060;Glyma13g20680;Glyma13g39830	Medtr7g101580;Medtr7g101640;Medtr7g101870;AC235487_28;AC235487_5	485698|PACid:16038100;478309|PACid:16054810;908201|PACid:16055046	Bradi1g74920;Bradi1g75570;Bradi1g75630;Bradi3g35770
OG5_126927	2	3	1	2	2	AT2G18450;AT5G66760	Glyma01g38200;Glyma02g06400;Glyma11g07250	Medtr5g020050	496924|PACid:16041955;480752|PACid:16057420	Bradi1g07020;Bradi1g57930
OG5_126928	1	2	1	1	1	AT5G51970	Glyma09g27310;Glyma16g32360	AC229727_19	918235|PACid:16036771	Bradi3g42030
OG5_126929	7	6	0	4	1	AT4G19770;AT4G19760;AT4G19720;AT4G19750;AT4G19810;AT4G19800;AT4G19820	Glyma13g22350;Glyma15g25020;Glyma15g25060;Glyma17g08400;Glyma17g11170;Glyma17g33190	-	329582|PACid:16039481;914688|PACid:16041567;492888|PACid:16046663;492890|PACid:16055454	Bradi5g07230
OG5_126930	3	4	4	2	2	AT2G09990;AT3G04230;AT5G18380	Glyma02g11540;Glyma05g34350;Glyma07g33800;Glyma08g05290	Medtr5g075240;Medtr4g085580;Medtr8g106020;Medtr8g106080	488708|PACid:16065130;477683|PACid:16065189	Bradi4g26140;Bradi4g43980
OG5_126931	2	8	5	2	1	AT3G49910;AT5G67510	Glyma01g40150;Glyma11g05160;Glyma13g31650;Glyma13g31900;Glyma15g07420;Glyma18g40730;Glyma05g06170;Glyma13g10370	Medtr2g012110;Medtr2g012450;Medtr5g015570;Medtr5g096540;Medtr8g073140	906308|PACid:16048983;496844|PACid:16059051	Bradi2g06250
OG5_126932	2	5	2	2	3	AT2G45770;AT4G30600	Glyma03g01770;Glyma07g08240;Glyma02g36590;Glyma06g28570;Glyma17g08100	Medtr4g130770;Medtr8g032340	483715|PACid:16034275;491691|PACid:16055670	Bradi1g78220;Bradi2g61320;Bradi3g10590
OG5_126934	3	4	2	3	3	AT1G64550;AT5G09930;AT5G64840	Glyma13g10530;Glyma20g16170;Glyma04g39670;Glyma06g15200	Medtr3g080970;Medtr3g095010	487818|PACid:16039365;474891|PACid:16053142;496704|PACid:16057842	Bradi1g78670;Bradi3g56780;Bradi4g14020
OG5_126935	7	34	13	7	8	AT1G07400;AT1G59860;AT1G53540;AT2G29500;AT3G46230;AT4G27670;AT5G59720	Glyma07g17080;Glyma07g32100;Glyma11g14250;Glyma18g41650;Glyma02g08400;Glyma15g41880;Glyma16g27490;Glyma04g38530;Glyma05g14850;Glyma06g16490;Glyma07g32030;Glyma07g32050;Glyma07g32070;Glyma07g32090;Glyma07g32110;Glyma08g07330;Glyma08g07340;Glyma08g07350;Glyma13g24440;Glyma13g24460;Glyma13g24480;Glyma13g24490;Glyma13g24510;Glyma14g06910;Glyma04g40790;Glyma06g14000;Glyma08g43120;Glyma11g37450;Glyma18…	Medtr6g061850;Medtr6g061940;Medtr2g063560;Medtr2g063600;Medtr5g064060;Medtr5g081530;Medtr3g052760;Medtr3g086050;Medtr3g092460;Medtr1g014100;Medtr4g091590;Medtr4g093060;Medtr4g093400	474482|PACid:16038140;893564|PACid:16038973;496104|PACid:16042912;905818|PACid:16043986;485004|PACid:16059551;481866|PACid:16063205;913760|PACid:16064913	Bradi1g53850;Bradi1g67040;Bradi1g67080;Bradi1g68440;Bradi2g02400;Bradi2g02410;Bradi2g12990;Bradi4g21070
OG5_126936	5	8	2	7	3	AT1G28090;AT1G22660;AT2G17580;AT3G48830;AT5G23690	Glyma10g36180;Glyma20g31440;Glyma01g36420;Glyma11g08980;Glyma04g37700;Glyma05g38470;Glyma06g17410;Glyma08g01200	Medtr5g023810;Medtr8g099900	866223|PACid:16053626;900106|PACid:16055326;335508|PACid:16056231;489230|PACid:16059244;473010|PACid:16060299;906123|PACid:16060578;863219|PACid:16061853	Bradi1g76310;Bradi4g41470;Bradi5g08640
OG5_126937	3	4	0	4	4	AT1G17050;AT1G78510;AT2G34630	Glyma15g39070;Glyma13g33710;Glyma05g21570;Glyma17g18160	-	494049|PACid:16035235;879994|PACid:16045128;902550|PACid:16045409;895751|PACid:16046742	Bradi1g05210;Bradi1g32530;Bradi2g15310;Bradi4g39200
OG5_126938	2	6	2	5	2	AT2G47610;AT3G62870	Glyma02g00540;Glyma10g00890;Glyma11g11040;Glyma12g03230;Glyma14g29160;Glyma18g39720	Medtr2g021040;Medtr7g016840	917729|PACid:16035364;895419|PACid:16037133;486792|PACid:16043590;483941|PACid:16055246;354286|PACid:16065280	Bradi4g34750;Bradi5g24680
OG5_126939	9	2	1	7	0	AT1G06360;AT1G06090;AT1G06080;AT1G06120;AT1G06100;AT1G06350;AT2G31360;AT3G15850;AT3G15870	Glyma07g03370;Glyma08g22730	Medtr4g010150	878780|PACid:16040600;470654|PACid:16041410;470653|PACid:16046664;479040|PACid:16054507;482064|PACid:16054669;470621|PACid:16056605;887802|PACid:16064677	-
OG5_126940	3	9	2	3	2	AT1G02780;AT3G16780;AT4G02230	Glyma01g33730;Glyma02g01940;Glyma02g01950;Glyma03g36920;Glyma03g37460;Glyma10g02050;Glyma10g02060;Glyma19g39570;Glyma19g40080	Medtr1g087910;Medtr1g088070	470235|PACid:16035243;479143|PACid:16042597;490348|PACid:16066198	Bradi1g17920;Bradi1g63010
OG5_126941	2	6	1	2	2	AT1G48175;AT1G68720	Glyma13g00530;Glyma17g06680;Glyma01g23060;Glyma02g14380;Glyma01g23040;Glyma02g14400	Medtr7g086830	314252|PACid:16039879;339115|PACid:16056861	Bradi1g42340;Bradi1g63890
OG5_126942	3	8	0	3	11	AT2G30860;AT2G30870;AT2G47730	Glyma02g45330;Glyma08g41960;Glyma08g41970;Glyma14g03470;Glyma18g13620;Glyma18g13630;Glyma18g13640;Glyma02g17340	-	346572|PACid:16044414;482004|PACid:16048444;482003|PACid:16053101	Bradi2g13010;Bradi2g13020;Bradi2g13060;Bradi2g13070;Bradi2g13110;Bradi2g13120;Bradi2g23170;Bradi2g35950;Bradi2g35980;Bradi2g50760;Bradi3g35620
OG5_126945	5	9	2	5	4	AT3G14420;AT3G14415;AT3G14130;AT3G14150;AT4G18360	Glyma05g27290;Glyma05g27300;Glyma08g10230;Glyma08g10250;Glyma08g10280;Glyma08g10290;Glyma08g18750;Glyma15g40140;Glyma18g42590	Medtr3g076640;Medtr1g072440	478828|PACid:16038533;914854|PACid:16039500;478862|PACid:16045023;333142|PACid:16046092;895734|PACid:16063855	Bradi1g06430;Bradi1g20870;Bradi1g58480;Bradi5g22250
OG5_126946	0	4	4	0	1	-	Glyma04g10700;Glyma04g10710;Glyma06g10550;Glyma06g10560	Medtr5g099350;Medtr5g099370;Medtr5g099520;Medtr5g099540	-	Bradi4g32720
OG5_126947	2	4	2	2	2	AT2G47020;AT3G62910	Glyma03g38240;Glyma19g40850;Glyma03g36900;Glyma19g39550	Medtr7g108300;Medtr7g110570	904175|PACid:16035201;907869|PACid:16048429	Bradi2g36930;Bradi4g11300
OG5_126948	9	24	13	11	10	AT1G10900;AT1G77740;AT1G60890;AT1G21980;AT2G41210;AT2G26420;AT3G07960;AT3G09920;AT3G56960	Glyma05g30320;Glyma08g13450;Glyma17g28660;Glyma08g19860;Glyma14g14480;Glyma15g05150;Glyma04g38340;Glyma04g43230;Glyma05g33120;Glyma06g11460;Glyma06g16710;Glyma08g00720;Glyma13g02580;Glyma14g33450;Glyma15g21480;Glyma02g21110;Glyma19g31110;Glyma11g21710;Glyma13g26670;Glyma15g37550;Glyma03g34340;Glyma10g06800;Glyma13g20980;Glyma03g28390	Medtr7g089950;Medtr3g005900;Medtr3g005910;Medtr3g014650;Medtr3g023310;Medtr3g073100;Medtr1g050740;Medtr1g095300;Medtr1g095470;Medtr8g039100;Medtr8g088930;Medtr8g092410;Medtr8g095170	476937|PACid:16038399;903427|PACid:16041413;471229|PACid:16042239;896970|PACid:16045810;880524|PACid:16048575;867124|PACid:16050911;856252|PACid:16054656;478317|PACid:16055777;472433|PACid:16056584;320430|PACid:16062143;475243|PACid:16065888	Bradi1g11040;Bradi1g11530;Bradi1g19050;Bradi1g29140;Bradi1g62040;Bradi1g62060;Bradi1g67420;Bradi3g56070;Bradi4g26530;Bradi4g43040
OG5_126949	2	2	1	2	2	AT1G56050;AT1G30580	Glyma09g02870;Glyma15g13830	Medtr2g030370	890610|PACid:16053160;474672|PACid:16060850	Bradi1g06770;Bradi3g17680
OG5_126951	3	7	2	3	5	AT1G26910;AT1G14320;AT1G66580	Glyma02g38450;Glyma04g40200;Glyma06g14610;Glyma11g30210;Glyma14g36620;Glyma15g25100;Glyma18g05700	Medtr3g062600;AC140545_25	476107|PACid:16057398;890030|PACid:16062267;888807|PACid:16066274	Bradi1g17610;Bradi1g63390;Bradi1g63400;Bradi2g34440;Bradi4g22070
OG5_126952	4	11	5	5	4	AT1G80030;AT2G22360;AT4G39960;AT5G48030	Glyma08g22800;Glyma13g44310;Glyma15g00950;Glyma05g31080;Glyma08g14290;Glyma11g38040;Glyma18g01960;Glyma08g16150;Glyma09g00580;Glyma12g36820;Glyma15g42640	Medtr2g104030;Medtr3g027580;Medtr3g087030;Medtr4g023470;Medtr4g023490	490783|PACid:16034980;895995|PACid:16039262;494855|PACid:16062558;900684|PACid:16066105;481099|PACid:16066126	Bradi1g01510;Bradi3g54550;Bradi4g41060;Bradi4g41600
OG5_126953	3	4	2	6	2	AT2G44120;AT2G01250;AT3G13580	Glyma07g02270;Glyma08g23750;Glyma09g06860;Glyma15g18170	Medtr2g038250;Medtr1g108780	497533|PACid:16038843;483534|PACid:16045879;859926|PACid:16050606;478749|PACid:16059011;322471|PACid:16061073;874561|PACid:16061963	Bradi1g04950;Bradi5g20900
OG5_126954	2	9	3	6	2	AT4G20360;AT4G02930	Glyma04g36250;Glyma05g02670;Glyma06g18640;Glyma10g13210;Glyma17g13370;Glyma03g30720;Glyma13g28160;Glyma15g10910;Glyma19g33570	Medtr2g021300;Medtr3g072130;Medtr3g076660	490266|PACid:16042796;878486|PACid:16043811;914622|PACid:16050842;917130|PACid:16052568;859911|PACid:16052876;863914|PACid:16065279	Bradi1g01580;Bradi3g47690
OG5_126955	3	9	7	3	4	AT1G77760;AT1G37130;AT5G17770	Glyma06g11430;Glyma13g02510;Glyma14g33480;Glyma14g33490;Glyma03g00920;Glyma08g24510;Glyma15g34620;Glyma19g29720;Glyma20g05640	Medtr7g087090;Medtr5g059820;Medtr3g073150;Medtr3g073180;Medtr3g079510;Medtr1g100550;Medtr8g044160	895665|PACid:16043588;909780|PACid:16061961;891281|PACid:16065054	Bradi2g21860;Bradi2g53180;Bradi3g37940;Bradi3g57680
OG5_126956	1	2	2	1	1	AT5G13780	Glyma04g25800;Glyma11g16210	Medtr3g030070;Medtr3g034200	488201|PACid:16054405	Bradi5g23210
OG5_126957	4	5	2	4	2	AT3G24830;AT3G07110;AT4G13170;AT5G48760	Glyma08g46850;Glyma08g46860;Glyma09g02790;Glyma15g13670;Glyma16g13580	Medtr5g083790;Medtr1g023590	883598|PACid:16038628;899096|PACid:16045399;478031|PACid:16053897;494941|PACid:16065222	Bradi1g08260;Bradi1g59280
OG5_126959	1	5	1	1	1	AT5G65720	Glyma01g40510;Glyma11g04800;Glyma15g38280;Glyma15g38310;Glyma15g38380	Medtr5g014820	919916|PACid:16055561	Bradi4g28300
OG5_126960	6	14	3	6	5	AT1G07180;AT2G29990;AT2G20800;AT4G28220;AT4G21490;AT4G05020	Glyma02g39280;Glyma08g06260;Glyma11g27280;Glyma14g37400;Glyma18g06920;Glyma07g31050;Glyma12g11680;Glyma12g11690;Glyma06g45340;Glyma07g30920;Glyma08g06380;Glyma12g32800;Glyma13g32030;Glyma15g07290	Medtr5g071250;Medtr4g090580;Medtr4g091240	480917|PACid:16036295;492734|PACid:16038747;911770|PACid:16049554;481908|PACid:16051096;913700|PACid:16056608;887930|PACid:16065331	Bradi1g24620;Bradi1g33100;Bradi2g51830;Bradi2g53970;Bradi3g14800
OG5_126961	4	18	11	4	22	AT3G05120;AT5G06570;AT5G27320;AT5G23530	Glyma02g27090;Glyma02g27100;Glyma03g36380;Glyma04g15930;Glyma06g46520;Glyma06g46680;Glyma10g11060;Glyma12g10250;Glyma19g39030;Glyma10g29910;Glyma13g25900;Glyma20g37430;Glyma09g28580;Glyma09g28590;Glyma09g28610;Glyma16g33320;Glyma16g33330;Glyma16g33340	Medtr6g065110;Medtr6g065120;Medtr6g065270;Medtr6g065340;Medtr6g065370;Medtr6g065400;Medtr6g065430;Medtr6g065470;Medtr6g065480;Medtr1g012430;Medtr1g082210	489214|PACid:16042764;477795|PACid:16046506;351756|PACid:16057408;487467|PACid:16058432	Bradi1g06240;Bradi1g17780;Bradi1g19720;Bradi1g19730;Bradi1g19750;Bradi1g19760;Bradi1g21890;Bradi1g56810;Bradi1g56820;Bradi1g56830;Bradi1g56860;Bradi1g56870;Bradi1g56910;Bradi2g01820;Bradi2g25600;Bradi2g27300;Bradi3g21750;Bradi3g27130;Bradi4g12370;Bradi4g2
OG5_126964	2	7	2	2	2	AT4G31700;AT5G10360	Glyma07g31840;Glyma08g45770;Glyma13g31130;Glyma18g26190;Glyma13g24630;Glyma15g08210;Glyma16g09330	Medtr2g014030;Medtr7g053120	883621|PACid:16046540;487866|PACid:16057325	Bradi1g21320;Bradi1g60730
OG5_126965	2	8	1	3	4	AT4G18100;AT5G46430	Glyma03g35530;Glyma05g28880;Glyma08g12030;Glyma08g12040;Glyma11g34890;Glyma13g06920;Glyma15g23220;Glyma15g23270	Medtr8g085740	896900|PACid:16035684;493058|PACid:16040736;356357|PACid:16046342	Bradi3g40840;Bradi3g40870;Bradi4g34340;Bradi4g34360
OG5_126966	1	3	1	1	1	AT5G55130	Glyma02g46300;Glyma14g02260;Glyma14g02410	Medtr5g093580	918653|PACid:16035121	Bradi1g48130
OG5_126967	4	13	4	6	8	AT1G26340;AT2G32720;AT5G53560;AT5G48810	Glyma06g13710;Glyma03g13520;Glyma08g46870;Glyma18g30680;Glyma18g36780;Glyma03g42070;Glyma04g41010;Glyma06g13840;Glyma07g05830;Glyma16g02410;Glyma19g44780;Glyma04g04700;Glyma06g04780	Medtr7g117990;Medtr5g045630;Medtr4g022350;Medtr8g027080	472784|PACid:16049331;856376|PACid:16051684;357601|PACid:16052275;896865|PACid:16054125;482208|PACid:16056117;494944|PACid:16062787	Bradi1g08320;Bradi2g39310;Bradi2g62010;Bradi3g30890;Bradi3g50250;Bradi4g40100;Bradi5g26980;Bradi5g27000
OG5_126968	2	2	0	2	2	AT1G48030;AT3G17240	Glyma07g36040;Glyma17g04210	-	898058|PACid:16061570;473938|PACid:16064824	Bradi2g12310;Bradi2g34770
OG5_126969	7	11	2	7	3	AT1G62040;AT2G45170;AT2G05630;AT3G60640;AT4G16520;AT4G04620;AT4G21980	Glyma07g39090;Glyma09g00630;Glyma12g10510;Glyma15g11510;Glyma17g01650;Glyma06g46270;Glyma01g41910;Glyma05g04540;Glyma11g03460;Glyma17g14970;Glyma15g21440	Medtr2g088230;Medtr4g101090	480185|PACid:16042752;911720|PACid:16046469;858463|PACid:16051375;915092|PACid:16052038;907595|PACid:16054766;475132|PACid:16056653;483652|PACid:16059675	Bradi0098s00200;Bradi1g26400;Bradi3g14980
OG5_126970	1	2	1	2	1	AT4G13720	Glyma10g24650;Glyma20g19210	AC235749_27	484191|PACid:16041487;493541|PACid:16043883	Bradi3g27950
OG5_126971	12	18	7	13	9	AT1G09630;AT1G07410;AT1G28550;AT1G16920;AT2G33870;AT3G46830;AT3G15060;AT4G18430;AT4G18800;AT5G45750;AT5G59150;AT5G60860	Glyma12g28660;Glyma16g00350;Glyma12g35970;Glyma13g34410;Glyma02g41940;Glyma11g14360;Glyma12g06280;Glyma14g07040;Glyma18g03760;Glyma19g05490;Glyma06g43830;Glyma07g32420;Glyma10g08020;Glyma12g14070;Glyma12g33550;Glyma13g21850;Glyma13g24160;Glyma13g36910	Medtr2g005510;Medtr2g014990;Medtr2g075950;Medtr2g083860;Medtr3g069510;AC140545_18;Medtr4g079350	878918|PACid:16035207;485055|PACid:16035220;919138|PACid:16035321;888208|PACid:16036935;919325|PACid:16039042;471894|PACid:16039427;881174|PACid:16040450;478935|PACid:16044685;856360|PACid:16050167;493018|PACid:16050304;494409|PACid:16057820;869708|PACid:	Bradi1g03490;Bradi1g02100;Bradi1g38190;Bradi2g16480;Bradi2g39770;Bradi2g49900;Bradi2g54950;Bradi3g35100;Bradi4g28130
OG5_126972	2	4	6	4	3	AT3G11710;AT3G13490	Glyma10g08040;Glyma13g21870;Glyma17g03140;Glyma03g25750	Medtr2g021780;Medtr2g036600;AC202489_9;AC202489_35;Medtr4g127770;Medtr4g127790	478735|PACid:16048212;867528|PACid:16052023;874296|PACid:16055647;478516|PACid:16060896	Bradi1g11880;Bradi1g15370;Bradi3g49150
OG5_126973	4	9	6	5	4	AT1G65950;AT2G40090;AT3G07700;AT5G24810	Glyma02g40830;Glyma11g35200;Glyma18g03180;Glyma02g47870;Glyma13g11270;Glyma14g00750;Glyma14g20110;Glyma17g24420;Glyma17g24440	Medtr5g077080;Medtr3g070410;Medtr3g082750;Medtr1g008860;Medtr1g008980;Medtr4g027180	478103|PACid:16035025;910527|PACid:16047495;483048|PACid:16049612;913262|PACid:16060311;475697|PACid:16065338	Bradi1g02770;Bradi1g11780;Bradi1g34190;Bradi4g16550
OG5_126974	2	4	0	2	2	AT1G03457;AT4G03110	Glyma02g17090;Glyma03g36650;Glyma10g02700;Glyma19g39300	-	470321|PACid:16050357;490251|PACid:16058827	Bradi2g27260;Bradi2g60300
OG5_126975	6	14	9	4	4	AT1G72250;AT2G22610;AT4G27180;AT4G05190;AT4G21270;AT5G54670	Glyma08g18590;Glyma09g26310;Glyma15g40350;Glyma15g40430;Glyma01g02620;Glyma09g33340;Glyma07g30580;Glyma08g06690;Glyma13g32450;Glyma15g06880;Glyma06g41600;Glyma12g16580;Glyma12g34330;Glyma13g36230	AC174330_12;AC229724_1044;Medtr2g010760;Medtr2g064820;Medtr2g082570;Medtr5g031470;AC146711_18;AC146711_37;Medtr4g081390	884550|PACid:16038157;490168|PACid:16047301;316194|PACid:16062447;914554|PACid:16064372	Bradi1g59490;Bradi1g77670;Bradi4g01580;Bradi5g22780
OG5_126977	3	7	5	4	3	AT2G38060;AT2G29650;AT4G00370	Glyma07g17440;Glyma11g26510;Glyma18g07320;Glyma03g01060;Glyma07g07570;Glyma18g46790;Glyma20g00410	AC233571_3;Medtr2g027710;Medtr7g077830;Medtr8g030540;Medtr8g030600	482813|PACid:16037920;893913|PACid:16038966;481880|PACid:16042126;912207|PACid:16063416	Bradi2g10810;Bradi2g23690;Bradi4g38740
OG5_126978	3	5	3	3	3	AT4G26780;AT5G17710;AT5G55200	Glyma02g46390;Glyma08g43430;Glyma18g10120;Glyma03g00840;Glyma19g29850	Medtr7g087220;Medtr7g087250;Medtr5g093770	909770|PACid:16049866;492124|PACid:16060031;495605|PACid:16066362	Bradi3g22430;Bradi3g48540;Bradi4g27270
OG5_126979	4	10	13	5	4	AT1G26570;AT3G29360;AT5G39320;AT5G15490	Glyma01g06970;Glyma02g12870;Glyma05g00590;Glyma13g06050;Glyma14g14160;Glyma19g03500;Glyma20g03220;Glyma08g26520;Glyma17g08490;Glyma18g50000	Medtr6g014870;Medtr6g014890;Medtr6g014910;Medtr6g014930;Medtr6g014980;Medtr6g015000;Medtr6g014820;Medtr6g014840;Medtr6g014850;Medtr6g014530;Medtr7g012950;Medtr5g043970;Medtr4g082990	916391|PACid:16043181;905242|PACid:16043434;472752|PACid:16054547;896165|PACid:16058182;488394|PACid:16063964	Bradi1g08120;Bradi1g10650;Bradi1g14930;Bradi4g25140
OG5_126980	2	6	2	2	2	AT4G24620;AT5G42740	Glyma02g37590;Glyma04g09800;Glyma06g09880;Glyma04g03490;Glyma06g03560;Glyma19g02030	Medtr6g009330;Medtr5g065880	492381|PACid:16044914;494761|PACid:16058176	Bradi2g37400;Bradi4g32530
OG5_126981	2	5	4	3	3	AT1G51690;AT1G17720	Glyma04g35860;Glyma07g01440;Glyma08g20830;Glyma13g42800;Glyma15g02640	Medtr2g100370;AC225507_63;AC235757_37;Medtr1g040810	471984|PACid:16035734;474285|PACid:16044182;898569|PACid:16055132	Bradi1g37760;Bradi2g42690;Bradi3g08400
OG5_126982	2	4	0	3	2	AT1G80600;AT5G46180	Glyma07g13320;Glyma10g40140;Glyma05g27360;Glyma08g10340	-	878139|PACid:16042424;494356|PACid:16049926;915668|PACid:16063318	Bradi1g13830;Bradi2g38350
OG5_126983	2	4	7	2	4	AT5G39850;AT5G15200	Glyma04g33900;Glyma05g01180;Glyma06g20540;Glyma17g10710	AC233662_56;Medtr7g067490;Medtr3g005430;Medtr3g005450;Medtr4g021290;Medtr4g021310;Medtr4g108310	494005|PACid:16038401;488362|PACid:16054702	Bradi1g20580;Bradi1g61090;Bradi4g07120;Bradi4g14160
OG5_126984	4	10	7	4	5	AT1G51380;AT1G54270;AT1G72730;AT3G13920	Glyma07g00950;Glyma08g20300;Glyma13g42360;Glyma15g03020;Glyma17g06110;Glyma04g05580;Glyma06g05580;Glyma09g07530;Glyma13g16570;Glyma15g18760	Medtr2g039960;Medtr2g099620;AC233845_4;Medtr8g018330;Medtr8g018350;Medtr8g018370;Medtr8g018400	872804|PACid:16056594;474250|PACid:16056814;883110|PACid:16058491;877370|PACid:16063758	Bradi1g34170;Bradi1g58250;Bradi3g03710;Bradi3g08300;Bradi4g02000
OG5_126985	3	11	3	5	6	AT1G74960;AT2G04540;AT5G46290	Glyma13g17290;Glyma15g20030;Glyma17g05200;Glyma10g04680;Glyma10g14690;Glyma13g19010;Glyma05g25970;Glyma05g36690;Glyma08g02850;Glyma08g08910;Glyma18g10220	AC235665_8;Medtr4g096690;Medtr4g124880	480093|PACid:16036158;902492|PACid:16042548;494344|PACid:16046301;476635|PACid:16049805;880230|PACid:16051999	Bradi1g19190;Bradi1g20860;Bradi1g46610;Bradi1g60300;Bradi3g07140;Bradi5g11060
OG5_126986	3	7	3	4	3	AT3G48930;AT4G30800;AT5G23740	Glyma01g25840;Glyma09g12420;Glyma09g12430;Glyma13g23400;Glyma17g11430;Glyma05g19660;Glyma12g12130	Medtr1g017780;Medtr4g116410;Medtr8g076830	906148|PACid:16034046;900907|PACid:16044256;491674|PACid:16046238;910387|PACid:16047637	Bradi3g17890;Bradi3g48600;Bradi5g21630
OG5_126987	3	10	8	4	5	AT1G14560;AT4G26180;AT4G01100	Glyma04g05530;Glyma06g05550;Glyma01g00650;Glyma07g15430;Glyma01g43380;Glyma03g41690;Glyma07g06410;Glyma11g02090;Glyma16g03020;Glyma19g44300	Medtr6g090790;Medtr6g090840;Medtr6g091800;Medtr6g091910;Medtr6g092210;Medtr5g009500;Medtr5g076190;Medtr3g104600	920176|PACid:16034465;490460|PACid:16041032;492194|PACid:16047109;888839|PACid:16056655	Bradi2g14840;Bradi2g41500;Bradi2g47880;Bradi3g08560;Bradi3g07500
OG5_126988	2	4	2	2	2	AT3G23390;AT4G14320	Glyma08g08030;Glyma05g24930;Glyma08g19320;Glyma15g05670	Medtr2g008180;Medtr7g100280	915446|PACid:16037283;479854|PACid:16040556	Bradi1g26010;Bradi1g28750
OG5_126990	3	9	6	3	5	AT3G53570;AT4G24740;AT4G32660	Glyma03g33100;Glyma19g35800;Glyma04g36360;Glyma05g02740;Glyma06g18530;Glyma17g13440;Glyma06g08480;Glyma07g08930;Glyma15g15160	Medtr5g080340;Medtr3g072510;Medtr3g076540;Medtr3g086530;Medtr3g109390;Medtr1g043830	914113|PACid:16041179;906747|PACid:16042159;491444|PACid:16044903	Bradi2g11640;Bradi2g42320;Bradi3g47730;Bradi3g50310;Bradi4g38310
OG5_126991	4	7	4	8	2	AT3G05780;AT3G05790;AT5G47040;AT5G26860	Glyma01g41150;Glyma05g05820;Glyma11g04280;Glyma17g16150;Glyma06g35980;Glyma10g28840;Glyma20g23010	AC148471_24;Medtr5g013790;Medtr1g084020;Medtr1g084030	871917|PACid:16038380;494276|PACid:16047262;871918|PACid:16049839;359743|PACid:16050081;855917|PACid:16054076;477873|PACid:16056416;856330|PACid:16058961;489519|PACid:16059644	Bradi1g17070;Bradi4g36160
OG5_126992	1	0	0	1	1	AT3G46940	-	-	905922|PACid:16061864	Bradi1g12830
OG5_126993	3	7	2	2	3	AT1G33120;AT1G33140;AT4G10450	Glyma04g40430;Glyma04g40470;Glyma06g14330;Glyma06g14350;Glyma06g14360;Glyma02g28610;Glyma14g28110	Medtr5g068780;Medtr3g093110	911342|PACid:16060730;473492|PACid:16063922	Bradi1g21850;Bradi1g52040;Bradi3g00640
OG5_126994	2	3	2	2	2	AT4G05450;AT4G21090	Glyma08g07780;Glyma13g17370;Glyma17g05130	Medtr4g124760;Medtr4g131820	490193|PACid:16051782;492779|PACid:16063759	Bradi1g46640;Bradi4g31120
OG5_126995	10	19	4	10	5	AT1G75840;AT1G20090;AT2G17800;AT2G44690;AT3G48040;AT3G51300;AT4G35950;AT4G35020;AT5G45970;AT5G62880	Glyma11g11510;Glyma12g14090;Glyma12g33560;Glyma13g36900;Glyma06g41730;Glyma04g35110;Glyma06g19630;Glyma17g09980;Glyma01g36880;Glyma04g02530;Glyma04g02540;Glyma06g02580;Glyma11g08380;Glyma12g03660;Glyma02g05160;Glyma16g23340;Glyma07g32440;Glyma13g24140;Glyma05g01920	Medtr5g022600;AC140545_20;Medtr4g073250;Medtr8g075240	494381|PACid:16036030;491041|PACid:16044362;485165|PACid:16046904;472235|PACid:16051256;322132|PACid:16051617;496470|PACid:16054281;491155|PACid:16056841;906477|PACid:16061904;480678|PACid:16064404;895459|PACid:16064788	Bradi2g07720;Bradi3g01930;Bradi3g11470;Bradi3g59550;Bradi3g60900
OG5_126997	4	3	2	6	4	AT1G09740;AT1G68300;AT3G11930;AT3G58450	Glyma02g37620;Glyma14g35940;Glyma02g26860	Medtr5g065980;Medtr1g087200	471075|PACid:16036920;478539|PACid:16037017;486294|PACid:16048360;856259|PACid:16050111;475948|PACid:16057024;861468|PACid:16065761	Bradi1g08520;Bradi1g64610;Bradi3g58240;Bradi5g24660
OG5_126998	3	4	3	3	3	AT2G21580;AT4G39200;AT4G34555	Glyma04g01270;Glyma11g12300;Glyma12g04510;Glyma06g01310	Medtr2g086610;Medtr3g117040;Medtr4g070600	320007|PACid:16035440;490690|PACid:16048038;328285|PACid:16050658	Bradi2g00800;Bradi3g42900;Bradi4g38580
OG5_126999	2	6	4	2	3	AT3G29320;AT3G46970	Glyma13g06040;Glyma13g30920;Glyma19g03490;Glyma20g03250;Glyma08g45210;Glyma18g07480	Medtr6g014480;Medtr2g014460;Medtr4g082950;Medtr4g082960	485074|PACid:16034878;323006|PACid:16038492	Bradi1g08070;Bradi1g08090;Bradi2g55120
OG5_127000	3	3	3	3	5	AT2G42005;AT4G38250;AT5G65990	Glyma09g33030;Glyma11g09190;Glyma01g36250	Medtr5g024300;Medtr4g090380;Medtr8g073340	483287|PACid:16033780;490589|PACid:16049904;497022|PACid:16052880	Bradi1g03980;Bradi1g53700;Bradi3g51130;Bradi4g27230;Bradi5g18490
OG5_127001	2	6	3	2	3	AT1G05620;AT2G36310	Glyma0048s00280;Glyma20g00200;Glyma03g35170;Glyma14g33890;Glyma16g10930;Glyma19g37830	Medtr7g104270;Medtr1g039400;Medtr1g039410	470564|PACid:16052694;482605|PACid:16058661	Bradi1g57470;Bradi3g42790;Bradi4g38490
OG5_127002	2	6	0	2	3	AT2G21170;AT3G55440	Glyma03g34300;Glyma10g06740;Glyma13g20930;Glyma19g36990;Glyma13g41120;Glyma15g04290	-	900526|PACid:16043624;906963|PACid:16056015	Bradi2g03170;Bradi2g54650;Bradi4g36310
OG5_127004	1	2	0	1	1	AT1G79440	Glyma08g17450;Glyma15g41690	-	477110|PACid:16039658	Bradi3g05490
OG5_127005	3	6	2	5	3	AT1G36240;AT1G77940;AT3G18740	Glyma08g28800;Glyma10g00500;Glyma13g24710;Glyma18g51660;Glyma02g00490;Glyma19g01660	Medtr7g021030;Medtr5g088740	476958|PACid:16034448;479380|PACid:16034721;911206|PACid:16038089;899598|PACid:16050781;891258|PACid:16057056	Bradi1g31460;Bradi2g10400;Bradi2g21770
OG5_127006	3	5	1	4	4	AT1G17745;AT3G19480;AT4G34200	Glyma07g00540;Glyma08g23860;Glyma13g44970;Glyma10g40750;Glyma20g26530	Medtr4g005880	491252|PACid:16040979;874755|PACid:16047663;479462|PACid:16050697;471986|PACid:16054942	Bradi1g07400;Bradi1g31270;Bradi3g37240;Bradi5g24220
OG5_127008	4	5	1	5	0	AT2G45710;AT3G61110;AT3G61111;AT5G47930	Glyma02g07420;Glyma02g07430;Glyma16g05090;Glyma16g26420;Glyma19g28070	Medtr2g015680	917614|PACid:16036000;871094|PACid:16038566;486581|PACid:16038725;917624|PACid:16050425;867556|PACid:16063418	-
OG5_127011	1	2	1	1	2	AT3G57610	Glyma03g29560;Glyma19g32410	Medtr7g092260	486210|PACid:16036777	Bradi1g11720;Bradi1g72980
OG5_127012	2	4	1	3	2	AT3G46460;AT3G55380	Glyma11g14980;Glyma12g06960;Glyma13g40990;Glyma15g04470	Medtr4g063490	485019|PACid:16042243;919159|PACid:16050416;906956|PACid:16053900	Bradi2g23240;Bradi2g54550
OG5_127013	3	6	1	3	2	AT4G29330;AT4G21810;AT4G04860	Glyma04g14250;Glyma05g35990;Glyma06g47560;Glyma08g03630;Glyma13g27600;Glyma15g11350	Medtr8g102300	492693|PACid:16042388;490119|PACid:16054026;491823|PACid:16065875	Bradi1g01290;Bradi2g33360
OG5_127014	2	4	2	3	4	AT1G72370;AT3G04770	Glyma07g04890;Glyma08g17000;Glyma15g42150;Glyma16g01460	Medtr3g095810;AC235488_11	895089|PACid:16050526;477746|PACid:16057444;344002|PACid:16058542	Bradi1g20880;Bradi1g23780;Bradi1g60310;Bradi1g72480
OG5_127015	3	7	1	3	3	AT1G64200;AT3G08560;AT4G11150	Glyma05g37190;Glyma11g12210;Glyma12g04410;Glyma05g37150;Glyma05g37160;Glyma08g02390;Glyma08g02420	Medtr5g009720	315014|PACid:16058656;317662|PACid:16061585;489953|PACid:16066025	Bradi2g07290;Bradi2g22160;Bradi2g45580
OG5_127016	2	7	4	2	2	AT1G70600;AT1G23290	Glyma01g03180;Glyma02g04400;Glyma04g36140;Glyma05g02570;Glyma06g18800;Glyma17g09280;Glyma06g24390	Medtr5g033090;Medtr3g077050;Medtr4g119380;Medtr8g069460	472587|PACid:16047933;476190|PACid:16049958	Bradi1g21630;Bradi1g60160
OG5_127017	9	21	3	9	6	AT1G32190;AT1G66900;AT2G24320;AT3G30380;AT3G01690;AT4G24760;AT4G31020;AT5G38220;AT5G14390	Glyma01g01790;Glyma03g08610;Glyma05g21460;Glyma09g34120;Glyma08g28090;Glyma13g06890;Glyma18g51140;Glyma19g04900;Glyma04g36460;Glyma05g02840;Glyma06g18400;Glyma17g13510;Glyma13g22330;Glyma15g25010;Glyma17g08390;Glyma13g07810;Glyma19g06960;Glyma05g24080;Glyma16g07280;Glyma19g07360;Glyma19g23140	Medtr7g017430;Medtr7g032640;Medtr5g029210	320242|PACid:16037591;894399|PACid:16037952;488279|PACid:16039896;477346|PACid:16045419;494156|PACid:16047140;328615|PACid:16049718;323036|PACid:16051394;492366|PACid:16055031;473401|PACid:16061932	Bradi1g35520;Bradi2g46990;Bradi3g06620;Bradi3g16300;Bradi3g54130;Bradi4g39050
OG5_127019	9	5	4	9	3	AT1G53670;AT4G21840;AT4G21830;AT4G21850;AT4G21860;AT4G04830;AT4G04810;AT4G04800;AT4G04840	Glyma08g25610;Glyma13g28320;Glyma13g32680;Glyma15g06650;Glyma15g10750	Medtr2g020900;Medtr2g020930;Medtr2g020950;Medtr4g092800	492690|PACid:16043197;490118|PACid:16046079;911742|PACid:16047557;354595|PACid:16048303;892417|PACid:16048446;492686|PACid:16050925;914474|PACid:16052146;354592|PACid:16051912;327414|PACid:16064956	Bradi1g41830;Bradi1g61800;Bradi2g25820
OG5_127020	3	4	2	4	2	AT3G01020;AT4G22220;AT4G04080	Glyma05g02260;Glyma06g19310;Glyma13g21010;Glyma17g09670	Medtr3g077720;Medtr3g077730	477433|PACid:16037772;911686|PACid:16043981;343509|PACid:16052016;914394|PACid:16054054	Bradi2g16040;Bradi2g45740
OG5_127021	3	5	3	4	2	AT4G29210;AT4G39650;AT4G39640	Glyma01g00850;Glyma07g15150;Glyma11g35950;Glyma11g35990;Glyma18g02450	Medtr6g090280;Medtr5g084180;Medtr3g087950	877053|PACid:16039523;490743|PACid:16046828;856672|PACid:16048465;491836|PACid:16057945	Bradi5g12200;Bradi5g12210
OG5_127022	3	5	2	3	2	AT2G37190;AT3G53430;AT5G60670	Glyma12g08050;Glyma13g20330;Glyma10g06040;Glyma11g20570;Glyma19g07530	Medtr2g094300;Medtr4g059400	906731|PACid:16039822;902854|PACid:16045655;496216|PACid:16060714	Bradi3g52460;Bradi5g20330
OG5_127023	1	3	0	2	1	AT3G02090	Glyma08g46020;Glyma16g10360;Glyma18g31550	-	909526|PACid:16037512;896168|PACid:16041158	Bradi1g70180
OG5_127024	2	4	0	3	1	AT2G25880;AT4G32830	Glyma04g09190;Glyma04g09210;Glyma06g09340;Glyma11g14520	-	320379|PACid:16041787;913154|PACid:16057215;481442|PACid:16059908	Bradi2g05730
OG5_127025	3	6	3	3	3	AT1G26880;AT1G69620;AT3G28900	Glyma01g05740;Glyma02g11920;Glyma08g41280;Glyma09g37360;Glyma18g14980;Glyma18g49340	Medtr7g011050;Medtr7g010150;Medtr5g040570	894747|PACid:16042953;472716|PACid:16054265;484659|PACid:16064868	Bradi3g16600;Bradi3g16620;Bradi3g37060
OG5_127026	6	14	3	6	5	AT1G54510;AT3G04810;AT3G44200;AT3G20860;AT3G63280;AT5G28290	Glyma02g16350;Glyma03g40620;Glyma10g03470;Glyma10g30330;Glyma20g36690;Glyma19g34170;Glyma19g43290;Glyma11g18340;Glyma12g09910;Glyma12g31330;Glyma13g38980;Glyma03g29640;Glyma19g32470;Glyma03g31330	Medtr2g087090;Medtr7g092370;Medtr1g071480	489646|PACid:16035428;318835|PACid:16047452;486833|PACid:16049082;477750|PACid:16049849;484841|PACid:16054466;474726|PACid:16056996	Bradi1g14070;Bradi1g55730;Bradi2g24010;Bradi2g55930;Bradi4g02440
OG5_127027	3	4	0	7	2	AT1G63290;AT3G01850;AT5G61410	Glyma16g06360;Glyma19g25270;Glyma05g00910;Glyma17g10990	-	893120|PACid:16034909;871386|PACid:16036439;893114|PACid:16039723;475014|PACid:16041560;919384|PACid:16055407;875567|PACid:16057147;893115|PACid:16063055	Bradi1g73770;Bradi4g34610
OG5_127028	2	5	2	3	3	AT1G65290;AT2G44620	Glyma09g06850;Glyma09g38400;Glyma18g47950;Glyma09g38260;Glyma18g48110	Medtr7g080390;Medtr7g080760	915762|PACid:16037695;483594|PACid:16045836;893919|PACid:16065824	Bradi1g53880;Bradi1g62310;Bradi2g27090
OG5_127029	2	9	4	2	2	AT3G09680;AT5G02960	Glyma03g22190;Glyma03g33530;Glyma04g21420;Glyma06g38250;Glyma10g05660;Glyma11g15770;Glyma12g07700;Glyma13g20010;Glyma19g36250	Medtr7g061170;Medtr7g100720;Medtr1g058740;Medtr4g038400	487072|PACid:16046913;478290|PACid:16064083	Bradi2g22900;Bradi2g54210
OG5_127030	4	8	5	4	9	AT3G09370;AT4G32730;AT5G11510;AT5G02320	Glyma07g15820;Glyma18g39740;Glyma06g08660;Glyma17g26240;Glyma01g42650;Glyma04g08550;Glyma14g21490;Glyma03g19470	Medtr7g061330;Medtr5g010650;Medtr3g101290;Medtr1g008970;AC225518_13	487987|PACid:16036134;341076|PACid:16055825;491433|PACid:16062701;324904|PACid:16063375	Bradi1g68800;Bradi2g07680;Bradi2g23310;Bradi2g23320;Bradi2g23340;Bradi2g31890;Bradi2g54640;Bradi3g06470;Bradi3g37360
OG5_127033	2	3	1	3	1	AT4G17390;AT4G16720	Glyma01g41620;Glyma05g04870;Glyma17g15230	Medtr2g014220	914981|PACid:16033797;902681|PACid:16043350;493205|PACid:16047458	Bradi1g27330
OG5_127034	7	18	14	9	5	AT1G42540;AT1G05200;AT2G17260;AT2G32390;AT2G32400;AT3G51480;AT4G35290	Glyma04g01760;Glyma06g01860;Glyma09g32990;Glyma09g33010;Glyma0048s00210;Glyma06g46130;Glyma12g10650;Glyma12g32030;Glyma13g38450;Glyma12g32020;Glyma13g38460;Glyma01g36210;Glyma09g00210;Glyma09g32980;Glyma11g09230;Glyma16g21470;Glyma02g48130;Glyma14g00350	Medtr6g091090;Medtr2g088430;Medtr2g088450;Medtr5g024310;Medtr5g024350;Medtr3g115910;Medtr4g090320;Medtr4g090390;Medtr4g090400;Medtr4g090060;Medtr8g073210;Medtr8g073480;Medtr8g073490;Medtr8g073510	485499|PACid:16036052;482168|PACid:16037002;882012|PACid:16038742;875036|PACid:16038968;470513|PACid:16042282;915921|PACid:16054330;901129|PACid:16057653;491120|PACid:16061769;344999|PACid:16063106	Bradi1g26030;Bradi1g32800;Bradi1g59600;Bradi3g01620;Bradi5g19560
OG5_127036	1	3	1	3	1	AT4G39280	Glyma11g12530;Glyma12g04730;Glyma17g34950	Medtr4g070040	912388|PACid:16037835;320017|PACid:16040913;858473|PACid:16053969	Bradi3g58130
OG5_127037	7	8	1	13	5	AT1G73480;AT1G18360;AT2G39420;AT2G39400;AT2G39410;AT3G55180;AT5G11650	Glyma05g33610;Glyma07g12000;Glyma08g06110;Glyma09g30210;Glyma10g43760;Glyma20g38470;Glyma04g09040;Glyma06g09150	Medtr3g109870	889252|PACid:16035560;915369|PACid:16036672;482959|PACid:16044457;887204|PACid:16050370;485941|PACid:16053712;333308|PACid:16054985;904943|PACid:16056253;895207|PACid:16057514;889332|PACid:16057635;870355|PACid:16062001;488004|PACid:16062838;917112|PACid:	Bradi1g10540;Bradi2g06120;Bradi2g54370;Bradi4g29670;Bradi4g45350
OG5_127038	10	31	9	14	14	AT1G66770;AT2G39060;AT3G48740;AT3G16690;AT4G25010;AT4G15920;AT4G10850;AT5G13170;AT5G23660;AT5G50800	Glyma02g09710;Glyma03g36790;Glyma08g48280;Glyma14g17810;Glyma18g53250;Glyma03g39430;Glyma06g21570;Glyma06g21640;Glyma09g04840;Glyma15g16030;Glyma19g42040;Glyma20g01890;Glyma20g21060;Glyma08g02890;Glyma13g10560;Glyma20g16160;Glyma05g25180;Glyma08g08200;Glyma08g19580;Glyma08g47550;Glyma08g47560;Glyma15g05470;Glyma18g53930;Glyma18g53940;Glyma05g38350;Glyma06g17520;Glyma08g01300;Glyma04g37510;Glyma04…	Medtr2g007890;Medtr2g008140;Medtr7g005650;Medtr7g005690;Medtr7g005710;Medtr5g067530;Medtr5g092600;Medtr3g080990;Medtr3g098910	914201|PACid:16034557;485228|PACid:16035251;890707|PACid:16037116;492337|PACid:16039553;493293|PACid:16041793;856314|PACid:16043225;479135|PACid:16052968;489928|PACid:16055061;894377|PACid:16060707;484952|PACid:16061219;488133|PACid:16062007;918108|PACid:	Bradi1g32920;Bradi1g62570;Bradi1g62890;Bradi2g11920;Bradi2g20930;Bradi2g42990;Bradi3g10270;Bradi3g41410;Bradi3g44260;Bradi4g07570;Bradi4g18350;Bradi4g19730;Bradi4g34780;Bradi5g08440
OG5_127039	2	6	3	2	2	AT5G59240;AT5G20290	Glyma03g21710;Glyma08g43690;Glyma08g46070;Glyma16g10700;Glyma18g09430;Glyma18g32680	Medtr4g016620;Medtr4g016670;Medtr8g012330	910068|PACid:16051319;496032|PACid:16051690	Bradi1g51360;Bradi3g43560
OG5_127040	2	7	7	2	1	AT1G48605;AT3G18030	Glyma18g45700;Glyma03g02380;Glyma07g09090;Glyma09g40320;Glyma18g45650;Glyma18g45670;Glyma18g45690	Medtr7g074480;Medtr7g075710;Medtr7g075750;Medtr7g075760;Medtr7g076050;Medtr7g076070;Medtr8g035610	479290|PACid:16038264;314295|PACid:16041655	Bradi1g46530
OG5_127041	2	7	1	2	3	AT1G21640;AT3G21070	Glyma04g42450;Glyma06g12350;Glyma13g09930;Glyma13g09950;Glyma14g24520;Glyma11g09930;Glyma12g02270	Medtr4g076990	889629|PACid:16035825;342253|PACid:16047351	Bradi2g26930;Bradi2g61240;Bradi4g23450
OG5_127042	5	11	3	11	6	AT2G41740;AT2G29890;AT3G57410;AT4G30160;AT5G57320	Glyma03g29280;Glyma11g27080;Glyma08g45220;Glyma02g32100;Glyma10g21350;Glyma19g32010;Glyma09g06390;Glyma13g00770;Glyma15g17640;Glyma17g06870;Glyma18g07460	Medtr2g036860;Medtr7g091460;Medtr4g127660	863314|PACid:16037488;491737|PACid:16040537;495830|PACid:16046162;869245|PACid:16047497;863310|PACid:16050503;905465|PACid:16052583;860012|PACid:16055471;869038|PACid:16059808;905407|PACid:16060849;483257|PACid:16062465;486186|PACid:16064223	Bradi1g31420;Bradi1g62000;Bradi2g35470;Bradi2g60910;Bradi3g18710;Bradi5g20750
OG5_127043	1	4	1	1	1	AT3G20390	Glyma02g46050;Glyma08g42820;Glyma14g02690;Glyma18g11100	Medtr5g092740	898452|PACid:16058216	Bradi1g26280
OG5_127044	4	6	3	4	3	AT1G14360;AT2G02810;AT3G46180;AT5G59740	Glyma01g05170;Glyma02g02330;Glyma18g16050;Glyma12g07170;Glyma13g40760;Glyma15g04690	Medtr2g096300;Medtr5g038900;Medtr4g063040	888812|PACid:16035956;484188|PACid:16043383;905798|PACid:16046898;332244|PACid:16063381	Bradi1g20380;Bradi1g37070;Bradi2g37440
OG5_127045	3	4	1	3	3	AT1G77470;AT1G14460;AT2G02480	Glyma04g42790;Glyma06g11980;Glyma07g40180;Glyma17g00620	Medtr3g088120	476911|PACid:16038049;484163|PACid:16042071;888824|PACid:16057678	Bradi3g57410;Bradi4g21060;Bradi4g40240
OG5_127046	3	5	3	4	3	AT3G10090;AT5G03850;AT5G64140	Glyma03g36420;Glyma03g36580;Glyma19g39070;Glyma19g39250;Glyma13g37600	Medtr6g013210;Medtr6g013410;Medtr4g081180	325035|PACid:16034641;478337|PACid:16040686;894090|PACid:16041541;919718|PACid:16061047	Bradi3g00500;Bradi4g13890;Bradi4g13910
OG5_127047	5	10	2	5	5	AT1G55130;AT2G24170;AT3G13772;AT5G25100;AT5G10840	Glyma02g36550;Glyma06g28090;Glyma12g23900;Glyma07g01240;Glyma08g20640;Glyma04g06420;Glyma06g06460;Glyma14g11780;Glyma17g08130;Glyma17g34020	Medtr3g105950;Medtr1g014080	910552|PACid:16038991;478776|PACid:16042344;481272|PACid:16043701;474567|PACid:16051739;909044|PACid:16063686	Bradi1g30960;Bradi1g36510;Bradi1g37590;Bradi3g19620;Bradi4g37690
OG5_127049	3	4	2	2	2	AT5G36790;AT5G36700;AT5G47760	Glyma09g38340;Glyma18g48010;Glyma09g01810;Glyma15g12770	Medtr2g027270;Medtr7g080530	493675|PACid:16038731;494186|PACid:16041436	Bradi2g40860;Bradi5g14210
OG5_127050	2	4	3	5	2	AT3G09630;AT5G02870	Glyma03g33460;Glyma10g05580;Glyma13g19930;Glyma19g36180	Medtr5g025120;Medtr1g045250;Medtr1g045410	478282|PACid:16043086;868337|PACid:16045250;487065|PACid:16056598;314007|PACid:16058882;320281|PACid:16059460	Bradi1g05510;Bradi1g55510
OG5_127051	3	9	3	3	3	AT2G40010;AT3G09200;AT3G11250	Glyma02g42260;Glyma02g42270;Glyma09g24800;Glyma11g35070;Glyma14g06620;Glyma14g06630;Glyma18g03290;Glyma11g35060;Glyma18g03300	Medtr7g022400;Medtr5g082180;Medtr3g108280	483041|PACid:16040201;478235|PACid:16045931;478465|PACid:16061309	Bradi3g14340;Bradi3g19390;Bradi5g15650
OG5_127053	3	4	6	5	2	AT4G26840;AT5G55160;AT5G55856	Glyma08g43290;Glyma08g11770;Glyma08g46500;Glyma18g35450	AC202568_2;AC225519_21;AC225519_22;AC225519_23;Medtr8g085320;Medtr8g085340	918658|PACid:16038757;918727|PACid:16039535;492116|PACid:16040256;870845|PACid:16046221;918659|PACid:16050024	Bradi2g55140;Bradi2g58830
OG5_127054	1	2	1	2	1	AT2G40600	Glyma14g16880;Glyma14g22160	Medtr1g007640	483117|PACid:16040086;903355|PACid:16043782	Bradi1g63150
OG5_127055	3	7	6	4	3	AT1G68560;AT3G45940;AT5G11720	Glyma01g20460;Glyma08g31890;Glyma10g42140;Glyma09g03250;Glyma15g14140;Glyma15g14150;Glyma15g14160	Medtr2g031110;AC233660_1;AC233660_28;AC233660_39;AC233660_42;Medtr5g057990	865511|PACid:16038498;909139|PACid:16047153;894626|PACid:16059368;484972|PACid:16063786	Bradi1g32650;Bradi2g02070;Bradi2g19280
OG5_127057	3	6	3	4	3	AT1G65930;AT1G54340;AT5G14590	Glyma02g40820;Glyma08g17080;Glyma14g39160;Glyma15g42100;Glyma05g08770;Glyma19g00360	Medtr6g005470;Medtr2g062840;Medtr5g077070	475696|PACid:16042196;488300|PACid:16045782;876549|PACid:16058230;474695|PACid:16063541	Bradi2g08700;Bradi2g45420;Bradi5g15210
OG5_127058	1	3	2	1	1	AT2G17510	Glyma04g39980;Glyma06g14870;Glyma12g34640	Medtr8g073170;Medtr8g073450	480636|PACid:16065971	Bradi1g76480
OG5_127059	3	4	2	3	2	AT1G06960;AT2G47580;AT2G30260	Glyma14g38030;Glyma03g41400;Glyma19g43990;Glyma02g39890	Medtr5g074430;Medtr3g072860	320780|PACid:16053131;887900|PACid:16055470;483938|PACid:16064408	Bradi1g65000;Bradi2g35120
OG5_127060	2	1	1	2	3	AT4G25840;AT5G57440	Glyma13g01000	Medtr4g128090	495843|PACid:16050785;492235|PACid:16056768	Bradi3g18860;Bradi3g18880;Bradi3g18890
OG5_127061	3	4	1	3	3	AT1G76030;AT1G20260;AT4G38510	Glyma09g38110;Glyma10g42940;Glyma18g48280;Glyma20g24070	Medtr7g081010	476752|PACid:16038577;472256|PACid:16060605;490612|PACid:16064547	Bradi1g37580;Bradi2g47980;Bradi3g08290
OG5_127062	8	7	14	7	8	AT1G09490;AT1G09480;AT1G09510;AT1G09500;AT1G51410;AT1G66800;AT4G35420;AT5G19440	Glyma12g02240;Glyma13g43200;Glyma15g02140;Glyma12g02230;Glyma12g02250;Glyma18g10260;Glyma18g10270	Medtr2g101330;AC235665_44;Medtr5g084620;Medtr3g005170;Medtr3g005210;Medtr3g011130;Medtr1g099230;Medtr1g115730;Medtr4g077100;Medtr4g077130;Medtr4g077150;Medtr8g062110;Medtr8g062440;Medtr8g062490	888191|PACid:16041730;491107|PACid:16042316;471042|PACid:16053319;488833|PACid:16056630;471045|PACid:16058195;471046|PACid:16062890;916040|PACid:16066375	Bradi2g13440;Bradi2g13450;Bradi2g13470;Bradi3g06060;Bradi3g19670;Bradi3g40290;Bradi4g08650;Bradi4g34010
OG5_127063	3	4	1	2	3	AT4G19045;AT5G45550;AT5G20440	Glyma01g35130;Glyma09g34550;Glyma09g08040;Glyma15g19520	Medtr5g027160	356451|PACid:16037931;862466|PACid:16064427	Bradi1g60120;Bradi3g07870;Bradi3g26150
OG5_127064	2	4	5	2	2	AT2G37270;AT3G11940	Glyma02g26840;Glyma09g15680;Glyma12g32850;Glyma13g37610	Medtr5g050660;Medtr5g050900;AC235488_13;AC235488_21;AC235488_29	482719|PACid:16051130;478543|PACid:16062621	Bradi2g03760;Bradi4g41050
OG5_127067	3	4	2	4	2	AT1G67690;AT5G65620;AT5G10540	Glyma11g37410;Glyma18g01380;Glyma01g02480;Glyma09g33490	Medtr5g030940;Medtr3g086000	919898|PACid:16040421;315784|PACid:16048316;497269|PACid:16052928;487887|PACid:16055381	Bradi2g57910;Bradi3g60550
OG5_127068	2	4	3	2	2	AT2G45500;AT3G27120	Glyma09g40410;Glyma18g45440;Glyma05g14440;Glyma19g18350	Medtr7g075280;Medtr7g075330;Medtr7g075520	871073|PACid:16045818;347079|PACid:16056557	Bradi1g49940;Bradi4g07860
OG5_127069	2	8	2	2	1	AT3G01890;AT5G14170	Glyma04g37130;Glyma05g03290;Glyma05g14470;Glyma06g17920;Glyma16g06150;Glyma17g13870;Glyma19g18360;Glyma19g25800	Medtr3g089140;Medtr4g103600	488249|PACid:16059187;896054|PACid:16059925	Bradi5g07730
OG5_127070	2	4	2	3	5	AT2G30110;AT5G06460	Glyma02g39500;Glyma11g29300;Glyma14g37610;Glyma18g06620	Medtr5g072460;Medtr5g072480	487455|PACid:16034011;481921|PACid:16034548;359413|PACid:16041113	Bradi1g16680;Bradi1g65320;Bradi1g65330;Bradi4g26790;Bradi4g44880
OG5_127071	1	2	0	1	0	AT3G44050	Glyma12g31730;Glyma13g38700	-	484830|PACid:16056644	-
OG5_127072	4	4	0	3	4	AT1G41880;AT1G07070;AT1G74270;AT3G55750	Glyma02g42080;Glyma05g26290;Glyma08g09200;Glyma14g06820	-	470729|PACid:16054094;486011|PACid:16054216;476564|PACid:16059439	Bradi1g46840;Bradi2g17180;Bradi3g60180;Bradi4g16690
OG5_127073	3	4	2	3	3	AT1G34340;AT3G50790;AT5G49950	Glyma10g35910;Glyma20g31690;Glyma20g31710;Glyma12g01650	Medtr1g096050;Medtr1g096060	473587|PACid:16041783;495050|PACid:16052744;485427|PACid:16053921	Bradi2g24270;Bradi2g56310;Bradi3g50230
OG5_127074	3	15	6	3	2	AT1G23820;AT1G70310;AT5G19530	Glyma01g03830;Glyma02g03860;Glyma04g35140;Glyma05g01890;Glyma05g02050;Glyma06g19580;Glyma08g39810;Glyma17g09870;Glyma17g10010;Glyma18g18880;Glyma10g39440;Glyma14g11320;Glyma15g19070;Glyma17g34300;Glyma20g28340	Medtr5g006140;Medtr5g034470;Medtr3g104960;Medtr3g104970;AC145328_6;Medtr1g015300	476155|PACid:16039712;909990|PACid:16058497;889925|PACid:16058829	Bradi1g52560;Bradi3g09110
OG5_127075	3	2	2	3	2	AT1G29770;AT1G29780;AT5G45700	Glyma13g29710;Glyma15g09340	Medtr2g017810;Medtr2g018040	473181|PACid:16040581;916888|PACid:16043499;473180|PACid:16052060	Bradi2g32880;Bradi2g45880
OG5_127076	1	2	1	1	1	AT1G55090	Glyma05g36610;Glyma08g02950	Medtr3g108170	474563|PACid:16055302	Bradi1g29020
OG5_127077	3	5	1	3	2	AT1G15700;AT2G33040;AT4G04640	Glyma08g42900;Glyma04g32460;Glyma06g22050;Glyma13g27490;Glyma15g11490	Medtr3g052270	888960|PACid:16050437;911722|PACid:16053106;902371|PACid:16055858	Bradi1g26350;Bradi3g24730
OG5_127078	2	3	1	2	2	AT2G27760;AT5G20040	Glyma11g19330;Glyma12g09140;Glyma13g34680	Medtr4g055110	488901|PACid:16052301;869050|PACid:16055118	Bradi1g29490;Bradi1g70200
OG5_127079	1	2	1	1	1	AT1G20575	Glyma07g32560;Glyma13g24040	Medtr2g097220	889509|PACid:16043875	Bradi2g19800
OG5_127080	3	4	2	3	2	AT3G02080;AT5G61170;AT5G15520	Glyma04g16660;Glyma11g25910;Glyma13g06070;Glyma19g03520	Medtr3g013640;Medtr8g040740	496269|PACid:16055006;909525|PACid:16058906;477436|PACid:16062888	Bradi3g56530;Bradi4g08690
OG5_127081	2	4	2	2	1	AT4G23460;AT4G11380	Glyma01g43680;Glyma11g01800;Glyma11g10120;Glyma12g02440	Medtr4g076210;Medtr4g076390	492527|PACid:16046802;489969|PACid:16057142	Bradi1g62210
OG5_127082	1	2	1	2	1	AT4G15530	Glyma07g38390;Glyma17g02370	Medtr4g118350	864880|PACid:16057474;915248|PACid:16059040	Bradi2g25740
OG5_127086	1	2	2	1	1	AT3G53180	Glyma10g06810;Glyma10g06820	Medtr3g035860;Medtr3g035970	485693|PACid:16038358	Bradi3g27880
OG5_127088	3	7	4	3	6	AT1G15080;AT3G02600;AT3G18220	Glyma09g18450;Glyma10g41580;Glyma11g29390;Glyma20g25650;Glyma02g09820;Glyma18g53100;Glyma18g06580	AC235678_11;Medtr7g082670;Medtr5g005730;Medtr3g031780	312503|PACid:16035735;898183|PACid:16042041;477497|PACid:16064352	Bradi2g02610;Bradi2g17600;Bradi2g45920;Bradi2g47200;Bradi3g22020;Bradi4g27810
OG5_127089	2	6	4	3	2	AT3G60770;AT4G00100	Glyma01g33900;Glyma05g03850;Glyma05g03880;Glyma05g03900;Glyma10g26630;Glyma17g14370	Medtr5g011910;Medtr4g024270;Medtr4g024550;Medtr4g102170	907607|PACid:16035087;333053|PACid:16050568;490559|PACid:16066211	Bradi3g13800;Bradi3g13810
OG5_127090	2	5	2	3	3	AT3G25520;AT5G39740	Glyma07g06580;Glyma07g06590;Glyma13g35580;Glyma13g35590;Glyma16g03170	Medtr3g118030;Medtr4g016680	916328|PACid:16047055;480054|PACid:16065239;867419|PACid:16066358	Bradi1g13630;Bradi4g13640;Bradi5g09500
OG5_127091	2	2	1	2	1	AT1G73570;AT1G18260	Glyma05g33770;Glyma08g05930	Medtr8g107400	889238|PACid:16038254;476490|PACid:16042362	Bradi1g67570
OG5_127092	3	8	1	4	3	AT2G33410;AT4G14300;AT5G40490	Glyma20g34330;Glyma03g13810;Glyma06g05150;Glyma10g33320;Glyma05g09040;Glyma16g07660;Glyma19g00530;Glyma19g10300	Medtr7g086070	911599|PACid:16040782;493936|PACid:16045095;493480|PACid:16048024;482284|PACid:16049568	Bradi1g37690;Bradi3g08380;Bradi3g28430
OG5_127093	1	1	0	1	1	AT5G06580	Glyma03g36390	-	487468|PACid:16059707	Bradi1g56880
OG5_127094	2	5	3	4	2	AT1G44170;AT4G34240	Glyma02g26390;Glyma04g42740;Glyma06g12010;Glyma14g24140;Glyma08g00490	Medtr3g088150;Medtr8g094270;Medtr8g094600	475854|PACid:16034197;473805|PACid:16039040;894498|PACid:16041506;912970|PACid:16063353	Bradi4g23620;Bradi4g41190
OG5_127096	1	2	1	1	1	AT3G04600	Glyma03g25740;Glyma13g11390	AC202489_40	477718|PACid:16053662	Bradi4g05570
OG5_127097	6	13	10	9	6	AT1G15960;AT1G80830;AT1G47240;AT2G23150;AT4G18790;AT5G67330	Glyma06g12190;Glyma07g02680;Glyma08g23320;Glyma13g44710;Glyma15g00590;Glyma04g04660;Glyma06g04720;Glyma07g06490;Glyma16g03090;Glyma01g39790;Glyma05g21780;Glyma11g05500;Glyma17g18010	AC233651_1007;AC235748_1020;AC232874_1019;Medtr5g016270;Medtr3g088440;Medtr3g088460;Medtr4g028490;Medtr4g090530;Medtr8g095750;Medtr8g095770	895900|PACid:16034124;895871|PACid:16033896;888989|PACid:16034956;496866|PACid:16036077;868111|PACid:16039229;492980|PACid:16040468;899390|PACid:16049531;874476|PACid:16050128;891495|PACid:16055047	Bradi1g14840;Bradi1g32640;Bradi1g53150;Bradi1g53160;Bradi1g70650;Bradi4g03490
OG5_127098	1	2	1	1	1	AT3G19210	Glyma01g45590;Glyma01g45630	AC151525_22	479436|PACid:16055651	Bradi3g58090
OG5_127099	5	4	23	15	8	AT5G08670;AT5G08680;AT5G08690;ATCG00430;ATCG00480	Glyma10g41330;Glyma20g25920;Glyma15g30020;Glyma20g25560	Medtr6g055020;Medtr2g009550;Medtr2g009560;Medtr7g021780;Medtr7g021790;Medtr7g070670;Medtr7g076390;Medtr7g117920;Medtr5g090760;Medtr3g035730;Medtr3g065340;Medtr3g093230;Medtr3g099550;Medtr1g095080;Medtr1g108770;AC233682_28;AC233682_29;Medtr4g053850;Medtr4g	487710|PACid:16034401;475601|PACid:16035384;475565|PACid:16035758;904386|PACid:16036371;876362|PACid:16036449;487711|PACid:16044454;475566|PACid:16044525;905362|PACid:16046187;893995|PACid:16055833;487708|PACid:16058904;893992|PACid:16059153;475600|PACid:	Bradi2g13090;Bradi2g17290;Bradi2g20980;Bradi2g46790;Bradi3g27280;Bradi3g27320;Bradi5g05670;Bradi5g05690
OG5_127100	2	2	1	4	1	AT1G13060;AT3G26340	Glyma04g37030;Glyma06g17960	Medtr3g089040	879580|PACid:16042832;888660|PACid:16043103;484397|PACid:16052684;471459|PACid:16055807	Bradi1g49140
OG5_127101	3	3	0	4	2	AT2G37840;AT3G53930;AT3G61960	Glyma01g24510;Glyma07g05400;Glyma16g01970	-	323930|PACid:16034056;356474|PACid:16050748;907756|PACid:16054796;482789|PACid:16058174	Bradi1g66950;Bradi1g77080
OG5_127102	3	5	3	2	3	AT1G29310;AT1G78720;AT2G34250	Glyma12g10910;Glyma06g32680;Glyma12g17950;Glyma12g35990;Glyma13g34370	Medtr8g058330;Medtr8g058660;Medtr8g076770	482367|PACid:16054718;473141|PACid:16062448	Bradi1g70160;Bradi1g71490;Bradi4g28500
OG5_127103	2	4	3	3	3	AT1G32990;AT4G35490	Glyma01g40920;Glyma13g10300;Glyma11g37420;Glyma18g01390	Medtr3g080800;Medtr8g067360;Medtr8g067410	331540|PACid:16057994;473481|PACid:16061750;912829|PACid:16065390	Bradi1g75660;Bradi1g77060;Bradi3g28270
OG5_127104	3	8	5	3	5	AT1G17980;AT2G25850;AT4G32850	Glyma05g34210;Glyma07g11140;Glyma08g05460;Glyma09g31080;Glyma07g01780;Glyma08g21440;Glyma04g09170;Glyma06g09310	Medtr6g082000;Medtr8g014560;Medtr8g106300;Medtr8g106360;Medtr8g106560	472012|PACid:16035999;491411|PACid:16039800;320377|PACid:16053831	Bradi1g37940;Bradi3g03930;Bradi3g08640;Bradi5g19750;Bradi5g19810
OG5_127105	1	2	2	1	1	AT3G45100	Glyma13g25060;Glyma20g12140	Medtr1g091770;AC235487_4	323188|PACid:16060466	Bradi1g32610
OG5_127106	2	2	1	2	1	AT5G08300;AT5G23250	Glyma09g29460;Glyma16g33870	Medtr6g077820	489184|PACid:16040673;487662|PACid:16042203	Bradi1g23600
OG5_127107	5	9	5	5	2	AT2G17530;AT3G44850;AT3G53030;AT4G35500;AT5G22840	Glyma01g36260;Glyma09g33020;Glyma11g09180;Glyma16g21430;Glyma12g30440;Glyma13g21320;Glyma17g05480;Glyma10g07430;Glyma12g08900	Medtr5g024270;Medtr1g061690;Medtr4g090230;Medtr4g090370;Medtr8g073250	491097|PACid:16034223;485678|PACid:16034749;865752|PACid:16046225;489137|PACid:16048352;480640|PACid:16050855	Bradi1g08660;Bradi4g37270
OG5_127109	3	5	3	4	2	AT2G39770;AT3G55590;AT4G30570	Glyma02g41820;Glyma11g34550;Glyma14g07150;Glyma18g03840;Glyma11g34530	Medtr5g080770;Medtr3g069070;Medtr4g133690	913419|PACid:16055503;906986|PACid:16055755;906987|PACid:16055894;483004|PACid:16059827	Bradi1g66930;Bradi2g54870
OG5_127110	3	7	4	3	2	AT1G25380;AT2G47490;AT5G66380	Glyma09g19810;Glyma19g21930;Glyma02g01890;Glyma03g37510;Glyma19g40130;Glyma02g05890;Glyma16g24580	Medtr5g055410;Medtr1g087840;Medtr8g076740;Medtr8g076760	472836|PACid:16035552;483929|PACid:16042669;887025|PACid:16066368	Bradi1g09560;Bradi2g28120
OG5_127111	2	2	1	2	1	AT2G44140;AT3G59950	Glyma09g38000;Glyma18g48380	Medtr7g081230	486460|PACid:16049373;903821|PACid:16055672	Bradi5g26480
OG5_127112	4	4	2	5	4	AT1G70580;AT1G17290;AT1G23310;AT1G72330	Glyma01g03260;Glyma02g04320;Glyma07g05130;Glyma16g01630	Medtr5g033230;Medtr8g023140	889133|PACid:16038013;894873|PACid:16040775;476362|PACid:16060476;893739|PACid:16062234;472589|PACid:16065515	Bradi1g20990;Bradi1g59220;Bradi3g23160;Bradi4g31000
OG5_127113	1	2	7	15	3	AT3G23890	Glyma10g11610;Glyma15g43170	Medtr6g029500;Medtr6g029520;Medtr2g101930;Medtr3g031040;Medtr3g085840;Medtr1g045820;Medtr1g075370	885342|PACid:16034177;898932|PACid:16039111;894367|PACid:16039955;872189|PACid:16042440;901604|PACid:16045045;916718|PACid:16045701;884127|PACid:16047210;329101|PACid:16047741;863871|PACid:16048926;885418|PACid:16052251;896968|PACid:16060364;899319|PACid:	Bradi3g38850;Bradi3g38860;Bradi3g52470
OG5_127114	3	6	6	3	3	AT1G08360;AT2G27530;AT5G22440	Glyma11g35450;Glyma12g31040;Glyma13g39270;Glyma18g02970;Glyma19g37980;Glyma04g32330	Medtr6g080610;Medtr6g080840;Medtr2g086500;Medtr5g012930;Medtr3g070930;Medtr1g098350	481757|PACid:16051559;888067|PACid:16062645;862604|PACid:16065013	Bradi2g55600;Bradi3g42800;Bradi4g38510
OG5_127117	2	4	1	2	3	AT3G06400;AT5G18620	Glyma07g38050;Glyma13g28720;Glyma15g10370;Glyma17g02640	Medtr2g020000	477943|PACid:16044806;488746|PACid:16056363	Bradi2g12950;Bradi2g35740;Bradi4g09970
OG5_127118	8	10	4	8	6	AT1G01750;AT3G46010;AT3G46000;AT4G25590;AT4G00680;AT5G52360;AT5G59880;AT5G59890	Glyma10g05060;Glyma01g42780;Glyma05g37940;Glyma08g01660;Glyma10g38000;Glyma11g02670;Glyma20g29810;Glyma09g02240;Glyma13g19430;Glyma15g13140	AC233662_53;Medtr2g028670;Medtr1g101190;Medtr8g088210	490501|PACid:16038253;496124|PACid:16041826;332260|PACid:16044539;887267|PACid:16044557;484979|PACid:16045193;492268|PACid:16048750;484981|PACid:16050532;495305|PACid:16062018	Bradi1g03750;Bradi1g03760;Bradi1g27720;Bradi2g37310;Bradi3g50970;Bradi5g17960
OG5_127119	1	1	1	2	2	AT4G16340	Glyma15g28340	Medtr8g056900	493252|PACid:16037981;855930|PACid:16039674	Bradi3g31490;Bradi5g24270
OG5_127120	1	5	3	1	2	AT3G51520	Glyma01g36010;Glyma09g32790;Glyma11g09410;Glyma16g21960;Glyma16g21970	Medtr5g024990;Medtr8g072540;Medtr8g072550	485503|PACid:16033852	Bradi1g42650;Bradi3g53250
OG5_127121	5	8	4	6	4	AT1G24280;AT3G27300;AT5G35790;AT5G40760;AT5G13110	Glyma07g01630;Glyma08g21180;Glyma08g21270;Glyma16g06850;Glyma19g22690;Glyma19g24250;Glyma02g10710;Glyma18g52110	Medtr7g022440;Medtr7g037420;Medtr7g037440;Medtr4g085930	890245|PACid:16035098;916152|PACid:16044548;865638|PACid:16046226;909263|PACid:16054326;493636|PACid:16059509;322854|PACid:16061936	Bradi1g60050;Bradi3g47910;Bradi5g04020;Bradi5g13860
OG5_127122	2	4	2	2	2	AT3G47390;AT4G20960	Glyma09g38520;Glyma18g47790;Glyma03g01270;Glyma07g07810	Medtr7g080120;Medtr4g119220	492791|PACid:16045999;866068|PACid:16051490	Bradi1g77370;Bradi3g43370
OG5_127123	3	7	2	3	2	AT1G08860;AT5G61900;AT5G07300	Glyma03g40210;Glyma03g40220;Glyma19g42790;Glyma04g37840;Glyma06g17190;Glyma08g01020;Glyma14g22830	Medtr7g114100;Medtr7g114130	496358|PACid:16040309;487555|PACid:16042410;470959|PACid:16064046	Bradi2g27270;Bradi3g44400
OG5_127125	2	4	0	2	2	AT2G40660;AT3G59980	Glyma04g40090;Glyma06g14760;Glyma09g36140;Glyma12g01180	-	907518|PACid:16034564;483125|PACid:16052314	Bradi1g55690;Bradi2g53530
OG5_127126	2	4	3	2	3	AT1G17220;AT4G11160	Glyma08g18580;Glyma15g40370;Glyma03g38600;Glyma19g41190	Medtr2g064840;Medtr5g029870;Medtr5g032140	489954|PACid:16040617;471925|PACid:16064131	Bradi2g35960;Bradi2g38310;Bradi3g20520
OG5_127127	2	4	2	3	1	AT2G04520;AT5G35680	Glyma03g41560;Glyma07g06680;Glyma16g03250;Glyma19g44160	Medtr3g005520;AC233577_18	915692|PACid:16033910;892005|PACid:16045379;899257|PACid:16058311	Bradi1g39720
OG5_127128	3	4	3	4	2	AT3G48960;AT3G49010;AT5G23900	Glyma04g14640;Glyma09g34760;Glyma16g08090;Glyma16g17370	Medtr7g111590;Medtr5g026750;Medtr8g071810	906050|PACid:16053256;489251|PACid:16058676;911169|PACid:16064578;347994|PACid:16064782	Bradi3g01600;Bradi3g16170
OG5_127129	2	2	1	3	2	AT1G79230;AT1G16460	Glyma08g17760;Glyma15g41370	AC233682_7	918797|PACid:16034230;471843|PACid:16046355;895827|PACid:16047623	Bradi3g04990;Bradi4g02270
OG5_127130	4	8	3	4	3	AT1G29965;AT1G29970;AT2G34480;AT3G14600	Glyma02g45430;Glyma08g42060;Glyma13g28830;Glyma14g03380;Glyma15g10220;Glyma18g13270;Glyma19g21610;Glyma17g31430	Medtr2g019720;Medtr2g098000;Medtr5g091120	478879|PACid:16034668;482410|PACid:16044523;473214|PACid:16062327;863969|PACid:16063266	Bradi2g16430;Bradi2g46010;Bradi2g50020
OG5_127132	2	7	2	2	1	AT2G20450;AT4G27090	Glyma02g00680;Glyma03g06380;Glyma10g00680;Glyma10g32580;Glyma14g19890;Glyma16g08910;Glyma20g35000	Medtr1g075720;Medtr4g120770	492088|PACid:16037656;875342|PACid:16063822	Bradi5g15570
OG5_127133	2	4	4	2	2	AT2G43030;AT3G17465	Glyma04g00360;Glyma06g00420;Glyma12g35360;Glyma13g35150	Medtr6g006970;Medtr3g118210;Medtr1g093060;Medtr1g093440	479224|PACid:16047519;483405|PACid:16063740	Bradi2g08840;Bradi3g03270
OG5_127134	3	4	1	4	3	AT2G37600;AT3G53740;AT5G02450	Glyma10g37840;Glyma19g06460;Glyma20g29980;Glyma20g29990	Medtr1g100960	485766|PACid:16039207;349542|PACid:16044916;321464|PACid:16046977;345495|PACid:16064680	Bradi1g03700;Bradi2g23260;Bradi2g54600
OG5_127135	2	2	3	2	2	AT3G05150;AT5G16150	Glyma17g02460;Glyma13g07780	Medtr7g082270;Medtr7g113960;Medtr7g113970	477798|PACid:16042405;909594|PACid:16046296	Bradi2g02230;Bradi5g02520
OG5_127136	36	140	107	46	60	AT1G17230;AT1G55610;AT1G34110;AT1G35710;AT1G08590;AT1G73080;AT1G75820;AT1G72180;AT1G09970;AT1G17750;AT1G28440;AT1G73066;AT2G01950;AT2G33170;AT3G49670;AT3G13380;AT3G19700;AT3G24240;AT4G08850;AT4G26540;AT4G39400;AT4G28490;AT4G28650;AT4G20140;AT4G20270;AT5G65700;AT5G65710;AT5G48940;AT5G61480;AT5G49660;AT5G07280;AT5G51350;AT5G25930;AT5G63930;AT5G44700;AT5G56040	Glyma08g18610;Glyma15g40320;Glyma04g12860;Glyma06g47870;Glyma09g23120;Glyma10g36490;Glyma16g28780;Glyma20g31080;Glyma0090s00200;Glyma03g02680;Glyma03g03170;Glyma03g32270;Glyma07g17730;Glyma15g37900;Glyma16g06980;Glyma16g30630;Glyma18g42730;Glyma18g48600;Glyma19g35060;Glyma19g35070;Glyma09g40870;Glyma10g30710;Glyma20g37010;Glyma10g33970;Glyma15g00360;Glyma20g33620;Glyma11g12190;Glyma12g04390;Glyma…	AC233668_57;AC233668_40;AC233668_41;AC233668_42;AC233668_16;AC233668_21;AC233668_22;AC233668_27;AC229724_1014;Medtr6g068970;Medtr6g091240;Medtr6g091250;Medtr2g005810;Medtr2g010470;Medtr2g029010;Medtr2g014560;Medtr2g018570;Medtr2g060730;Medtr2g060780;Medtr	913905|PACid:16033749;496807|PACid:16034638;496585|PACid:16034699;476437|PACid:16035359;496307|PACid:16035909;489780|PACid:16036280;470923|PACid:16036296;884195|PACid:16036973;473694|PACid:16037622;484119|PACid:16038591;889121|PACid:16039109;482252|PACid:	Bradi1g07180;Bradi1g17150;Bradi1g26900;Bradi1g30160;Bradi1g37190;Bradi1g37960;Bradi1g58460;Bradi1g57900;Bradi1g69100;Bradi1g72570;Bradi1g75430;Bradi2g04330;Bradi2g08350;Bradi2g19380;Bradi2g34340;Bradi2g34380;Bradi2g37620;Bradi2g48280;Bradi2g49450;Bradi2g5
OG5_127137	3	4	0	3	3	AT4G25740;AT5G52650;AT5G41520	Glyma05g37470;Glyma01g43110;Glyma08g02070;Glyma11g02410	-	495335|PACid:16033966;492247|PACid:16040914;493833|PACid:16044327	Bradi2g61560;Bradi3g43060;Bradi5g10170
OG5_127138	3	8	1	3	2	AT2G40510;AT2G40590;AT3G56340	Glyma02g40660;Glyma04g39940;Glyma05g21370;Glyma06g14950;Glyma12g16600;Glyma14g38950;Glyma17g18200;Glyma16g06000	Medtr5g097200	486074|PACid:16039098;483116|PACid:16049407;870495|PACid:16065081	Bradi1g04070;Bradi2g53590
OG5_127139	1	2	1	1	1	AT1G55350	Glyma05g30080;Glyma08g13220	Medtr8g088520	892532|PACid:16057941	Bradi3g53020
OG5_127141	5	10	4	5	5	AT1G59830;AT1G69960;AT1G10430;AT2G42500;AT3G58500	Glyma01g04570;Glyma02g02990;Glyma08g40490;Glyma18g17100;Glyma05g28790;Glyma08g11940;Glyma02g26650;Glyma03g36510;Glyma09g15900;Glyma19g39170	Medtr5g037200;AC235488_36;Medtr8g062430;Medtr8g085610	475327|PACid:16042132;476122|PACid:16045976;486299|PACid:16054105;888312|PACid:16063934;903620|PACid:16064637	Bradi1g04850;Bradi1g37360;Bradi1g73870;Bradi3g08090;Bradi4g34000
OG5_127142	3	12	4	3	4	AT2G24940;AT3G48890;AT5G52240	Glyma01g27410;Glyma02g21120;Glyma04g06340;Glyma06g06390;Glyma10g00860;Glyma12g15710;Glyma17g19480;Glyma09g25940;Glyma15g41780;Glyma19g15780;Glyma10g38150;Glyma20g29660	Medtr6g027060;Medtr6g027160;Medtr6g054890;Medtr3g105860	495293|PACid:16036173;901094|PACid:16046951;485244|PACid:16057296	Bradi1g63960;Bradi3g30170;Bradi3g30180;Bradi3g53920
OG5_127143	8	15	5	9	4	AT2G21330;AT2G36460;AT2G01140;AT3G52930;AT4G26520;AT4G26530;AT4G38970;AT5G03690	Glyma04g01020;Glyma12g04150;Glyma02g38730;Glyma03g34950;Glyma10g07710;Glyma13g21540;Glyma14g36850;Glyma19g37640;Glyma10g41450;Glyma12g24190;Glyma20g25790;Glyma02g47280;Glyma14g01470;Glyma11g11870;Glyma11g11900	AC235678_12;Medtr5g069050;Medtr5g096670;Medtr4g071860;Medtr4g071880	492160|PACid:16035887;906673|PACid:16036346;482625|PACid:16042037;484021|PACid:16042270;900547|PACid:16048388;490667|PACid:16049302;860770|PACid:16057785;492157|PACid:16057877;919693|PACid:16058770	Bradi1g36260;Bradi2g01350;Bradi2g58050;Bradi4g24370
OG5_127144	4	5	3	4	3	AT1G02670;AT5G22750;AT5G43530;AT5G05130	Glyma12g30540;Glyma17g05390;Glyma10g01080;Glyma20g21940;Glyma03g28040	Medtr7g089190;Medtr1g009120;Medtr8g038490	487302|PACid:16036367;489124|PACid:16045216;914628|PACid:16047599;917294|PACid:16056304	Bradi1g19820;Bradi3g44690;Bradi5g00770
OG5_127145	4	5	3	6	6	AT1G53240;AT2G22780;AT3G47520;AT3G15020	Glyma06g34190;Glyma12g19520;Glyma01g40580;Glyma05g01010;Glyma17g10880	Medtr2g045010;Medtr5g014710;Medtr4g092690	478929|PACid:16035169;474449|PACid:16038970;487785|PACid:16040746;481139|PACid:16045261;894607|PACid:16047361;905979|PACid:16053777	Bradi1g07170;Bradi2g15740;Bradi2g45200;Bradi3g37140;Bradi4g00910;Bradi4g02920
OG5_127146	3	5	2	3	5	AT1G80780;AT2G32070;AT5G10960	Glyma04g06620;Glyma06g06700;Glyma07g02730;Glyma08g23250;Glyma11g08150	Medtr3g106180;Medtr4g006800	920160|PACid:16047607;487926|PACid:16059763;902256|PACid:16064311	Bradi2g14640;Bradi2g14660;Bradi3g36950;Bradi3g54110;Bradi4g30330
OG5_127147	1	2	1	1	1	AT1G53580	Glyma13g33590;Glyma15g39370	Medtr5g097770	883033|PACid:16066161	Bradi2g46040
OG5_127148	3	4	2	3	3	AT2G16780;AT4G35050;AT5G58230	Glyma11g09700;Glyma12g03700;Glyma05g26150;Glyma08g09090	Medtr4g073080;Medtr4g096880	495932|PACid:16053676;912880|PACid:16058459;480561|PACid:16064718	Bradi1g13930;Bradi3g18490;Bradi4g36580
OG5_127149	2	2	4	4	5	AT3G13640;AT4G19210	Glyma01g35730;Glyma11g09630	AC229724_1066;Medtr1g024810;Medtr1g024860;Medtr1g114170	921009|PACid:16034026;325255|PACid:16038509;897595|PACid:16044952;897608|PACid:16065577	Bradi3g10390;Bradi3g33470;Bradi4g16800;Bradi5g26530;Bradi5g26540
OG5_127151	1	2	0	1	1	AT5G19150	Glyma07g38750;Glyma17g01960	-	909942|PACid:16036244	Bradi4g20540
OG5_127152	1	2	0	1	1	AT1G63660	Glyma05g37760;Glyma08g01820	-	893078|PACid:16043884	Bradi3g20590
OG5_127153	3	8	1	4	4	AT1G14400;AT2G02760;AT5G62540	Glyma02g02400;Glyma01g05080;Glyma04g34170;Glyma05g01270;Glyma06g20310;Glyma08g40860;Glyma17g10640;Glyma18g16160	Medtr4g108080	315981|PACid:16041994;919520|PACid:16045833;471614|PACid:16059027;484183|PACid:16064155	Bradi1g06090;Bradi1g56510;Bradi2g05400;Bradi2g33600
OG5_127154	2	4	5	3	2	AT3G62120;AT5G52520	Glyma03g38340;Glyma19g40930;Glyma09g24670;Glyma16g29890	Medtr7g110660;Medtr3g048190;Medtr3g100910;Medtr3g114550;Medtr3g114570	495320|PACid:16036590;323549|PACid:16051445;867690|PACid:16057042	Bradi1g56640;Bradi4g07850
OG5_127155	3	5	2	4	2	AT3G03010;AT4G32900;AT5G16870	Glyma04g08960;Glyma06g09050;Glyma14g21470;Glyma11g10490;Glyma12g02800	Medtr3g109700;Medtr4g075280	488549|PACid:16046843;491406|PACid:16048470;477548|PACid:16054550;896282|PACid:16059835	Bradi2g19490;Bradi5g24420
OG5_127156	3	7	4	3	2	AT1G02830;AT3G05560;AT5G27770	Glyma02g02140;Glyma03g39480;Glyma10g02270;Glyma10g29200;Glyma19g42090;Glyma20g16830;Glyma20g38080	Medtr7g112770;Medtr3g048870;Medtr1g088450;Medtr1g083430	489552|PACid:16049557;896641|PACid:16060232;470241|PACid:16062536	Bradi1g18010;Bradi1g62830
OG5_127157	2	1	0	2	1	AT2G04620;AT3G61940	Glyma08g10750	-	486699|PACid:16041683;899269|PACid:16054073	Bradi3g36130
OG5_127158	5	12	5	5	8	AT3G48760;AT3G26935;AT4G24630;AT5G41060;AT5G50020	Glyma04g37560;Glyma05g38360;Glyma08g01290;Glyma01g08200;Glyma02g07190;Glyma16g05670;Glyma16g26140;Glyma19g27160;Glyma02g08790;Glyma10g36730;Glyma16g27910;Glyma20g30860	Medtr7g083480;Medtr7g088350;Medtr3g098840;Medtr3g098850;Medtr1g098390	906129|PACid:16050575;914124|PACid:16056389;495060|PACid:16060117;484481|PACid:16062629;916112|PACid:16062816	Bradi1g26370;Bradi2g10750;Bradi2g24190;Bradi2g59330;Bradi3g13090;Bradi3g41420;Bradi3g41670;Bradi4g34790
OG5_127160	2	2	3	4	2	AT1G04810;AT2G32730	Glyma05g34320;Glyma08g05350	Medtr3g009940;AC233682_37;Medtr8g106120	470466|PACid:16046134;357481|PACid:16047719;315425|PACid:16049835;482209|PACid:16064984	Bradi3g18280;Bradi5g21080
OG5_127161	3	6	2	3	2	AT4G21470;AT5G23330;AT5G08340	Glyma07g30970;Glyma08g06330;Glyma12g33790;Glyma13g36700;Glyma20g23600;Glyma10g43240	Medtr1g114560;Medtr4g091060	487667|PACid:16047995;489194|PACid:16052464;914528|PACid:16056542	Bradi2g50350;Bradi5g24050
OG5_127162	2	6	2	2	3	AT4G30210;AT4G24520	Glyma13g00990;Glyma17g07050;Glyma02g37850;Glyma04g10200;Glyma06g10180;Glyma14g36070	Medtr3g100160;Medtr4g128020	913457|PACid:16035843;492391|PACid:16049829	Bradi3g18850;Bradi4g37770;Bradi5g24370
OG5_127163	2	4	4	2	1	AT2G17190;AT2G17200	Glyma01g36410;Glyma02g04740;Glyma11g08990;Glyma16g22530	Medtr5g023830;Medtr8g072040;Medtr8g073910;Medtr8g073920	480601|PACid:16036609;480602|PACid:16054050	Bradi1g76320
OG5_127165	5	4	9	3	0	AT2G07698;ATCG00120;ATMG00670;ATMG01190;ATMG01200	Glyma08g39300;Glyma12g36100;Glyma16g21920;Glyma05g18380	Medtr2g008350;Medtr2g020310;Medtr2g049570;Medtr2g086960;Medtr3g108390;Medtr3g108400;Medtr1g005600;Medtr1g006010;CU571152_1021	475584|PACid:16034134;874926|PACid:16040214;911038|PACid:16044091	-
OG5_127166	2	6	2	4	2	AT3G60245;AT3G10950	Glyma01g41210;Glyma03g25520;Glyma05g05670;Glyma07g13290;Glyma11g04190;Glyma17g15970	Medtr7g090580;Medtr4g103340	907546|PACid:16039084;897293|PACid:16054056;902615|PACid:16061353;860943|PACid:16061998	Bradi2g17040;Bradi2g46580
OG5_127167	3	7	6	3	2	AT1G79920;AT1G79930;AT1G11660	Glyma07g00820;Glyma13g43630;Glyma15g01750;Glyma08g22100;Glyma08g42720;Glyma14g02740;Glyma18g11520	Medtr2g102180;Medtr2g102290;Medtr5g092570;Medtr3g051300;Medtr3g101090;Medtr1g016250	477271|PACid:16044094;896005|PACid:16062040;888478|PACid:16065247	Bradi1g32770;Bradi2g33680
OG5_127168	4	7	8	3	7	AT3G62760;AT5G41210;AT5G41220;AT5G41240	Glyma02g17330;Glyma10g02460;Glyma05g37910;Glyma08g01690;Glyma03g11940;Glyma06g20330;Glyma19g26530	Medtr6g081150;Medtr7g088160;Medtr7g114170;Medtr1g026140;AC235488_33;Medtr8g098420;Medtr8g098430;Medtr8g098660	916086|PACid:16035461;486776|PACid:16064229;473407|PACid:16065525	Bradi1g00470;Bradi2g35930;Bradi2g59840;Bradi2g59850;Bradi2g59860;Bradi3g42270;Bradi4g36890
OG5_127169	3	6	2	3	2	AT1G32470;AT2G35370;AT2G35120	Glyma01g40810;Glyma11g04530;Glyma07g32470;Glyma07g34690;Glyma20g02400;Glyma20g02410	Medtr5g014260;Medtr4g084110	482477|PACid:16036722;890824|PACid:16060610;482500|PACid:16062715	Bradi3g05240;Bradi3g30500
OG5_127170	2	7	2	1	5	AT1G07615;AT5G18570	Glyma01g35080;Glyma01g41080;Glyma11g04350;Glyma13g28800;Glyma14g07630;Glyma15g10260;Glyma17g37330	Medtr2g019790;Medtr1g073010	488740|PACid:16063588	Bradi1g18570;Bradi2g54440;Bradi4g09260;Bradi4g09280;Bradi4g09520
OG5_127171	9	16	6	11	4	AT1G31670;AT1G31710;AT1G31690;AT1G62810;AT2G42490;AT3G43670;AT4G14940;AT4G12290;AT4G12270	Glyma01g07860;Glyma17g02260;Glyma02g13290;Glyma20g28350;Glyma20g28360;Glyma01g03200;Glyma02g04360;Glyma04g36130;Glyma06g18810;Glyma08g38990;Glyma17g09290;Glyma18g20800;Glyma10g39430;Glyma20g28370;Glyma10g11680;Glyma15g43210	Medtr5g033170;Medtr3g077080;Medtr3g080500;AC229702_14;Medtr1g104550;Medtr1g104590	313750|PACid:16034082;890721|PACid:16036046;903619|PACid:16040506;493397|PACid:16042181;352314|PACid:16042741;905408|PACid:16046495;484808|PACid:16053310;911616|PACid:16061365;475070|PACid:16062466;890722|PACid:16064226;347467|PACid:16065005	Bradi1g24010;Bradi3g47540;Bradi5g04070;Bradi5g13350
OG5_127172	4	8	2	4	4	AT1G16360;AT1G54320;AT1G79450;AT3G12740	Glyma13g43280;Glyma08g17460;Glyma08g25410;Glyma15g28010;Glyma15g41680;Glyma16g04280;Glyma19g29130;Glyma15g02060	Medtr2g101400;Medtr7g086110	892652|PACid:16034569;477112|PACid:16054256;471832|PACid:16055967;478636|PACid:16065457	Bradi1g31850;Bradi1g77200;Bradi2g19000;Bradi3g05450
OG5_127173	4	8	2	4	5	AT2G31740;AT3G60910;AT3G17365;AT4G34360	Glyma05g28620;Glyma08g11680;Glyma09g36070;Glyma12g01270;Glyma09g05650;Glyma15g16960;Glyma11g12910;Glyma12g05040	Medtr2g035820;Medtr8g085220	486567|PACid:16036327;902209|PACid:16045015;898077|PACid:16046325;491230|PACid:16053622	Bradi1g19240;Bradi2g26520;Bradi3g40610;Bradi4g16310;Bradi5g07370
OG5_127174	2	4	0	2	2	AT1G11930;AT4G26860	Glyma09g00880;Glyma15g11720;Glyma08g43230;Glyma18g10370	-	888509|PACid:16035514;913862|PACid:16044342	Bradi2g35760;Bradi2g60800
OG5_127175	3	5	1	3	2	AT1G64190;AT3G02360;AT5G41670	Glyma08g02410;Glyma08g28230;Glyma18g51260;Glyma19g05120;Glyma05g37170	AC146721_1013	477469|PACid:16063083;493822|PACid:16063821;893012|PACid:16064523	Bradi1g50220;Bradi1g54350
OG5_127176	4	6	7	3	2	AT2G39390;AT3G55170;AT3G09500;AT5G02610	Glyma10g43770;Glyma20g38480;Glyma10g05270;Glyma13g19650;Glyma13g40700;Glyma15g04730	AC235009_11;Medtr7g080090;Medtr5g045540;Medtr5g045550;Medtr4g062410;Medtr4g072410;AC235005_20	487040|PACid:16041485;485940|PACid:16060432;482958|PACid:16063452	Bradi3g43840;Bradi5g07170
OG5_127177	1	3	2	1	3	AT4G33090	Glyma04g05620;Glyma06g05650;Glyma07g03940	Medtr3g104720;Medtr8g018790	491378|PACid:16041699	Bradi3g08120;Bradi3g35350;Bradi4g28770
OG5_127178	1	2	4	1	2	AT2G26200	Glyma14g11130;Glyma17g34460	Medtr7g032210;Medtr3g036280;Medtr1g015770;Medtr8g056070	481476|PACid:16046028	Bradi1g75560;Bradi4g31200
OG5_127179	2	4	2	2	2	AT5G17660;AT5G24840	Glyma03g24260;Glyma07g12610;Glyma04g08330;Glyma06g08450	Medtr3g109360;Medtr3g109370	489346|PACid:16043869;350872|PACid:16061400	Bradi1g44860;Bradi2g40510
OG5_127180	5	8	3	5	3	AT1G33040;AT3G49470;AT3G12390;AT4G10480;AT5G13850	Glyma04g40540;Glyma04g40550;Glyma06g14250;Glyma06g14260;Glyma03g27570;Glyma19g30540;Glyma19g30550;Glyma03g27580	Medtr7g088680;Medtr3g092970;Medtr3g092980	473483|PACid:16047442;872616|PACid:16053730;909339|PACid:16055719;489891|PACid:16065666;485304|PACid:16066376	Bradi1g62360;Bradi1g77100;Bradi2g27190
OG5_127181	3	4	1	3	3	AT1G01910;AT3G10350;AT5G60730	Glyma03g02060;Glyma07g08650;Glyma10g35320;Glyma20g32200	Medtr1g094680	478365|PACid:16056715;470088|PACid:16057835;496221|PACid:16058914	Bradi3g59400;Bradi4g35540;Bradi5g12380
OG5_127182	3	4	0	2	3	AT1G20620;AT1G20630;AT4G35090	Glyma04g01920;Glyma06g02040;Glyma14g39810;Glyma17g38140	-	312977|PACid:16040136;491144|PACid:16048731	Bradi1g29800;Bradi1g76330;Bradi3g01470
OG5_127183	3	4	3	3	2	AT1G48860;AT2G45300;AT5G66120	Glyma01g33660;Glyma03g03190;Glyma01g36890;Glyma11g08350	Medtr5g022580;Medtr4g024340;Medtr4g024620	358942|PACid:16038028;474025|PACid:16040676;483663|PACid:16057327	Bradi1g51660;Bradi4g36510
OG5_127186	3	9	2	3	3	AT1G04400;AT3G15620;AT4G08920	Glyma02g00830;Glyma10g32390;Glyma18g07770;Glyma20g35220;Glyma08g22400;Glyma04g11010;Glyma06g10830;Glyma13g01810;Glyma14g35020	Medtr5g063920;Medtr1g043190	327070|PACid:16037177;479013|PACid:16038785;470417|PACid:16051725	Bradi3g07660;Bradi3g46590;Bradi5g11990
OG5_127187	5	11	5	6	5	AT1G02560;AT1G66670;AT5G45390;AT5G23140;ATCG00670	Glyma02g01510;Glyma03g37880;Glyma10g01550;Glyma19g40480;Glyma02g10050;Glyma18g52900;Glyma01g35280;Glyma09g34710;Glyma11g10660;Glyma12g02960;Glyma02g04380	Medtr7g082980;Medtr7g109610;Medtr5g026840;Medtr1g086940;Medtr4g075100	315557|PACid:16039739;910322|PACid:16041586;887394|PACid:16041863;894344|PACid:16050531;890716|PACid:16051642;494440|PACid:16055128	Bradi1g64430;Bradi2g13680;Bradi3g21620;Bradi3g49570;Bradi5g16220
OG5_127188	2	2	6	2	3	AT4G17410;AT5G47430	Glyma05g04880;Glyma17g15240	Medtr7g098820;Medtr5g081800;Medtr5g097760;Medtr5g098230;Medtr4g100750;Medtr8g106420	494238|PACid:16041028;914980|PACid:16043090	Bradi1g13180;Bradi3g27140;Bradi3g51620
OG5_127189	2	3	2	3	2	AT3G05350;AT4G36760	Glyma19g42330;Glyma01g38410;Glyma11g06900	Medtr7g113480;Medtr5g019600	912688|PACid:16034735;896609|PACid:16038899;896612|PACid:16040548	Bradi1g54330;Bradi4g16980
OG5_127190	2	7	3	2	1	AT3G17660;AT5G54310	Glyma09g29550;Glyma16g34130;Glyma06g39690;Glyma08g06230;Glyma12g22360;Glyma12g34840;Glyma13g35740	Medtr6g080710;Medtr6g080740;Medtr2g080950	318525|PACid:16038259;495516|PACid:16043877	Bradi1g24680
OG5_127191	2	4	3	2	2	AT4G25630;AT5G52470	Glyma04g37770;Glyma06g17310;Glyma11g36090;Glyma18g02340	AC229724_1051;Medtr1g114000;Medtr8g030490	492264|PACid:16044483;495317|PACid:16048229	Bradi1g32010;Bradi3g55810
OG5_127192	134	5	4	221	0	AT1G51320;AT1G51290;AT1G77650;AT1G53325;AT1G59630;AT1G59680;AT1G32430;AT1G32140;AT1G65990;AT1G67450;AT1G67455;AT1G31510;AT1G58090;AT1G47390;AT1G54550;AT1G11810;AT1G62270;AT1G66490;AT1G50470;AT1G12170;AT1G12190;AT1G24800;AT1G25211;AT1G24881;AT1G25055;AT1G11620;AT2G04920;AT2G33655;AT2G17830;AT2G18780;AT2G17310;AT2G11200;AT2G24510;AT2G27520;AT2G38590;AT2G07120;AT2G07140;AT2G14710;AT3G17710;AT3G22870…	Glyma01g20970;Glyma10g34340;Glyma15g06070;Glyma13g28060;Glyma06g01890	Medtr2g021600;Medtr2g021630;Medtr5g044230;Medtr3g095610	898104|PACid:16034048;898554|PACid:16033898;318446|PACid:16034250;911312|PACid:16034461;915804|PACid:16034442;480740|PACid:16034582;318490|PACid:16034609;898005|PACid:16034689;899202|PACid:16034771;341820|PACid:16034979;899135|PACid:16035410;898858|PACid:	-
OG5_127195	2	4	0	2	2	AT3G48330;AT5G50240	Glyma04g36430;Glyma05g02810;Glyma06g18460;Glyma17g13480	-	906076|PACid:16035082;495082|PACid:16056480	Bradi3g42690;Bradi5g13590
OG5_127196	3	7	6	2	5	AT4G39830;AT5G21105;AT5G21100	Glyma05g33470;Glyma08g14730;Glyma13g03650;Glyma14g04530;Glyma20g12150;Glyma20g12220;Glyma20g12230	AC235679_5;AC235679_6;Medtr2g009230;Medtr3g079660;Medtr1g100700;Medtr8g091390	489021|PACid:16041897;327935|PACid:16054057	Bradi1g37600;Bradi1g37620;Bradi2g55060;Bradi4g28950;Bradi4g34690
OG5_127198	2	4	0	2	2	AT3G25920;AT5G64670	Glyma10g42030;Glyma20g24990;Glyma08g17290;Glyma15g41870	-	496682|PACid:16055828;484358|PACid:16064602	Bradi1g69650;Bradi3g20440
OG5_127199	2	5	2	3	2	AT3G06680;AT3G06700	Glyma07g37060;Glyma09g04280;Glyma17g03550;Glyma05g03170;Glyma15g15320	Medtr4g121650;Medtr4g121870	901741|PACid:16037783;866059|PACid:16038769;477985|PACid:16052582	Bradi2g28170;Bradi4g24620
OG5_127200	2	10	5	4	3	AT3G16060;AT3G16630	Glyma07g00730;Glyma07g09530;Glyma08g21980;Glyma09g32280;Glyma13g43560;Glyma15g01840;Glyma07g37630;Glyma09g04960;Glyma15g15900;Glyma17g03020	Medtr2g101990;AC235754_3;AC235754_13;Medtr4g119980;AC145023_19	897906|PACid:16051763;479128|PACid:16055953;859169|PACid:16059068;920994|PACid:16060974	Bradi2g12710;Bradi2g35170;Bradi2g44040
OG5_127201	1	1	1	2	1	AT4G09140	Glyma04g43420	Medtr3g005810	911184|PACid:16062748;898105|PACid:16064670	Bradi2g61370
OG5_127203	5	6	5	7	4	AT1G05520;AT2G21630;AT3G23660;AT4G14160;AT5G43670	Glyma03g22740;Glyma16g09230;Glyma11g36760;Glyma18g00670;Glyma16g09260;Glyma18g00420	AC235009_46;Medtr3g083830;Medtr3g084740;AC235006_21;Medtr8g011270	481031|PACid:16038514;314991|PACid:16043491;494637|PACid:16044051;481081|PACid:16049939;479878|PACid:16051328;470552|PACid:16055771;493493|PACid:16058658	Bradi1g09100;Bradi3g38100;Bradi4g19570;Bradi4g32280
OG5_127204	3	7	3	3	3	AT3G47340;AT5G10240;AT5G65010	Glyma02g39320;Glyma11g27480;Glyma11g27720;Glyma14g37440;Glyma18g06840;Glyma11g38130;Glyma18g02060	Medtr5g069310;Medtr5g071360;Medtr3g087220	908981|PACid:16034621;496723|PACid:16043873;905953|PACid:16048205	Bradi1g65540;Bradi2g21050;Bradi4g45010
OG5_127205	3	1	1	4	3	AT3G43980;AT3G44010;AT4G33865	Glyma10g40460	Medtr5g005130	865642|PACid:16045785;913019|PACid:16047840;491293|PACid:16058330;905490|PACid:16062375	Bradi1g07210;Bradi4g06620;Bradi4g12610
OG5_127206	3	4	4	3	2	AT1G18540;AT1G74050;AT1G74060	Glyma05g31760;Glyma08g15000;Glyma08g16130;Glyma15g42620	Medtr5g098090;Medtr3g094570;Medtr3g094860;Medtr8g091910	889274|PACid:16036908;476546|PACid:16042914;476548|PACid:16056288	Bradi3g08900;Bradi3g47410
OG5_127207	3	2	2	3	2	AT2G18080;AT4G36190;AT4G36195	Glyma16g24270;Glyma16g24290	Medtr5g021530;Medtr8g076210	491014|PACid:16034894;900175|PACid:16050862;480713|PACid:16052538	Bradi3g30630;Bradi3g30640
OG5_127208	2	2	1	2	1	AT5G41370;AT5G41360	Glyma05g37610;Glyma08g01970	Medtr5g009290	916071|PACid:16043299;860011|PACid:16053461	Bradi2g47090
OG5_127209	3	6	1	4	3	AT2G22870;AT5G58370;AT5G11480	Glyma07g31670;Glyma13g24780;Glyma11g30090;Glyma18g06150;Glyma04g08470;Glyma06g08580	Medtr3g109540	480475|PACid:16035056;481149|PACid:16046059;886045|PACid:16061227;909111|PACid:16065162	Bradi1g04060;Bradi1g69230;Bradi2g48960
OG5_127211	1	2	2	1	1	AT5G57300	Glyma07g03210;Glyma08g22890	Medtr3g043800;Medtr4g009880	495829|PACid:16058769	Bradi2g62630
OG5_127212	1	2	1	1	1	AT1G50030	Glyma01g45220;Glyma11g00480	Medtr5g005380	474140|PACid:16043943	Bradi2g28010
OG5_127213	1	2	2	1	1	AT4G08960	Glyma11g19110;Glyma12g09310	Medtr4g053370;Medtr4g053660	489715|PACid:16036983	Bradi1g45610
OG5_127214	11	15	3	9	8	AT1G65560;AT1G26320;AT3G59845;AT3G03080;AT5G16960;AT5G16970;AT5G17000;AT5G16990;AT5G37980;AT5G37940;AT5G38000	Glyma18g53600;Glyma10g43400;Glyma08g47910;Glyma20g23440;Glyma03g23980;Glyma03g24020;Glyma03g24040;Glyma03g24050;Glyma07g12440;Glyma12g31960;Glyma12g31970;Glyma13g38510;Glyma03g23890;Glyma03g24060;Glyma1009s00200	Medtr5g095030;AC202489_36;Medtr4g082970	324441|PACid:16038231;909686|PACid:16039555;909685|PACid:16046357;862096|PACid:16047496;871607|PACid:16050120;894134|PACid:16051135;472786|PACid:16055174;909687|PACid:16057812;494182|PACid:16060806	Bradi1g36650;Bradi2g57440;Bradi4g20620;Bradi4g39950;Bradi4g39960;Bradi4g39970;Bradi4g39980;Bradi4g39990
OG5_127215	1	3	1	2	1	AT3G10370	Glyma02g28000;Glyma10g35170;Glyma20g32390	Medtr1g050720	478367|PACid:16038323;497460|PACid:16043157	Bradi5g03810
OG5_127216	3	8	3	5	3	AT1G59900;AT1G24180;AT1G01090	Glyma01g04470;Glyma02g03080;Glyma08g40380;Glyma18g17240;Glyma03g42190;Glyma07g05550;Glyma16g02090;Glyma19g44930	Medtr7g118200;Medtr5g036600;Medtr8g062670	889967|PACid:16034840;894802|PACid:16042772;475318|PACid:16052002;470171|PACid:16052860;891348|PACid:16059147	Bradi1g44480;Bradi3g59750;Bradi5g01420
OG5_127219	10	19	11	13	9	AT1G09090;AT1G19230;AT1G64060;AT3G45810;AT4G25090;AT4G11230;AT5G07390;AT5G60010;AT5G47910;AT5G51060	Glyma09g08470;Glyma15g20090;Glyma15g20120;Glyma01g43190;Glyma05g00420;Glyma05g37330;Glyma08g02210;Glyma11g02310;Glyma17g08610;Glyma18g39500;Glyma07g15690;Glyma03g39610;Glyma04g38040;Glyma06g17030;Glyma10g29280;Glyma19g42220;Glyma20g38000;Glyma05g33280;Glyma08g00880	AC229724_1049;AC225529_23;Medtr7g060540;Medtr7g113130;Medtr3g098320;Medtr3g098340;Medtr3g098350;Medtr3g098380;Medtr1g083290;Medtr1g113980;Medtr8g095520	344663|PACid:16037028;495172|PACid:16037409;865878|PACid:16037854;884619|PACid:16040959;474949|PACid:16041229;489958|PACid:16043286;325354|PACid:16047019;470991|PACid:16051903;312861|PACid:16053008;886234|PACid:16054517;492327|PACid:16061293;917612|PACid:	Bradi2g12790;Bradi2g19090;Bradi2g22820;Bradi2g49040;Bradi2g54240;Bradi3g37530;Bradi4g05540;Bradi4g17020;Bradi4g31130
OG5_127220	2	7	2	3	4	AT3G48850;AT5G14040	Glyma02g07280;Glyma05g38480;Glyma08g01190;Glyma16g05450;Glyma16g05460;Glyma16g26240;Glyma19g27380	Medtr7g083790;Medtr8g099910	871367|PACid:16043831;906139|PACid:16056124;909360|PACid:16064749	Bradi1g67330;Bradi3g57890;Bradi4g32020;Bradi5g11740
OG5_127221	3	6	7	3	3	AT1G23410;AT2G47110;AT3G62250	Glyma01g03570;Glyma02g04090;Glyma07g32040;Glyma09g02760;Glyma15g13650;Glyma19g23760	Medtr7g085080;Medtr5g033960;Medtr5g076350;Medtr5g076760;Medtr3g027210;Medtr4g070200;Medtr8g088060	486730|PACid:16052100;472603|PACid:16058304;904186|PACid:16058378	Bradi2g12280;Bradi2g34750;Bradi3g29730
OG5_127222	3	4	1	2	2	AT1G10500;AT2G16710;AT2G36260	Glyma05g31820;Glyma08g15090;Glyma03g35280;Glyma19g37930	Medtr8g092030	480553|PACid:16037621;471163|PACid:16055865	Bradi2g00550;Bradi4g07300
OG5_127223	1	2	0	2	1	AT5G52820	Glyma02g08880;Glyma16g27980	-	917423|PACid:16041591;918330|PACid:16055287	Bradi2g14270
OG5_127224	6	13	7	5	9	AT1G12750;AT1G25290;AT1G63120;AT2G29050;AT3G53780;AT5G07250	Glyma08g19760;Glyma15g05260;Glyma09g26610;Glyma09g26620;Glyma10g38290;Glyma16g32150;Glyma03g13780;Glyma07g15920;Glyma13g41170;Glyma15g04230;Glyma18g25760;Glyma18g39860;Glyma20g29570	Medtr2g034070;Medtr2g081010;Medtr2g088290;Medtr2g088310;Medtr2g088320;Medtr2g097210;Medtr1g101310	487551|PACid:16036969;893154|PACid:16052191;471427|PACid:16055217;323917|PACid:16057604;481823|PACid:16060291	Bradi1g77450;Bradi2g03110;Bradi2g19550;Bradi3g42100;Bradi3g42110;Bradi4g09210;Bradi4g31990;Bradi4g35740;Bradi5g18750
OG5_127225	1	3	1	1	2	AT1G18070	Glyma05g34120;Glyma08g05570;Glyma16g02780	Medtr8g106700	472022|PACid:16036430	Bradi3g12030;Bradi5g05200
OG5_127226	3	5	4	3	2	AT1G23190;AT1G70730;AT5G51820	Glyma03g05150;Glyma05g34790;Glyma08g04890;Glyma10g38590;Glyma20g29230	Medtr1g045000;Medtr1g102010;Medtr4g120800;Medtr8g104540	894891|PACid:16052182;472576|PACid:16054350;495247|PACid:16063939	Bradi1g11440;Bradi3g22930
OG5_127227	2	2	2	11	2	AT4G31180;AT4G26870	Glyma14g11710;Glyma17g34070	Medtr5g028360;Medtr1g014140	882555|PACid:16033961;860744|PACid:16033985;891103|PACid:16035250;856116|PACid:16036574;490730|PACid:16042856;870721|PACid:16048480;884616|PACid:16052139;344517|PACid:16056314;866816|PACid:16056999;491623|PACid:16062996;889950|PACid:16063579	Bradi4g07270;Bradi4g43390
OG5_127229	1	3	1	1	1	AT1G17160	Glyma13g33840;Glyma13g33850;Glyma15g38510	AC235677_14	312683|PACid:16035641	Bradi2g45890
OG5_127230	3	5	2	3	2	AT3G47690;AT5G62500;AT5G67270	Glyma04g33890;Glyma06g20550;Glyma17g10720;Glyma01g39720;Glyma11g05560	Medtr5g016520;Medtr4g108330	485133|PACid:16055293;496873|PACid:16057829;496428|PACid:16060725	Bradi3g30010;Bradi5g23610
OG5_127231	2	2	1	5	1	AT2G44180;AT3G59990	Glyma05g09190;Glyma19g00760	AC139744_4	346227|PACid:16037175;891465|PACid:16051592;892827|PACid:16056528;483541|PACid:16058818;486467|PACid:16064049	Bradi3g41840
OG5_127233	2	3	4	2	1	AT3G23810;AT4G13940	Glyma05g28480;Glyma08g11480;Glyma11g36620	Medtr3g084340;Medtr8g081490;Medtr8g083090;Medtr8g083440	479893|PACid:16043243;915516|PACid:16045777	Bradi4g19460
OG5_127234	1	2	2	1	1	AT3G61620	Glyma17g11020;Glyma19g44210	Medtr7g116920;Medtr3g072850	486650|PACid:16041777	Bradi2g16910
OG5_127236	3	7	2	3	4	AT2G47570;AT3G05590;AT5G27850	Glyma03g39420;Glyma10g29170;Glyma19g42030;Glyma03g37340;Glyma06g28660;Glyma19g39940;Glyma20g38130	Medtr7g112880;Medtr1g083460	477850|PACid:16033860;489546|PACid:16049569;877052|PACid:16063651	Bradi1g17970;Bradi1g62930;Bradi2g11910;Bradi2g35090
OG5_127237	1	2	0	1	2	AT1G78900	Glyma07g00430;Glyma08g23990	-	477055|PACid:16047294	Bradi1g31690;Bradi3g05590
OG5_127238	1	2	1	0	1	AT1G12230	Glyma05g04300;Glyma17g14760	Medtr4g101620	-	Bradi3g16930
OG5_127239	1	3	2	1	2	AT5G47560	Glyma07g39580;Glyma09g01340;Glyma15g12200	Medtr2g026030;Medtr4g133230	494217|PACid:16038124	Bradi3g39800;Bradi4g33550
OG5_127240	3	12	7	4	9	AT1G48410;AT2G27880;AT5G43810	Glyma09g29720;Glyma16g34300;Glyma11g19650;Glyma12g08860;Glyma02g00510;Glyma04g21450;Glyma05g08170;Glyma06g23920;Glyma10g00530;Glyma10g38770;Glyma17g12850;Glyma20g28970	Medtr2g059590;Medtr2g059690;Medtr3g076870;Medtr3g076680;Medtr3g101730;Medtr4g113200;Medtr8g105540	920798|PACid:16057360;481718|PACid:16062911;473977|PACid:16063851;917259|PACid:16064878	Bradi1g05160;Bradi1g12430;Bradi1g28260;Bradi1g29580;Bradi1g36910;Bradi1g54980;Bradi3g51080;Bradi3g60700;Bradi5g18540
OG5_127242	5	10	2	4	7	AT2G24150;AT4G37680;AT4G30850;AT4G38320;AT5G20270	Glyma01g40260;Glyma04g04900;Glyma06g05000;Glyma11g05030;Glyma02g36870;Glyma04g24420;Glyma06g30010;Glyma17g07870;Glyma13g23050;Glyma17g11830	Medtr5g015270;Medtr4g115580	490848|PACid:16039085;491666|PACid:16050340;481271|PACid:16051045;904082|PACid:16065711	Bradi1g30510;Bradi1g31050;Bradi1g69260;Bradi1g71220;Bradi3g05940;Bradi4g06480;Bradi4g06490
OG5_127243	1	0	0	1	0	AT1G09400	-	-	888182|PACid:16064119	-
OG5_127244	132	2	0	45	0	AT1G44020;AT1G69150;AT1G44050;AT1G44030;AT1G53340;AT1G62030;AT1G34480;AT1G65180;AT1G61710;AT1G45243;AT1G61840;AT1G55700;AT1G35610;AT1G66440;AT1G55420;AT1G55430;AT1G66450;AT1G55380;AT1G55440;AT1G55390;AT1G50190;AT1G29180;AT1G29179;AT1G58037;AT2G13900;AT2G13895;AT2G19650;AT2G19660;AT2G40050;AT2G02690;AT2G02680;AT2G02700;AT2G43220;AT2G17600;AT2G17590;AT2G04500;AT2G02620;AT2G02640;AT2G02610;AT2G02630…	Glyma03g30150;Glyma19g33040	-	899912|PACid:16034028;915501|PACid:16034729;893997|PACid:16035436;915312|PACid:16035893;473128|PACid:16036165;894694|PACid:16036220;908203|PACid:16036221;484349|PACid:16036549;892537|PACid:16036579;911199|PACid:16036644;865994|PACid:16036512;915899|PACid:	-
OG5_127245	1	4	1	1	2	AT4G04880	Glyma07g38880;Glyma13g27650;Glyma15g11310;Glyma17g01860	Medtr4g131840	911747|PACid:16062802	Bradi1g11470;Bradi1g18810
OG5_127247	2	3	1	1	1	AT5G40270;AT5G40290	Glyma02g03920;Glyma13g23830;Glyma19g01240	Medtr5g034420	493953|PACid:16064301	Bradi2g00850
OG5_127248	1	2	1	1	2	AT5G51410	Glyma09g35800;Glyma12g01550	Medtr2g013340	495212|PACid:16054675	Bradi1g00510;Bradi1g28650
OG5_127249	3	5	2	4	4	AT4G09650;AT4G00895;AT5G13450	Glyma05g03340;Glyma17g13930;Glyma19g44720;Glyma08g16470;Glyma15g42940	Medtr7g117900;Medtr4g103330	489817|PACid:16044132;488165|PACid:16044845;490476|PACid:16044892;915740|PACid:16060660	Bradi1g09430;Bradi1g35130;Bradi3g53000;Bradi3g59130
OG5_127250	3	6	5	5	6	AT1G12920;AT3G26618;AT5G47880	Glyma02g07560;Glyma09g29600;Glyma16g04890;Glyma16g26600;Glyma16g34180;Glyma19g28310	Medtr6g081000;Medtr7g084860;Medtr7g109660;Medtr4g103720;Medtr4g103730	494831|PACid:16036830;891743|PACid:16039321;336970|PACid:16052640;484426|PACid:16054528;888644|PACid:16061381	Bradi1g10880;Bradi1g10900;Bradi1g23020;Bradi2g27180;Bradi2g60380;Bradi4g44730
OG5_127251	3	2	4	4	2	AT2G35210;AT4G17890;AT5G46750	Glyma01g12340;Glyma08g36700	Medtr8g067080;Medtr8g067090;Medtr8g067200;Medtr8g067210	902618|PACid:16038909;920754|PACid:16039346;856103|PACid:16051597;494303|PACid:16061761	Bradi1g01090;Bradi3g34180
OG5_127252	6	4	1	6	6	AT1G04580;AT2G27150;AT3G43600;AT4G34890;AT4G34900;AT5G20960	Glyma14g04950;Glyma13g41520;Glyma15g03870;Glyma02g44000	Medtr2g098030	323092|PACid:16035973;912004|PACid:16036747;481603|PACid:16040560;489007|PACid:16043356;491165|PACid:16050414;470440|PACid:16054309	Bradi1g06160;Bradi1g06180;Bradi1g06200;Bradi1g15800;Bradi1g52740;Bradi1g56670
OG5_127253	12	25	3	5	10	AT1G17260;AT1G80660;AT2G18960;AT2G24520;AT2G07560;AT3G42640;AT3G60330;AT3G47950;AT4G30190;AT4G11730;AT5G62670;AT5G57350	Glyma03g42350;Glyma07g02940;Glyma08g23150;Glyma13g44650;Glyma15g00670;Glyma17g06930;Glyma04g07950;Glyma06g07990;Glyma14g17360;Glyma17g29370;Glyma13g22370;Glyma15g25420;Glyma17g11190;Glyma01g07970;Glyma09g06250;Glyma13g00840;Glyma15g17530;Glyma03g26620;Glyma04g34370;Glyma05g01460;Glyma06g20200;Glyma07g14100;Glyma13g05080;Glyma17g10420;Glyma19g02270	Medtr2g036650;Medtr3g108800;Medtr4g127710	919542|PACid:16035209;323063|PACid:16040165;866124|PACid:16042059;327309|PACid:16056611;480836|PACid:16065954	Bradi1g12120;Bradi1g47550;Bradi1g54850;Bradi1g72420;Bradi1g78580;Bradi3g18790;Bradi3g54180;Bradi4g00520;Bradi5g15670;Bradi5g24690
OG5_127254	1	2	2	2	3	AT2G27490	Glyma03g37050;Glyma19g39680	Medtr2g014120;Medtr7g108540	331076|PACid:16059458;481650|PACid:16066236	Bradi1g22630;Bradi2g12800;Bradi3g06370
OG5_127255	2	5	1	2	2	AT2G42710;AT3G63490	Glyma06g42860;Glyma12g15450;Glyma09g36120;Glyma12g01210;Glyma15g37610	Medtr4g080120	907936|PACid:16040824;483366|PACid:16057800	Bradi1g41010;Bradi2g26940
OG5_127256	4	10	3	4	2	AT2G44610;AT2G22290;AT4G39890;AT5G10260	Glyma01g41090;Glyma01g41100;Glyma05g05860;Glyma11g04330;Glyma11g04340;Glyma17g16200;Glyma08g14390;Glyma05g31200;Glyma11g38110;Glyma18g02040	Medtr5g013900;Medtr3g087160;Medtr3g087170	868008|PACid:16036118;487852|PACid:16036845;912477|PACid:16056172;903887|PACid:16065976	Bradi1g27010;Bradi1g71780
OG5_127257	3	13	4	3	5	AT1G77120;AT5G63620;AT5G43940	Glyma04g39190;Glyma04g41990;Glyma06g12780;Glyma06g15750;Glyma13g09530;Glyma14g24860;Glyma14g27940;Glyma05g33140;Glyma08g00740;Glyma03g32590;Glyma10g04670;Glyma14g04700;Glyma19g35340	Medtr7g099040;Medtr3g089940;Medtr3g089970;Medtr8g095220	494606|PACid:16047368;496551|PACid:16051099;895598|PACid:16065750	Bradi3g13340;Bradi3g55220;Bradi4g22610;Bradi4g22620;Bradi4g22630
OG5_127258	2	3	1	2	1	AT2G47510;AT5G50950	Glyma02g01920;Glyma02g01930;Glyma10g02040	Medtr1g087900	483931|PACid:16046841;495160|PACid:16048562	Bradi1g63020
OG5_127259	3	6	4	3	3	AT1G59760;AT1G70070;AT2G06990	Glyma08g47700;Glyma01g04480;Glyma02g03070;Glyma14g18390;Glyma20g11200;Glyma08g03130	Medtr7g080730;Medtr5g036660;Medtr5g069360;Medtr8g101340	893587|PACid:16034783;476131|PACid:16057043;480227|PACid:16060677	Bradi1g52230;Bradi3g59790;Bradi4g24170
OG5_127260	3	4	3	4	1	AT4G29690;AT4G29680;AT4G29700	Glyma01g00560;Glyma05g36330;Glyma07g15560;Glyma08g03270	Medtr6g092720;Medtr1g007440;Medtr8g101560	913524|PACid:16043950;491792|PACid:16048789;491793|PACid:16049406;491794|PACid:16058893	Bradi2g05970
OG5_127261	2	6	3	3	2	AT1G15930;AT2G32060	Glyma02g35590;Glyma07g02720;Glyma08g23260;Glyma13g44690;Glyma15g00610;Glyma20g04310	Medtr5g012890;Medtr4g006830;Medtr8g093770	320951|PACid:16041348;312583|PACid:16044640;875456|PACid:16051679	Bradi1g06520;Bradi1g53740
OG5_127262	3	4	4	4	1	AT2G32220;AT3G22230;AT4G15000	Glyma05g26320;Glyma08g09230;Glyma09g05720;Glyma15g17010	Medtr2g006170;Medtr2g006610;Medtr2g035930;Medtr3g048580	902270|PACid:16037712;898687|PACid:16044404;493389|PACid:16059419;479736|PACid:16065266	Bradi1g30210
OG5_127263	1	2	4	2	2	AT1G67120	Glyma07g03980;Glyma16g00630	AC231342_5;Medtr8g018870;Medtr8g018890;Medtr8g019100	856499|PACid:16045300;863876|PACid:16053318	Bradi2g35480;Bradi3g27910
OG5_127264	3	5	2	5	2	AT1G26520;AT1G80480;AT1G15730	Glyma01g07010;Glyma02g12890;Glyma10g43740;Glyma16g17700;Glyma20g38450	Medtr5g021440;Medtr5g044050	888963|PACid:16034593;472963|PACid:16049491;858759|PACid:16052129;472757|PACid:16052720;477201|PACid:16065305	Bradi1g22520;Bradi3g54350
OG5_127265	2	2	0	2	2	AT3G48780;AT5G23670	Glyma02g07250;Glyma16g26210	-	489227|PACid:16039868;485232|PACid:16053603	Bradi2g59530;Bradi4g18210
OG5_127266	2	6	1	2	4	AT3G04240;AT3G11540	Glyma10g31190;Glyma20g36330;Glyma02g36210;Glyma03g35610;Glyma10g08710;Glyma19g38230	Medtr1g079510	896453|PACid:16035548;478494|PACid:16035897	Bradi2g58620;Bradi3g42910;Bradi3g43580;Bradi5g06650
OG5_127268	2	3	2	2	2	AT1G78630;AT3G01790	Glyma15g32540;Glyma19g22420;Glyma19g36450	Medtr3g082760;Medtr4g027170	477335|PACid:16049549;477028|PACid:16054753	Bradi2g49850;Bradi4g41070
OG5_127269	3	3	2	3	1	AT2G19750;AT4G29390;AT5G56670	Glyma01g41810;Glyma11g03570;Glyma05g04670	Medtr5g012610;Medtr4g100900	918825|PACid:16035167;480494|PACid:16036675;857682|PACid:16039502	Bradi1g48060
OG5_127270	3	19	11	3	6	AT1G68090;AT2G38760;AT5G12380	Glyma05g33620;Glyma07g12030;Glyma07g28080;Glyma08g06100;Glyma09g30190;Glyma20g01460;Glyma13g27020;Glyma15g38070;Glyma04g27100;Glyma09g03430;Glyma11g21460;Glyma11g21480;Glyma13g26040;Glyma13g26960;Glyma13g26990;Glyma13g27000;Glyma15g14350;Glyma15g38010;Glyma15g38040	Medtr3g018780;Medtr3g018790;Medtr3g018910;Medtr3g018920;Medtr1g039560;Medtr8g038090;Medtr8g038150;Medtr8g038180;Medtr8g038210;Medtr8g038220;Medtr8g107640	488086|PACid:16037911;345659|PACid:16042476;315818|PACid:16048568	Bradi1g18990;Bradi1g62120;Bradi2g13620;Bradi2g26770;Bradi3g36240;Bradi4g29680
OG5_127271	8	9	4	11	5	AT1G19920;AT2G14750;AT3G22890;AT3G03900;AT4G14680;AT4G39940;AT5G67520;AT5G43780	Glyma13g06940;Glyma05g22440;Glyma11g05140;Glyma17g17430;Glyma10g38760;Glyma19g05020;Glyma20g28980;Glyma16g04530;Glyma19g28900	AC146721_1023;AC146721_1025;Medtr5g015530;Medtr4g097010	912483|PACid:16034563;496843|PACid:16036860;359747|PACid:16037125;494627|PACid:16038429;472217|PACid:16046974;342057|PACid:16047356;333305|PACid:16049773;896410|PACid:16050491;480365|PACid:16056825;493438|PACid:16056829;479799|PACid:16064103	Bradi1g09030;Bradi1g23940;Bradi1g71030;Bradi4g12620;Bradi5g01950
OG5_127272	1	2	1	4	1	AT1G29880	Glyma08g47890;Glyma18g53620	Medtr3g106520	473197|PACid:16052472;352903|PACid:16055464;323159|PACid:16060348;890516|PACid:16064887	Bradi3g41550
OG5_127273	2	6	1	2	3	AT2G36620;AT3G53020	Glyma03g34700;Glyma10g07680;Glyma13g21520;Glyma19g37370;Glyma04g06040;Glyma18g43870	Medtr1g061670	482640|PACid:16049887;485677|PACid:16060930	Bradi1g04160;Bradi2g53220;Bradi3g38920
OG5_127274	3	4	5	5	3	AT1G63990;AT3G13170;AT5G02820	Glyma11g02370;Glyma02g46920;Glyma10g05540;Glyma13g19890	Medtr7g011440;Medtr5g009990;Medtr5g084590;Medtr5g095040;Medtr5g095090	487058|PACid:16035133;916070|PACid:16035847;474957|PACid:16040960;872699|PACid:16050867;905561|PACid:16063172	Bradi1g08390;Bradi1g65870;Bradi3g16580
OG5_127275	3	8	3	3	4	AT2G22450;AT5G64300;AT5G59750	Glyma05g30930;Glyma08g07500;Glyma08g14120;Glyma08g18900;Glyma13g08030;Glyma15g06120;Glyma13g40770;Glyma15g04680	Medtr2g009270;Medtr2g096330;Medtr4g094130	496632|PACid:16044157;900693|PACid:16054553;496108|PACid:16061582	Bradi2g23220;Bradi3g38570;Bradi3g46520;Bradi3g46530
OG5_127277	2	4	0	2	1	AT1G53165;AT3G15220	Glyma06g36130;Glyma12g35510;Glyma12g27300;Glyma13g34970	-	897796|PACid:16044937;474438|PACid:16065903	Bradi1g26670
OG5_127278	4	4	3	3	2	AT1G29550;AT1G29590;AT4G18040;AT5G35620	Glyma13g29420;Glyma15g09630;Glyma10g27570;Glyma20g21510	Medtr2g018260;Medtr2g018280;Medtr1g045130	313612|PACid:16033926;473164|PACid:16043418;493066|PACid:16051321	Bradi2g61950;Bradi3g28340
OG5_127279	2	5	1	4	3	AT1G29330;AT3G25040	Glyma05g29410;Glyma08g12570;Glyma18g17310;Glyma08g46570;Glyma18g35390	Medtr8g087430	884592|PACid:16049135;473143|PACid:16052025;480012|PACid:16063586;333020|PACid:16065929	Bradi2g19040;Bradi4g19070;Bradi5g07270
OG5_127280	2	3	1	2	2	AT1G18550;AT3G49650	Glyma05g07770;Glyma17g13240;Glyma18g22930	Medtr4g112350	906263|PACid:16048433;335111|PACid:16062075	Bradi1g07190;Bradi2g42970
OG5_127281	0	1	0	0	1	-	Glyma20g39350	-	-	Bradi4g07610
OG5_127282	1	2	4	1	1	AT2G13360	Glyma08g41460;Glyma18g14740	Medtr5g067370;Medtr5g090070;Medtr5g094410;Medtr3g053890	480305|PACid:16049558	Bradi3g39750
OG5_127283	2	4	2	1	2	AT1G55805;AT4G26500	Glyma09g29520;Glyma07g06810;Glyma16g03370;Glyma16g34010	Medtr6g079650;AC233100_33	492161|PACid:16061483	Bradi3g49670;Bradi4g26940
OG5_127284	2	5	1	2	3	AT5G08650;AT5G39900	Glyma04g33480;Glyma04g38360;Glyma06g16700;Glyma09g39400;Glyma18g46900	Medtr7g009740	487706|PACid:16045005;493995|PACid:16061245	Bradi1g18860;Bradi1g51240;Bradi3g04390
OG5_127285	1	2	3	1	2	AT1G61010	Glyma08g20140;Glyma12g29040	Medtr2g006180;Medtr2g006620;Medtr2g015350	475225|PACid:16047002	Bradi1g01140;Bradi1g01200
OG5_127286	2	5	3	3	2	AT3G17205;AT3G53090	Glyma07g36390;Glyma09g03680;Glyma17g04180;Glyma03g34650;Glyma19g37310	Medtr2g033040;Medtr2g033060;Medtr2g033080	485684|PACid:16039403;479191|PACid:16042790;359773|PACid:16060450	Bradi1g12340;Bradi2g34820
OG5_127287	2	7	3	6	1	AT3G09560;AT5G42870	Glyma10g05320;Glyma13g19730;Glyma14g09040;Glyma19g35930;Glyma04g04060;Glyma06g04230;Glyma17g36130	Medtr7g100370;Medtr3g101590;Medtr1g019740	902265|PACid:16053497;918571|PACid:16055379;911506|PACid:16055618;317759|PACid:16055883;494731|PACid:16062019;890957|PACid:16065723	Bradi4g13710
OG5_127288	2	7	2	2	1	AT2G41630;AT3G10330	Glyma02g32370;Glyma03g29070;Glyma05g06200;Glyma05g06330;Glyma08g26850;Glyma10g15700;Glyma19g31830	Medtr7g091230;Medtr1g023620	478363|PACid:16034681;903484|PACid:16042442	Bradi4g36290
OG5_127289	1	2	1	1	1	AT5G23300	Glyma10g43220;Glyma20g23670	Medtr1g114530	910342|PACid:16049121	Bradi5g26080
OG5_127290	1	1	1	1	1	AT5G20990	Glyma02g44040	Medtr5g087490	489011|PACid:16040070	Bradi5g24930
OG5_127291	4	8	3	4	2	AT1G06130;AT2G43430;AT2G31350;AT3G10850	Glyma11g13470;Glyma12g05470;Glyma13g42070;Glyma15g03320;Glyma02g38460;Glyma04g40210;Glyma06g14600;Glyma14g36610	Medtr2g099090;Medtr5g068440;Medtr4g068100	897279|PACid:16044705;483453|PACid:16048550;320885|PACid:16055413;311691|PACid:16057908	Bradi1g63410;Bradi4g35270
OG5_127292	1	0	0	1	0	AT3G04280	-	-	477689|PACid:16035672	-
OG5_127293	3	4	1	3	2	AT2G24200;AT4G30910;AT4G30920	Glyma02g36530;Glyma16g19350;Glyma17g08150;Glyma19g22730	Medtr4g130860	913380|PACid:16046661;481277|PACid:16055520;857513|PACid:16057388	Bradi3g21200;Bradi3g54020
OG5_127294	3	3	2	4	2	AT1G20750;AT1G79950;AT1G20720	Glyma13g43620;Glyma03g42570;Glyma14g39780	Medtr2g102150;Medtr2g102270	889526|PACid:16038355;880351|PACid:16039039;472311|PACid:16049548;477264|PACid:16058209	Bradi2g42410;Bradi4g37260
OG5_127295	2	6	2	4	3	AT3G15660;AT3G54900	Glyma07g03660;Glyma08g22430;Glyma13g44000;Glyma15g01340;Glyma09g38760;Glyma18g47570	Medtr2g103130;Medtr7g079520	479020|PACid:16036082;336548|PACid:16036277;906905|PACid:16041682;899116|PACid:16046524	Bradi1g01570;Bradi1g08020;Bradi2g04640
OG5_127297	1	3	3	1	1	AT3G07100	Glyma03g38830;Glyma10g28520;Glyma19g41400	AC233662_52;Medtr6g042060;Medtr7g111710	478029|PACid:16052396	Bradi5g01280
OG5_127298	1	3	1	1	0	AT3G52970	Glyma03g34760;Glyma10g44300;Glyma18g45490	Medtr1g116890	348388|PACid:16050207	-
OG5_127299	4	11	12	4	5	AT2G45140;AT3G60600;AT4G00170;AT5G47180	Glyma03g03800;Glyma05g04580;Glyma11g03480;Glyma17g15010;Glyma01g33220;Glyma01g41900;Glyma01g41390;Glyma05g05280;Glyma11g04030;Glyma17g15590;Glyma13g28600	Medtr5g012420;Medtr5g013320;Medtr4g026540;Medtr4g026600;Medtr4g026620;Medtr4g026650;Medtr4g026780;Medtr4g026830;Medtr4g026920;Medtr4g027050;Medtr4g101020;Medtr4g118760	486536|PACid:16035520;327754|PACid:16045213;483647|PACid:16047530;494260|PACid:16051322	Bradi3g16630;Bradi3g16680;Bradi3g30380;Bradi3g50380;Bradi5g16840
OG5_127300	1	3	1	1	1	AT5G49930	Glyma03g09160;Glyma09g03670;Glyma15g14560	Medtr2g033030	331395|PACid:16045550	Bradi4g04650
OG5_127301	1	2	1	1	1	AT3G58730	Glyma07g02640;Glyma08g23370	Medtr4g007030	907355|PACid:16052272	Bradi5g23660
OG5_127303	1	2	2	1	1	AT4G16440	Glyma07g39690;Glyma17g01120	Medtr3g117360;Medtr4g062080	859090|PACid:16059126	Bradi1g08620
OG5_127304	3	6	1	3	2	AT4G26070;AT4G29810;AT5G56580	Glyma09g07660;Glyma13g16650;Glyma15g18860;Glyma17g06020;Glyma02g32980;Glyma10g15850	Medtr6g090470	329070|PACid:16039831;495747|PACid:16045141;491777|PACid:16062917	Bradi1g51000;Bradi1g75150
OG5_127307	2	5	2	3	1	AT2G35690;AT4G16760	Glyma14g14990;Glyma01g41600;Glyma05g04940;Glyma11g03800;Glyma17g15320	Medtr5g012920;Medtr4g100640	493199|PACid:16052770;887153|PACid:16053743;902679|PACid:16058849	Bradi1g52320
OG5_127308	3	6	4	4	2	AT2G19480;AT4G26110;AT5G56950	Glyma09g07410;Glyma13g42520;Glyma15g18600;Glyma17g06170;Glyma13g16500;Glyma15g02860	Medtr2g039680;Medtr2g039690;Medtr2g039700;Medtr2g099940	856088|PACid:16039394;480524|PACid:16041481;357912|PACid:16053663;492203|PACid:16056537	Bradi1g50860;Bradi2g18330
OG5_127309	1	1	1	1	1	AT4G38890	Glyma04g00940	Medtr3g117580	490654|PACid:16053340	Bradi5g01730
OG5_127310	4	8	3	6	4	AT1G02130;AT3G11730;AT4G17530;AT5G47200	Glyma03g26090;Glyma07g13890;Glyma09g37860;Glyma18g48610;Glyma04g11100;Glyma16g00340;Glyma05g05260;Glyma17g15550	Medtr2g005500;Medtr7g081700;Medtr4g015220	914960|PACid:16037170;888881|PACid:16050751;912254|PACid:16052222;494258|PACid:16054498;887219|PACid:16054958;478519|PACid:16057192	Bradi1g27160;Bradi2g39760;Bradi2g41180;Bradi5g11280
OG5_127311	1	2	1	1	1	AT3G07890	Glyma02g47810;Glyma14g00810	Medtr5g098140	896960|PACid:16037128	Bradi3g22450
OG5_127312	5	2	7	7	2	AT1G21160;AT1G76720;AT1G76820;AT1G76810;AT2G27700	Glyma10g37020;Glyma20g30590	Medtr7g100900;Medtr7g101830;Medtr3g030000;Medtr1g019190;Medtr1g098970;Medtr1g099000;Medtr4g006320	890040|PACid:16035611;908828|PACid:16039469;895554|PACid:16039951;869057|PACid:16060796;313019|PACid:16062765;476840|PACid:16064211;908813|PACid:16064571	Bradi2g41960;Bradi4g43530
OG5_127313	4	5	1	4	2	AT2G18990;AT3G25580;AT3G50960;AT5G66410	Glyma10g40590;Glyma15g32300;Glyma20g26720;Glyma02g05990;Glyma14g40370	Medtr8g076890	480833|PACid:16035899;484316|PACid:16038558;496965|PACid:16049953;323657|PACid:16061542	Bradi3g19070;Bradi4g14050
OG5_127315	3	5	1	3	6	AT5G67050;AT5G18640;AT5G18630	Glyma17g19910;Glyma17g19920;Glyma17g19960;Glyma13g28710;Glyma15g10380	Medtr2g020020	358854|PACid:16046773;862275|PACid:16057874;488750|PACid:16066143	Bradi1g18490;Bradi1g62520;Bradi2g27340;Bradi2g45300;Bradi2g60110;Bradi4g11330
OG5_127316	2	5	1	2	2	AT1G07320;AT2G20060	Glyma03g26080;Glyma04g11020;Glyma07g13880;Glyma09g00980;Glyma15g11830	Medtr3g107920	470751|PACid:16037822;899862|PACid:16042720	Bradi1g67170;Bradi4g15150
OG5_127317	3	14	15	4	5	AT1G23740;AT3G15090;AT4G13010	Glyma05g08510;Glyma08g39520;Glyma16g08040;Glyma18g19050;Glyma19g01120;Glyma19g01140;Glyma19g01150;Glyma19g01160;Glyma12g35620;Glyma13g34810;Glyma08g26170;Glyma08g46150;Glyma12g00430;Glyma18g32900	Medtr6g012100;Medtr6g012140;Medtr6g012160;Medtr6g012170;Medtr7g055750;AC225474_1;AC233070_1013;AC225458_92;AC225458_5;Medtr4g036150;Medtr4g036170;Medtr4g036260;Medtr4g036310;Medtr8g035630;Medtr8g035880	472635|PACid:16043442;860361|PACid:16045333;497105|PACid:16050040;478938|PACid:16056783	Bradi2g50080;Bradi3g34980;Bradi4g34400;Bradi5g06340;Bradi5g07080
OG5_127319	2	4	1	2	2	AT1G60070;AT1G23900	Glyma01g03890;Glyma02g03800;Glyma08g39930;Glyma18g18490	Medtr5g034780	475305|PACid:16036757;472652|PACid:16054731	Bradi1g48260;Bradi3g54600
OG5_127320	4	10	2	4	4	AT1G16190;AT1G79650;AT3G02540;AT5G38470	Glyma07g00490;Glyma08g23930;Glyma13g44910;Glyma14g35240;Glyma15g00430;Glyma01g20670;Glyma08g32090;Glyma10g42180;Glyma20g24850;Glyma18g53470	Medtr7g006500;AC233655_47	312599|PACid:16034126;477488|PACid:16035190;494129|PACid:16035303;316857|PACid:16039093	Bradi1g43980;Bradi3g05920;Bradi3g36460;Bradi4g29870
OG5_127321	5	8	5	5	5	AT3G46060;AT3G09900;AT3G53610;AT5G03520;AT5G59840	Glyma02g10450;Glyma10g43590;Glyma11g15120;Glyma12g07070;Glyma13g40870;Glyma15g04560;Glyma18g52450;Glyma20g23210	Medtr2g096550;Medtr7g100020;Medtr1g068730;Medtr1g068740;Medtr4g063160	496120|PACid:16038182;874696|PACid:16041877;478314|PACid:16043175;485747|PACid:16044281;484985|PACid:16053890	Bradi1g03820;Bradi1g53610;Bradi1g54630;Bradi2g23120;Bradi2g54460
OG5_127322	3	4	1	5	1	AT4G22380;AT4G12600;AT5G20160	Glyma02g39510;Glyma13g23690;Glyma14g37600;Glyma17g12430	Medtr4g114330	490061|PACid:16043096;348183|PACid:16045880;492625|PACid:16046617;488918|PACid:16049071;906409|PACid:16050253	Bradi3g21230
OG5_127323	2	5	1	2	4	AT5G10480;AT5G59770	Glyma01g02870;Glyma02g04730;Glyma08g38280;Glyma18g29520;Glyma11g15190	Medtr4g060990	909004|PACid:16043631;358193|PACid:16059754	Bradi2g03320;Bradi2g03330;Bradi2g23200;Bradi2g62370
OG5_127324	1	2	0	2	2	AT5G50320	Glyma04g36790;Glyma06g18150	-	920872|PACid:16034691;495092|PACid:16063022	Bradi1g68630;Bradi5g13790
OG5_127325	3	5	1	4	3	AT1G28960;AT2G33980;AT5G45940	Glyma07g32540;Glyma13g24060;Glyma13g30570;Glyma13g30580;Glyma15g08670	Medtr2g015380	494385|PACid:16035049;336003|PACid:16047669;482345|PACid:16049642;868500|PACid:16063735	Bradi2g32550;Bradi3g35150;Bradi3g35160
OG5_127327	1	5	1	1	2	AT5G11770	Glyma04g05340;Glyma06g05410;Glyma14g10680;Glyma14g10690;Glyma20g21790	Medtr3g104310	488014|PACid:16034185	Bradi2g18790;Bradi2g48410
OG5_127328	1	2	1	1	1	AT2G38710	Glyma10g24340;Glyma20g18290	AC233577_41	482883|PACid:16042453	Bradi3g34050
OG5_127329	2	6	2	4	3	AT4G22300;AT5G20060	Glyma07g39480;Glyma17g01270;Glyma04g07280;Glyma04g21090;Glyma06g07360;Glyma06g24640	Medtr3g044090;Medtr4g132890	492637|PACid:16042749;874202|PACid:16049579;910046|PACid:16055910;920047|PACid:16062519	Bradi2g04650;Bradi2g14650;Bradi5g25590
OG5_127330	1	2	1	0	1	AT1G48520	Glyma05g34500;Glyma08g05190	Medtr5g055940	-	Bradi4g16830
OG5_127331	3	12	4	5	3	AT1G56330;AT3G62560;AT4G02080	Glyma03g39110;Glyma04g15950;Glyma07g37070;Glyma07g37080;Glyma09g04290;Glyma09g04300;Glyma10g28910;Glyma15g15330;Glyma17g03520;Glyma17g03540;Glyma19g41670;Glyma20g38360	Medtr2g034640;Medtr5g098820;Medtr4g121630;Medtr4g121860	337811|PACid:16047807;907829|PACid:16052998;471006|PACid:16058037;887399|PACid:16059962;912020|PACid:16064806	Bradi2g09070;Bradi2g12510;Bradi4g04830
OG5_127332	1	2	1	1	1	AT4G23660	Glyma09g40920;Glyma18g44900	Medtr7g073970	492502|PACid:16037741	Bradi3g60400
OG5_127333	2	4	2	2	3	AT1G73230;AT1G17880	Glyma01g18780;Glyma11g12170;Glyma11g12180;Glyma12g04380	Medtr3g020660;Medtr4g071000	312752|PACid:16040803;339529|PACid:16042860	Bradi1g01600;Bradi1g77960;Bradi3g29090
OG5_127334	2	5	2	2	1	AT2G26080;AT4G33010	Glyma04g05420;Glyma06g05470;Glyma14g10820;Glyma17g34480;Glyma17g34690	Medtr1g016230;Medtr1g016280	491390|PACid:16045916;481465|PACid:16060281	Bradi2g48010
OG5_127335	2	47	300	4	4	AT3G51690;AT5G28780	Glyma01g17360;Glyma01g23490;Glyma02g13990;Glyma03g07360;Glyma03g12160;Glyma03g22440;Glyma04g12760;Glyma04g35310;Glyma04g35570;Glyma08g25120;Glyma12g12360;Glyma13g12420;Glyma13g12530;Glyma13g14390;Glyma15g39130;Glyma16g16300;Glyma17g18990;Glyma18g12860;Glyma19g13050;Glyma20g02100;Glyma20g20640;Glyma20g20850;Glyma03g08030;Glyma03g23790;Glyma04g14420;Glyma05g23590;Glyma07g08350;Glyma07g29550;Glyma09…	Medtr6g018340;Medtr6g013370;Medtr6g013090;Medtr6g012610;Medtr6g012420;Medtr6g012120;Medtr6g014560;Medtr6g009340;Medtr6g008440;AC174330_28;AC235009_24;AC235009_25;CU651565_12;AC225479_6;AC146565_35;Medtr6g029210;Medtr6g051830;Medtr6g052720;Medtr6g054870;AC	868565|PACid:16035733;868564|PACid:16038702;857826|PACid:16051105;338204|PACid:16066336	Bradi1g19330;Bradi1g22400;Bradi1g41650;Bradi2g17130
OG5_127339	1	2	2	1	1	AT5G20920	Glyma02g40310;Glyma14g38600	Medtr5g075530;Medtr4g050270	489000|PACid:16056889	Bradi1g63310
OG5_127343	1	2	1	2	2	AT1G24510	Glyma11g37630;Glyma18g01580	Medtr3g086330	472896|PACid:16061540;475880|PACid:16063815	Bradi1g37790;Bradi3g33860
OG5_127345	2	2	1	2	2	AT2G04630;AT5G51940	Glyma10g38350;Glyma20g29520	Medtr7g092450	899271|PACid:16040627;495261|PACid:16055465	Bradi1g15390;Bradi3g45960
OG5_127346	7	15	11	8	4	AT2G40116;AT3G08510;AT3G55940;AT4G38530;AT5G58670;AT5G58690;AT5G58700	Glyma02g42410;Glyma02g42420;Glyma11g35290;Glyma11g35300;Glyma14g06460;Glyma14g06470;Glyma14g06500;Glyma18g03100;Glyma18g03110;Glyma02g39190;Glyma02g42430;Glyma11g35310;Glyma14g06450;Glyma14g37290;Glyma18g03090	Medtr5g071000;Medtr5g071010;Medtr5g071040;Medtr5g082580;Medtr5g082590;Medtr5g082620;Medtr3g069280;Medtr3g070560;Medtr3g070710;Medtr3g070720;Medtr3g070730	490617|PACid:16044146;495993|PACid:16050555;495989|PACid:16053247;903282|PACid:16057213;872196|PACid:16057931;865795|PACid:16063217;486035|PACid:16065327;886088|PACid:16065573	Bradi1g16560;Bradi1g65610;Bradi2g38170;Bradi4g45180
OG5_127347	2	4	2	2	2	AT2G40490;AT3G14930	Glyma11g35910;Glyma18g02490;Glyma12g35880;Glyma13g34500	Medtr2g076340;Medtr3g072330	478916|PACid:16039352;903342|PACid:16063259	Bradi1g63090;Bradi2g43900
OG5_127348	2	4	0	2	3	AT2G20860;AT5G08415	Glyma12g32890;Glyma13g37570;Glyma10g42600;Glyma20g24430	-	900465|PACid:16048325;325438|PACid:16057655	Bradi2g20230;Bradi2g51110;Bradi5g12100
OG5_127349	2	2	0	2	3	AT3G02320;AT5G15810	Glyma13g06680;Glyma19g04230	-	896198|PACid:16040583;488427|PACid:16055706	Bradi1g57370;Bradi1g66740;Bradi3g15960
OG5_127350	2	7	3	2	6	AT3G20290;AT4G05520	Glyma02g46350;Glyma07g39450;Glyma09g01160;Glyma15g11970;Glyma17g01310;Glyma18g10150;Glyma08g38150	Medtr2g025180;Medtr5g093720;Medtr4g132840	479552|PACid:16036544;911676|PACid:16057484	Bradi1g33310;Bradi1g41220;Bradi2g22870;Bradi3g04420;Bradi5g07440;Bradi5g25580
OG5_127351	1	1	0	1	1	AT5G05920	Glyma07g15330	-	487392|PACid:16061149	Bradi1g09210
OG5_127352	2	5	0	3	4	AT1G07370;AT2G29570	Glyma02g47440;Glyma08g45120;Glyma14g01310;Glyma18g04590;Glyma18g07550	-	887948|PACid:16035019;894948|PACid:16036036;481872|PACid:16037593	Bradi3g54630;Bradi4g40910;Bradi4g40920;Bradi4g45420
OG5_127353	3	5	2	4	4	AT2G44100;AT3G59920;AT5G09550	Glyma05g30140;Glyma08g13300;Glyma07g24480;Glyma07g30050;Glyma08g07250	Medtr4g093980;Medtr8g088620	487772|PACid:16035865;486456|PACid:16041573;883440|PACid:16045432;483530|PACid:16049469	Bradi1g53020;Bradi1g66490;Bradi2g25200;Bradi2g25210
OG5_127354	2	3	0	2	2	AT4G27690;AT5G53530	Glyma04g15160;Glyma06g46990;Glyma13g03920	-	331709|PACid:16040204;913758|PACid:16050811	Bradi4g06910;Bradi4g12930
OG5_127356	2	5	1	2	3	AT1G52600;AT3G15710	Glyma06g24840;Glyma06g29730;Glyma06g46690;Glyma15g01190;Glyma17g06330	Medtr2g103570	474386|PACid:16040629;479026|PACid:16055708	Bradi1g04820;Bradi2g27080;Bradi2g49610
OG5_127358	2	5	3	2	2	AT3G24570;AT5G19750	Glyma05g35460;Glyma13g03940;Glyma14g21130;Glyma03g27540;Glyma19g30520	Medtr7g088590;Medtr1g008350;Medtr8g103490	910013|PACid:16044835;479971|PACid:16047861	Bradi2g07620;Bradi4g43760
OG5_127359	2	2	0	2	2	AT1G31070;AT2G35020	Glyma05g26240;Glyma08g09170	-	473349|PACid:16044770;482467|PACid:16051293	Bradi3g17870;Bradi5g21650
OG5_127360	2	2	1	4	1	AT3G47460;AT5G62410	Glyma12g36520;Glyma13g27210	Medtr7g032780	337680|PACid:16052367;919501|PACid:16053135;892609|PACid:16054093;496418|PACid:16062870	Bradi2g57970
OG5_127361	3	4	2	2	2	AT2G16930;AT5G40950;AT5G15220	Glyma04g28020;Glyma11g21150;Glyma04g16890;Glyma11g13680	Medtr3g014010;Medtr3g020680	493880|PACid:16044487;488367|PACid:16056146	Bradi2g59210;Bradi3g43800
OG5_127362	2	2	3	2	1	AT4G26910;AT5G55070	Glyma02g46200;Glyma14g02530	Medtr2g006820;Medtr5g093300;Medtr5g092530	492108|PACid:16046203;495590|PACid:16049755	Bradi1g14410
OG5_127363	1	3	0	1	2	AT3G08950	Glyma07g18460;Glyma16g19320;Glyma18g43300	-	478203|PACid:16064743	Bradi1g33190;Bradi4g18810
OG5_127364	3	6	2	1	3	AT1G59660;AT1G10390;AT1G80680	Glyma08g37260;Glyma10g31520;Glyma12g36350;Glyma13g33910;Glyma20g36060;Glyma14g00880	Medtr5g097890;Medtr1g066430	895920|PACid:16042479	Bradi1g73110;Bradi2g08980;Bradi4g26840
OG5_127365	2	5	2	2	2	AT1G22840;AT4G10040	Glyma01g44120;Glyma09g38230;Glyma11g01620;Glyma14g34870;Glyma18g48160	Medtr7g080800;Medtr5g008460	889795|PACid:16049239;489849|PACid:16055245	Bradi2g25030;Bradi2g57160
OG5_127366	1	2	1	1	2	AT1G31812	Glyma04g14650;Glyma09g34770	Medtr5g026740	473369|PACid:16036594	Bradi1g50540;Bradi3g16180
OG5_127367	1	2	0	1	1	AT1G43860	Glyma11g15160;Glyma14g27330	-	473787|PACid:16044114	Bradi5g21520
OG5_127368	3	6	2	3	2	AT1G48830;AT3G02560;AT5G16130	Glyma05g34680;Glyma07g10330;Glyma08g04990;Glyma09g31560;Glyma13g07650;Glyma19g06730	Medtr6g021670;Medtr8g087480	474020|PACid:16034280;488462|PACid:16053606;477492|PACid:16066395	Bradi1g65150;Bradi3g23310
OG5_127369	2	5	1	2	2	AT3G56120;AT4G27340	Glyma05g08000;Glyma17g12990;Glyma12g34620;Glyma13g35870;Glyma19g04510	Medtr2g081230	492065|PACid:16061477;907051|PACid:16065267	Bradi2g13350;Bradi3g48160
OG5_127370	5	10	4	6	4	AT1G63490;AT1G08620;AT1G30810;AT2G34880;AT4G20400	Glyma01g42890;Glyma11g02580;Glyma03g32100;Glyma10g31510;Glyma19g34870;Glyma20g36070;Glyma05g30470;Glyma08g13610;Glyma09g09970;Glyma15g22050	AC225479_17;Medtr5g010300;Medtr1g091750;Medtr8g089260	334149|PACid:16036404;893094|PACid:16040161;336188|PACid:16043093;492821|PACid:16051331;869817|PACid:16060290;918402|PACid:16063606	Bradi1g29250;Bradi2g14600;Bradi2g31110;Bradi3g39460
OG5_127371	2	3	1	2	2	AT1G69380;AT5G13610	Glyma01g06630;Glyma02g12560;Glyma10g22150	Medtr5g043180	476065|PACid:16045161;488180|PACid:16057618	Bradi1g16500;Bradi2g50770
OG5_127372	2	9	2	3	2	AT5G54600;AT5G23535	Glyma03g09890;Glyma12g34400;Glyma13g36150;Glyma02g16450;Glyma07g29720;Glyma10g03380;Glyma17g31080;Glyma18g12500;Glyma18g14560	Medtr2g082320;Medtr2g082410	351372|PACid:16034376;495542|PACid:16037984;481308|PACid:16060620	Bradi1g33030;Bradi4g26480
OG5_127373	3	3	3	4	2	AT2G39290;AT3G55030;AT4G04870	Glyma10g44090;Glyma18g54020;Glyma07g38910	Medtr7g005530;Medtr7g005610;Medtr1g116280	870341|PACid:16035277;864040|PACid:16040430;485066|PACid:16046644;906919|PACid:16049155	Bradi1g65950;Bradi2g52190
OG5_127374	1	2	0	1	1	AT1G71750	Glyma10g36460;Glyma20g31110	-	339394|PACid:16040922	Bradi2g33610
OG5_127375	2	2	5	2	1	AT1G08130;AT1G49250	Glyma11g19880;Glyma12g08600	Medtr1g039770;Medtr4g057340;Medtr4g057410;Medtr4g057460;Medtr8g037610	888040|PACid:16053617;337048|PACid:16054340	Bradi3g29530
OG5_127376	3	4	2	3	3	AT2G25210;AT3G02190;AT4G31985	Glyma04g06700;Glyma06g06790;Glyma09g12500;Glyma15g24650	Medtr3g106310;Medtr4g113110	901138|PACid:16051786;477452|PACid:16053050;913258|PACid:16056684	Bradi1g47500;Bradi3g19680;Bradi3g54170
OG5_127378	1	2	0	1	1	AT1G70330	Glyma09g36000;Glyma12g01330	-	476156|PACid:16051189	Bradi3g17700
OG5_127379	5	12	2	4	3	AT1G80050;AT1G27450;AT4G22570;AT4G12440;AT5G11160	Glyma04g04770;Glyma06g04850;Glyma01g41970;Glyma05g04310;Glyma11g03400;Glyma17g14790;Glyma04g27620;Glyma14g12850;Glyma04g06990;Glyma06g07090;Glyma14g14270;Glyma17g32080	Medtr5g012210;Medtr3g106780	487948|PACid:16039940;492612|PACid:16044120;472949|PACid:16047759;895993|PACid:16058183	Bradi3g48670;Bradi4g03060;Bradi5g14910
OG5_127380	2	3	3	3	1	AT1G10490;AT3G57940	Glyma05g31850;Glyma08g15130;Glyma13g43960	Medtr2g028030;Medtr1g021390;Medtr8g092060	907497|PACid:16056488;312088|PACid:16061790;486246|PACid:16062078	Bradi2g41190
OG5_127381	1	3	2	2	1	AT2G19570	Glyma05g36320;Glyma07g15510;Glyma08g03280	Medtr6g092660;Medtr8g101570	913535|PACid:16050718;480515|PACid:16066112	Bradi2g48040
OG5_127382	3	5	2	3	2	AT1G13320;AT1G25490;AT3G25800	Glyma02g10790;Glyma07g10000;Glyma09g31760;Glyma10g42250;Glyma20g24790	AC233660_4;AC233660_20	888699|PACid:16051069;472822|PACid:16062533;904748|PACid:16064838	Bradi4g08720;Bradi4g08790
OG5_127383	1	2	0	1	1	AT1G51310	Glyma11g14180;Glyma12g06160	-	474241|PACid:16056790	Bradi1g72970
OG5_127384	4	7	3	4	4	AT1G54290;AT4G27130;AT5G54760;AT5G54940	Glyma06g45930;Glyma12g10810;Glyma12g16390;Glyma02g46100;Glyma08g42860;Glyma14g02660;Glyma18g11010	Medtr2g083180;Medtr5g092820;Medtr3g051950	474560|PACid:16037802;918633|PACid:16041888;495556|PACid:16050546;492082|PACid:16053284	Bradi1g25840;Bradi2g20920;Bradi2g52330;Bradi5g22610
OG5_127385	2	4	2	2	1	AT2G16370;AT4G34570	Glyma04g01240;Glyma06g01280;Glyma11g12280;Glyma12g04480	Medtr3g117080;Medtr4g070670	857096|PACid:16034702;480800|PACid:16055141	Bradi4g07810
OG5_127386	1	3	2	1	2	AT3G28730	Glyma01g33240;Glyma03g03780;Glyma13g05140	Medtr5g082570;Medtr3g108380	905150|PACid:16060068	Bradi2g05430;Bradi2g33580
OG5_127387	1	5	3	2	1	AT3G56190	Glyma02g42820;Glyma09g41590;Glyma11g35820;Glyma14g05920;Glyma18g02590	Medtr7g072000;Medtr5g083750;Medtr3g072080	486060|PACid:16037141;870484|PACid:16040226	Bradi3g19810
OG5_127389	2	3	4	2	3	AT3G18580;AT4G11060	Glyma05g07840;Glyma10g29070;Glyma20g38260	Medtr1g070840;Medtr1g083740;Medtr4g111750;Medtr4g112100	489944|PACid:16047761;479363|PACid:16053058	Bradi2g20320;Bradi2g44970;Bradi2g51390
OG5_127390	4	6	2	5	6	AT1G30230;AT2G18110;AT5G12110;AT5G19510	Glyma09g07350;Glyma04g37120;Glyma06g17930;Glyma02g44460;Glyma13g04050;Glyma14g04350	Medtr5g088660;Medtr5g088690	473244|PACid:16035346;903284|PACid:16039183;909184|PACid:16042386;319762|PACid:16046284;488844|PACid:16054519	Bradi1g14260;Bradi1g18690;Bradi1g18710;Bradi1g21550;Bradi1g60240;Bradi3g04120
OG5_127391	2	5	2	2	1	AT2G17380;AT4G35410	Glyma02g44230;Glyma13g10800;Glyma15g26390;Glyma20g06200;Glyma14g16930	Medtr5g087820;Medtr5g098940	480622|PACid:16042487;857015|PACid:16056218	Bradi1g06630
OG5_127392	1	3	2	1	1	AT5G24270	Glyma04g41430;Glyma05g36800;Glyma06g13420	AC235758_37;Medtr3g091440	326713|PACid:16055255	Bradi3g10640
OG5_127393	1	2	1	1	1	AT1G49980	Glyma01g45340;Glyma11g00410	Medtr5g005030	882592|PACid:16059306	Bradi1g14660
OG5_127394	1	3	1	1	1	AT5G37850	Glyma11g33970;Glyma18g04360;Glyma20g19250	Medtr5g079730	493763|PACid:16036125	Bradi4g02640
OG5_127395	1	4	1	1	1	AT5G08280	Glyma01g43720;Glyma11g01760;Glyma11g10040;Glyma12g02380	Medtr4g076600	908776|PACid:16052131	Bradi3g05160
OG5_127397	2	7	5	2	4	AT3G08650;AT3G20870	Glyma09g40840;Glyma18g44960;Glyma08g06760;Glyma11g14090;Glyma12g06060;Glyma13g41580;Glyma15g03820	Medtr2g098140;Medtr2g098150;Medtr7g074060;Medtr3g094870;Medtr4g065640	897002|PACid:16035491;479615|PACid:16041291	Bradi1g76240;Bradi1g76820;Bradi2g31260;Bradi3g07080
OG5_127400	2	7	2	2	3	AT1G43670;AT3G54050	Glyma08g19430;Glyma10g36990;Glyma15g05560;Glyma16g28310;Glyma20g30620;Glyma07g17180;Glyma18g41940	Medtr2g008030;AC234952_12	891347|PACid:16036021;485801|PACid:16039227	Bradi1g67020;Bradi2g24090;Bradi2g56030
OG5_127401	1	2	1	1	1	AT2G44520	Glyma10g43980;Glyma20g38710	Medtr1g116110	483579|PACid:16063178	Bradi2g40170
OG5_127402	1	2	0	3	1	AT2G38560	Glyma04g40150;Glyma06g14690	-	903050|PACid:16035698;920656|PACid:16040376;482865|PACid:16043964	Bradi1g04100
OG5_127404	2	3	2	1	1	AT5G47030;ATCG00470	Glyma03g25190;Glyma07g13470;Glyma02g31990	Medtr3g117210;Medtr8g008870	494277|PACid:16048505	Bradi1g27040
OG5_127405	1	2	1	1	2	AT3G04820	Glyma03g40600;Glyma19g43270	Medtr7g114850	477752|PACid:16059881	Bradi2g20360;Bradi2g51420
OG5_127406	3	7	1	4	3	AT2G25050;AT3G32400;AT5G58160	Glyma05g00820;Glyma06g21190;Glyma17g11100;Glyma17g33930;Glyma02g36440;Glyma09g34830;Glyma17g08230	Medtr4g131020	320306|PACid:16033747;495923|PACid:16041193;861193|PACid:16050506;487764|PACid:16062620	Bradi1g22720;Bradi2g38520;Bradi5g17100
OG5_127407	1	2	2	3	2	AT1G09620	Glyma01g41660;Glyma11g03700	Medtr7g006440;Medtr7g006450	471060|PACid:16040716;342141|PACid:16040880;314419|PACid:16059731	Bradi2g08390;Bradi3g33360
OG5_127408	2	6	1	3	2	AT2G26460;AT2G34260	Glyma09g08650;Glyma15g20260;Glyma10g26240;Glyma11g10620;Glyma12g02900;Glyma20g20600	Medtr4g111810	902511|PACid:16040115;344326|PACid:16042963;855802|PACid:16048761	Bradi2g18960;Bradi4g26590
OG5_127409	1	4	2	1	2	AT3G06483	Glyma09g09270;Glyma13g18020;Glyma15g21410;Glyma17g04470	Medtr2g045490;Medtr7g024460	896779|PACid:16041173	Bradi1g20100;Bradi1g61500
OG5_127410	4	5	3	4	3	AT1G04410;AT5G58330;AT5G43330;AT5G56720	Glyma02g00810;Glyma13g16440;Glyma10g34150;Glyma20g33380;Glyma10g00920	Medtr1g043040;AC235664_1;Medtr8g005980	494670|PACid:16036734;495948|PACid:16039359;331971|PACid:16054336;470418|PACid:16058995	Bradi3g12460;Bradi3g28820;Bradi5g17700
OG5_127411	2	2	2	3	1	AT1G50920;AT1G10300	Glyma11g14190;Glyma12g06170	Medtr2g082240;Medtr8g018150	470457|PACid:16042309;888292|PACid:16053081;341336|PACid:16066146	Bradi1g46650
OG5_127412	1	4	1	1	1	AT1G11860	Glyma07g39190;Glyma09g00710;Glyma15g11590;Glyma17g01550	Medtr4g132360	471331|PACid:16044101	Bradi5g22290
OG5_127413	1	1	0	1	2	AT3G02660	Glyma02g40060	-	477507|PACid:16049967	Bradi1g24420;Bradi3g28520
OG5_127414	3	5	2	3	2	AT1G71100;AT2G01290;AT3G04790	Glyma10g41160;Glyma20g26110;Glyma03g40640;Glyma08g22920;Glyma19g43310	Medtr7g114900;Medtr1g108440	484042|PACid:16041006;896526|PACid:16042347;894942|PACid:16045995	Bradi1g55740;Bradi5g05070
OG5_127415	1	1	2	2	1	AT2G44270	Glyma04g00350	Medtr3g118250;Medtr4g103690	856776|PACid:16041973;483552|PACid:16063286	Bradi3g58120
OG5_127416	1	1	0	1	1	AT5G53770	Glyma13g35290	-	495454|PACid:16064434	Bradi2g46260
OG5_127417	1	3	2	1	1	AT3G18630	Glyma08g12780;Glyma11g11030;Glyma12g03220	Medtr4g053300;Medtr4g077140	479368|PACid:16044298	Bradi5g25880
OG5_127418	4	11	3	6	5	AT1G55310;AT3G55460;AT3G13570;AT5G64200	Glyma02g26700;Glyma09g15820;Glyma02g41510;Glyma14g07440;Glyma02g38540;Glyma14g36670;Glyma05g24540;Glyma08g07730;Glyma09g31510;Glyma17g24030;Glyma19g28610	Medtr5g070450;Medtr5g079870;Medtr3g083550	892527|PACid:16039857;496619|PACid:16040284;478747|PACid:16042985;897406|PACid:16047330;485973|PACid:16052976;920582|PACid:16057897	Bradi1g12500;Bradi1g20360;Bradi1g21390;Bradi3g38800;Bradi4g03940
OG5_127419	2	2	2	1	1	AT1G01210;AT4G07950	Glyma07g15730;Glyma18g39550	Medtr7g116750;Medtr5g030180	311313|PACid:16057125	Bradi3g51450
OG5_127420	2	4	6	2	1	AT3G07740;AT4G16420	Glyma13g11200;Glyma15g12400;Glyma09g01500;Glyma20g06630	Medtr2g026310;Medtr2g026380;Medtr7g050730;Medtr5g044360;Medtr3g082790;Medtr4g027140	493242|PACid:16036043;478110|PACid:16049812	Bradi1g08470
OG5_127422	2	2	1	2	1	AT2G19670;AT4G29510	Glyma01g00690;Glyma07g15390	Medtr6g091770	343233|PACid:16047281;491807|PACid:16065858	Bradi4g28570
OG5_127423	3	4	1	3	3	AT3G54210;AT5G09770;AT5G64650	Glyma11g31680;Glyma18g05600;Glyma04g39250;Glyma06g15680	Medtr3g095900	496679|PACid:16034473;485818|PACid:16038232;908925|PACid:16038787	Bradi1g04130;Bradi2g23210;Bradi2g54520
OG5_127424	2	2	1	2	2	AT3G51260;AT5G66140	Glyma02g05190;Glyma16g23580	Medtr8g075320	906473|PACid:16045337;920118|PACid:16059606	Bradi3g42360;Bradi4g36440
OG5_127425	1	2	0	1	2	AT2G32850	Glyma08g15920;Glyma15g42460	-	482227|PACid:16035964	Bradi3g47380;Bradi4g26990
OG5_127426	3	4	2	3	3	AT2G27480;AT3G10300;AT5G04170	Glyma12g31070;Glyma13g39240;Glyma02g33570;Glyma10g16040	Medtr2g086560;AC233655_10	320539|PACid:16047383;908301|PACid:16052256;897206|PACid:16053071	Bradi3g42810;Bradi4g26500;Bradi4g43290
OG5_127427	2	3	1	4	1	AT5G08500;AT5G23575	Glyma04g38120;Glyma06g16940;Glyma19g05180	Medtr3g098210	487688|PACid:16035210;908824|PACid:16047172;489219|PACid:16053919;908827|PACid:16063039	Bradi5g10930
OG5_127428	2	2	0	3	1	AT3G02530;AT5G16070	Glyma08g47920;Glyma18g53590	-	862004|PACid:16039864;477487|PACid:16049767;906236|PACid:16062366	Bradi3g04130
OG5_127429	1	2	2	4	1	AT5G63960	Glyma04g38800;Glyma06g16110	Medtr3g096530;Medtr3g096560	882258|PACid:16033958;899561|PACid:16053522;496588|PACid:16060185;901429|PACid:16065000	Bradi4g23600
OG5_127430	5	7	28	4	4	AT1G75950;AT3G60010;AT4G34210;AT4G34470;AT5G42190	Glyma01g36850;Glyma02g05120;Glyma11g08440;Glyma14g40030;Glyma15g25090;Glyma15g37910;Glyma16g23230	Medtr7g006370;Medtr7g021380;Medtr7g021400;Medtr7g071200;Medtr5g022710;Medtr5g022730;Medtr5g078680;Medtr5g082340;Medtr5g082350;Medtr5g085030;Medtr1g042510;Medtr1g099870;Medtr4g021390;Medtr4g032400;Medtr4g032420;Medtr4g032450;Medtr4g032460;Medtr4g032470;Med	890295|PACid:16034300;917589|PACid:16034542;907521|PACid:16044623;912943|PACid:16053014	Bradi3g00340;Bradi3g38770;Bradi4g06720;Bradi4g19510
OG5_127432	2	2	1	2	1	AT1G73030;AT1G17730	Glyma13g42840;Glyma15g02600	Medtr2g100420	889183|PACid:16040401;476433|PACid:16042110	Bradi1g30430
OG5_127433	2	2	3	5	2	AT2G40290;AT5G05470	Glyma11g35600;Glyma18g02820	Medtr3g071540;Medtr3g071550;Medtr3g071560	349774|PACid:16040282;917716|PACid:16044719;908460|PACid:16050098;349833|PACid:16052564;483081|PACid:16059467	Bradi1g16700;Bradi1g65210
OG5_127434	2	4	1	2	3	AT2G22400;AT4G40000	Glyma05g31010;Glyma08g14220;Glyma11g38000;Glyma18g01900	Medtr3g086950	856713|PACid:16051435;320078|PACid:16060137	Bradi3g38650;Bradi3g38660;Bradi4g32840
OG5_127435	1	2	3	1	1	AT2G25870	Glyma14g21790;Glyma17g26630	Medtr1g007290;Medtr1g007320;Medtr1g007330	901259|PACid:16054423	Bradi2g49310
OG5_127438	2	4	4	3	3	AT5G11200;AT5G11170	Glyma04g07180;Glyma06g07280;Glyma07g03530;Glyma08g22570	Medtr3g107420;Medtr1g012420;AC202489_26;Medtr4g010600	909079|PACid:16042078;487950|PACid:16045217;882353|PACid:16064797	Bradi2g40780;Bradi2g40800;Bradi2g40810
OG5_127440	1	3	4	1	1	AT5G48600	Glyma03g22090;Glyma13g05430;Glyma19g02680	AC229724_1029;Medtr7g091420;Medtr7g091430;Medtr8g072890	920667|PACid:16033894	Bradi2g21080
OG5_127441	3	4	2	3	2	AT1G62430;AT4G22340;AT4G26770	Glyma10g32660;Glyma20g34940;Glyma02g46440;Glyma14g02210	Medtr2g025550;Medtr5g093840	492125|PACid:16038540;475100|PACid:16044541;492631|PACid:16060872	Bradi1g05050;Bradi2g50390
OG5_127442	2	2	2	3	0	AT4G20440;AT5G44500	Glyma02g45830;Glyma14g02940	Medtr7g053040;Medtr5g092010	494537|PACid:16040453;492815|PACid:16047375;884245|PACid:16051266	-
OG5_127443	1	2	2	1	1	AT4G31790	Glyma07g34130;Glyma20g01730	Medtr3g113750;Medtr3g114210	857427|PACid:16049424	Bradi1g62230
OG5_127445	2	4	2	1	2	AT1G35680;AT4G30930	Glyma10g36070;Glyma20g31530;Glyma07g31650;Glyma13g24790	Medtr2g058400;Medtr7g111750	473693|PACid:16046165	Bradi2g16970;Bradi3g09730
OG5_127446	1	1	1	2	1	AT5G09830	Glyma05g32180	Medtr8g092690	487805|PACid:16046994;332687|PACid:16053242	Bradi2g56050
OG5_127447	3	2	2	5	3	AT1G04170;AT2G18720;AT4G18330	Glyma08g18240;Glyma15g40750	Medtr2g075870;Medtr2g069440	893446|PACid:16038044;343503|PACid:16039768;493034|PACid:16049868;887580|PACid:16056372;893554|PACid:16059125	Bradi2g56420;Bradi4g02590;Bradi5g09350
OG5_127448	2	7	2	3	0	AT2G43460;AT3G59540	Glyma05g27570;Glyma07g29170;Glyma08g10540;Glyma13g29330;Glyma13g42090;Glyma15g03300;Glyma15g09740	Medtr2g018680;Medtr4g068040	911812|PACid:16038613;486421|PACid:16051078;903733|PACid:16055559	-
OG5_127449	1	2	0	1	1	AT3G54670	Glyma10g04300;Glyma13g18470	-	323999|PACid:16045456	Bradi3g12830
OG5_127450	2	5	1	3	3	AT1G27650;AT5G42820	Glyma07g20090;Glyma03g34840;Glyma12g30590;Glyma19g37530;Glyma20g00950	Medtr1g035130	472969|PACid:16033792;494737|PACid:16041066;323163|PACid:16055978	Bradi2g16520;Bradi2g46080;Bradi4g33870
OG5_127451	3	5	1	2	2	AT3G01390;AT4G23710;AT4G25950	Glyma03g33790;Glyma09g37730;Glyma10g06010;Glyma13g20310;Glyma18g48830	Medtr7g101170	492222|PACid:16063298;492496|PACid:16063695	Bradi2g17810;Bradi5g20650
OG5_127452	4	7	2	4	3	AT2G29960;AT3G62030;AT5G13120;AT5G58710	Glyma03g38450;Glyma10g27990;Glyma19g41050;Glyma10g44560;Glyma20g39340;Glyma11g27000;Glyma18g07030	Medtr7g110980;Medtr3g070500	488128|PACid:16035902;486711|PACid:16040883;481903|PACid:16045474;495994|PACid:16060118	Bradi1g34750;Bradi2g11060;Bradi2g39950
OG5_127453	3	6	4	6	4	AT1G02010;AT1G12360;AT4G12120	Glyma01g34340;Glyma03g02740;Glyma01g42140;Glyma05g03970;Glyma11g03230;Glyma17g14450	Medtr5g011790;Medtr4g023610;Medtr4g102120;Medtr4g120060	890530|PACid:16047062;890527|PACid:16052935;908373|PACid:16054952;471384|PACid:16058758;327340|PACid:16063071;470074|PACid:16063105	Bradi1g14940;Bradi1g51580;Bradi5g03680;Bradi5g04690
OG5_127454	1	2	3	1	1	AT5G47680	Glyma09g01690;Glyma15g12630	Medtr2g027010;Medtr7g035040;AC233676_8	330667|PACid:16042623	Bradi3g56410
OG5_127455	1	2	7	2	2	AT3G22320	Glyma07g09230;Glyma09g32550	Medtr6g042150;Medtr6g042230;Medtr6g088010;Medtr6g088020;Medtr5g005470;Medtr5g016200;Medtr5g016220	341806|PACid:16034525;479745|PACid:16065385	Bradi2g52780;Bradi5g13970
OG5_127456	2	5	1	5	3	AT2G20140;AT4G29040	Glyma03g32800;Glyma10g04920;Glyma11g27200;Glyma13g19280;Glyma19g35510	Medtr7g099640	883569|PACid:16039991;491854|PACid:16055163;905285|PACid:16055998;480455|PACid:16058024;899672|PACid:16066311	Bradi1g16750;Bradi1g65070;Bradi2g37510
OG5_127457	3	6	2	5	3	AT5G10350;AT5G51120;AT5G65260	Glyma10g33490;Glyma20g34100;Glyma05g31030;Glyma08g14240;Glyma08g18970;Glyma15g06030	Medtr1g073000;Medtr4g094260	487865|PACid:16048607;918145|PACid:16050721;856100|PACid:16055437;919857|PACid:16064243;856095|PACid:16064440	Bradi1g45640;Bradi3g34110;Bradi3g58600
OG5_127458	2	3	2	2	2	AT2G45440;AT3G60880	Glyma03g02530;Glyma09g40460;Glyma18g45380	Medtr7g075090;AC233070_1030	483681|PACid:16039094;486562|PACid:16064276	Bradi2g15480;Bradi5g18990
OG5_127463	1	2	1	1	3	AT5G03905	Glyma10g08450;Glyma13g22100	Medtr7g104600	908267|PACid:16064527	Bradi1g51010;Bradi3g34680;Bradi4g27970
OG5_127464	1	4	2	2	1	AT3G13230	Glyma08g44800;Glyma08g44870;Glyma18g08080;Glyma18g08100	Medtr5g088410;Medtr3g061130	337656|PACid:16046693;897551|PACid:16049395	Bradi2g52180
OG5_127465	1	2	1	1	1	AT5G22010	Glyma06g46540;Glyma12g10230	Medtr4g065580	489049|PACid:16043314	Bradi4g16040
OG5_127466	1	2	1	1	1	AT3G25660	Glyma08g42430;Glyma18g12330	Medtr3g048950	484328|PACid:16051988	Bradi5g23670
OG5_127468	1	2	1	1	1	AT3G55400	Glyma10g43550;Glyma20g23250	Medtr1g018280	906959|PACid:16051438	Bradi1g70570
OG5_127469	2	3	1	2	1	AT2G27970;AT2G27960	Glyma11g19780;Glyma12g08760;Glyma12g08890	Medtr4g057040	481712|PACid:16040809;901723|PACid:16048953	Bradi1g75280
OG5_127470	3	7	1	4	6	AT1G65590;AT1G05590;AT3G55260	Glyma08g16970;Glyma08g17200;Glyma15g41990;Glyma02g10570;Glyma10g43710;Glyma18g52290;Glyma20g38400	Medtr2g062560	470561|PACid:16039253;475658|PACid:16046917;485946|PACid:16046970;913202|PACid:16048998	Bradi1g23740;Bradi1g69660;Bradi2g25310;Bradi2g37460;Bradi2g57420;Bradi3g44610
OG5_127471	1	2	1	3	1	AT1G25350	Glyma10g41920;Glyma20g25120	Medtr1g110430	862390|PACid:16034017;472840|PACid:16041856;876889|PACid:16062667	Bradi2g05460
OG5_127472	1	2	1	1	1	AT5G26680	Glyma10g28200;Glyma20g22190	Medtr1g085130	489493|PACid:16036090	Bradi2g18290
OG5_127473	4	15	3	4	6	AT2G42820;AT4G24960;AT4G36720;AT5G50720	Glyma02g45740;Glyma08g42340;Glyma14g03090;Glyma18g12530;Glyma01g38370;Glyma05g25480;Glyma11g06970;Glyma11g12740;Glyma12g04920;Glyma04g37440;Glyma05g38230;Glyma06g17610;Glyma08g01400;Glyma10g25680;Glyma14g10980	Medtr5g019720;Medtr5g091800;Medtr3g099010	914090|PACid:16037182;495134|PACid:16041489;912692|PACid:16055629;321961|PACid:16057814	Bradi1g24260;Bradi2g48770;Bradi3g37920;Bradi4g14170;Bradi4g18820;Bradi4g31810
OG5_127474	2	4	1	2	2	AT1G60780;AT1G10730	Glyma01g03330;Glyma02g04280;Glyma08g39080;Glyma18g20720	Medtr5g033500	888359|PACid:16043993;475254|PACid:16058494	Bradi2g18010;Bradi2g47620
OG5_127475	7	13	15	10	4	AT2G19980;AT2G19970;AT2G14580;AT2G14610;AT3G19690;AT4G33710;AT5G26130	Glyma07g30520;Glyma07g30540;Glyma15g06780;Glyma15g06790;Glyma15g06800;Glyma07g30530;Glyma13g32500;Glyma13g32510;Glyma13g32520;Glyma13g32530;Glyma13g32540;Glyma15g06830;Glyma15g06840	Medtr2g010580;Medtr2g010590;Medtr2g010600;Medtr2g010610;Medtr2g010630;Medtr2g010640;Medtr2g010650;Medtr2g010670;Medtr2g010690;Medtr2g010700;Medtr2g012040;Medtr2g012370;Medtr4g092510;Medtr4g092540;Medtr4g128750	497527|PACid:16036561;874671|PACid:16039380;920939|PACid:16041212;874670|PACid:16046213;480473|PACid:16053187;491309|PACid:16053219;899665|PACid:16054657;480476|PACid:16058665;882492|PACid:16062589;898358|PACid:16066193	Bradi1g12360;Bradi1g57540;Bradi1g57580;Bradi1g57590
OG5_127476	2	2	2	2	2	AT2G24990;AT5G37350	Glyma09g39750;Glyma18g46440	Medtr7g012400;Medtr7g090710	901103|PACid:16051603;493708|PACid:16052703	Bradi3g41230;Bradi3g59650
OG5_127477	1	0	1	1	0	AT2G05755	-	Medtr3g080260	480191|PACid:16039307	-
OG5_127478	2	4	1	2	2	AT1G74970;AT3G49080	Glyma14g08490;Glyma17g36580;Glyma11g10000;Glyma12g02340	Medtr1g021760	906163|PACid:16036011;476636|PACid:16041421	Bradi1g07370;Bradi1g19110
OG5_127479	1	1	0	1	1	AT2G25280	Glyma14g13970	-	868445|PACid:16048855	Bradi3g19990
OG5_127480	2	10	5	2	4	AT3G11130;AT3G08530	Glyma01g38580;Glyma02g39360;Glyma02g42560;Glyma11g06720;Glyma11g35460;Glyma14g37510;Glyma18g02960;Glyma12g15060;Glyma14g06340;Glyma15g25450	Medtr5g070480;Medtr5g071210;Medtr5g071810;Medtr5g082900;Medtr3g070940	478454|PACid:16048096;896987|PACid:16056494	Bradi1g02870;Bradi4g25570;Bradi4g26880;Bradi4g44980
OG5_127481	2	6	4	4	3	AT3G03773;AT4G02450	Glyma05g10890;Glyma17g24150;Glyma02g08440;Glyma03g37190;Glyma16g27570;Glyma19g39800	Medtr6g034550;Medtr7g108860;Medtr1g088700;Medtr8g058480	871686|PACid:16039428;878436|PACid:16042030;864240|PACid:16043905;336372|PACid:16054646	Bradi1g13340;Bradi1g61040;Bradi3g21990
OG5_127482	6	45	33	6	10	AT1G17420;AT1G67560;AT1G55020;AT1G72520;AT3G22400;AT3G45140	Glyma13g31280;Glyma08g10840;Glyma03g39730;Glyma04g11640;Glyma04g11870;Glyma07g00860;Glyma07g00870;Glyma07g00890;Glyma07g00900;Glyma07g00920;Glyma07g03910;Glyma07g03920;Glyma08g20190;Glyma08g20200;Glyma08g20210;Glyma08g20220;Glyma08g20230;Glyma08g20240;Glyma08g20250;Glyma10g29490;Glyma13g42310;Glyma13g42320;Glyma13g42330;Glyma13g42340;Glyma15g03030;Glyma15g03040;Glyma15g03050;Glyma03g42500;Glyma07…	Medtr6g046210;Medtr6g046330;Medtr2g099560;Medtr2g099570;Medtr7g012030;Medtr7g113410;AC233557_3;Medtr5g024020;Medtr3g079420;Medtr3g079450;Medtr3g107560;Medtr1g083020;Medtr1g104650;AC233656_18;AC233656_20;Medtr8g011340;Medtr8g020970;Medtr8g020990;Medtr8g021	476385|PACid:16035179;484907|PACid:16046253;479752|PACid:16054925;475859|PACid:16061221;471947|PACid:16063684;474776|PACid:16066412	Bradi1g09260;Bradi1g09270;Bradi1g11670;Bradi1g11680;Bradi1g72690;Bradi3g07000;Bradi3g07010;Bradi3g39980;Bradi3g59710;Bradi5g11590
OG5_127483	1	6	2	2	2	AT5G26360	Glyma07g26790;Glyma09g28650;Glyma10g12750;Glyma10g22020;Glyma16g33380;Glyma20g35760	Medtr2g013540;Medtr7g035170	489475|PACid:16040278;317456|PACid:16044573	Bradi1g39090;Bradi2g26420
OG5_127484	2	3	2	3	3	AT3G53890;AT5G27700	Glyma07g37700;Glyma09g05030;Glyma15g15800	Medtr7g076530;Medtr4g007170	910813|PACid:16059338;323927|PACid:16060692;865143|PACid:16060885	Bradi1g18190;Bradi1g62690;Bradi5g01290
OG5_127486	1	2	1	1	2	AT1G69740	Glyma04g42670;Glyma06g12110	Medtr3g088610	339208|PACid:16044602	Bradi0009s00210;Bradi3g03360
OG5_127487	1	2	1	2	1	AT5G09650	Glyma13g32660;Glyma15g06670	Medtr2g010430	487781|PACid:16044341;358655|PACid:16063760	Bradi3g57820
OG5_127488	2	6	3	3	2	AT2G39820;AT3G55620	Glyma09g28640;Glyma10g31890;Glyma10g31920;Glyma16g33360;Glyma16g33370;Glyma20g35750	Medtr6g065670;Medtr7g035160;Medtr4g020470	870403|PACid:16046882;319113|PACid:16059038;906991|PACid:16065949	Bradi1g19960;Bradi2g10860
OG5_127489	3	7	1	3	1	AT5G61810;AT5G07320;AT5G51050	Glyma04g37990;Glyma05g33350;Glyma06g17070;Glyma02g07400;Glyma08g00960;Glyma16g05100;Glyma19g28020	Medtr3g098460	357353|PACid:16042927;919431|PACid:16054126;487557|PACid:16055983	Bradi1g36570
OG5_127490	1	3	3	1	1	AT1G72550	Glyma05g07640;Glyma05g30650;Glyma17g09120	Medtr5g077610;Medtr4g112680;Medtr4g112740	476389|PACid:16065310	Bradi4g06310
OG5_127491	2	7	2	2	2	AT1G78050;AT1G22170	Glyma04g11380;Glyma05g31440;Glyma06g11070;Glyma08g14650;Glyma08g15280;Glyma13g01970;Glyma14g34460	CU651566_8;Medtr8g091330	472450|PACid:16043004;316714|PACid:16058359	Bradi1g45420;Bradi3g59050
OG5_127492	6	15	4	6	6	AT2G47650;AT2G28760;AT3G62830;AT3G46440;AT3G53520;AT5G59290	Glyma11g15010;Glyma12g06980;Glyma12g06990;Glyma13g40960;Glyma15g04500;Glyma02g02170;Glyma03g37280;Glyma07g37610;Glyma10g02290;Glyma17g03030;Glyma19g39870;Glyma11g15020;Glyma10g05260;Glyma12g20960;Glyma13g19640	Medtr2g096660;Medtr1g088480;Medtr4g063600;Medtr4g120030	485016|PACid:16035069;483948|PACid:16036804;486786|PACid:16055009;481790|PACid:16055025;496056|PACid:16061126;485730|PACid:16064842	Bradi1g18020;Bradi1g66230;Bradi1g66440;Bradi2g11960;Bradi2g27870;Bradi2g54380
OG5_127493	2	2	2	3	2	AT1G36180;AT1G36160	Glyma04g11550;Glyma06g11120	CU651589_7;CU651589_11	891254|PACid:16041013;882005|PACid:16049229;473714|PACid:16065332	Bradi3g24420;Bradi5g03860
OG5_127494	3	7	2	3	10	AT2G30170;AT4G16580;AT5G66720	Glyma18g06480;Glyma01g38350;Glyma02g06520;Glyma11g07030;Glyma14g08290;Glyma16g25560;Glyma17g36760	Medtr5g019790;AC225458_69	493218|PACid:16052503;481929|PACid:16062091;886988|PACid:16066307	Bradi1g04520;Bradi1g36330;Bradi1g36690;Bradi1g37500;Bradi1g37530;Bradi2g10410;Bradi3g03480;Bradi3g46160;Bradi3g49540;Bradi3g49550
OG5_127495	3	8	6	4	3	AT1G07290;AT2G13650;AT4G32272	Glyma18g07340;Glyma04g39070;Glyma06g15910;Glyma04g07030;Glyma06g07120;Glyma06g25900;Glyma14g14360;Glyma17g32030	Medtr2g085160;Medtr2g085030;Medtr5g005320;Medtr3g096310;Medtr3g096320;Medtr1g012590	480315|PACid:16040290;319460|PACid:16049617;470746|PACid:16056707;491505|PACid:16064912	Bradi1g03350;Bradi1g10090;Bradi3g48680
OG5_127496	3	4	1	4	1	AT3G05710;AT4G02195;AT5G26980	Glyma03g37540;Glyma10g29020;Glyma19g40160;Glyma20g38300	Medtr1g083790	490353|PACid:16045565;477864|PACid:16047202;497246|PACid:16051250;910771|PACid:16061287	Bradi1g50610
OG5_127497	1	5	1	1	2	AT2G44860	Glyma10g09780;Glyma11g19410;Glyma12g09090;Glyma12g30680;Glyma17g05270	Medtr4g055270	483616|PACid:16052121	Bradi2g03070;Bradi4g01560
OG5_127498	1	4	2	1	1	AT4G15930	Glyma09g04820;Glyma09g04830;Glyma15g16050;Glyma15g16060	Medtr7g036890;Medtr4g120150	493292|PACid:16050287	Bradi2g09140
OG5_127499	2	2	1	2	1	AT1G66740;AT5G38110	Glyma04g00380;Glyma06g00450	Medtr3g118150	494166|PACid:16057432;315701|PACid:16060685	Bradi2g46760
OG5_127500	5	11	3	5	6	AT1G14910;AT2G01600;AT4G25940;AT5G57200;AT5G35200	Glyma05g27070;Glyma08g10050;Glyma09g21570;Glyma13g00550;Glyma15g17910;Glyma09g06710;Glyma17g06700;Glyma08g05310;Glyma10g12430;Glyma13g22970;Glyma17g11910	Medtr2g037980;Medtr4g115420;Medtr4g127440	915653|PACid:16040817;492223|PACid:16041341;885913|PACid:16048618;855807|PACid:16056570;904366|PACid:16060606	Bradi1g31620;Bradi1g47920;Bradi2g17670;Bradi2g47280;Bradi3g05610;Bradi3g54460
OG5_127501	5	7	2	5	3	AT1G13700;AT3G49360;AT5G24410;AT5G24420;AT5G24400	Glyma01g07770;Glyma02g13250;Glyma08g28720;Glyma04g40990;Glyma06g13860;Glyma14g32190;Glyma14g32220	Medtr5g045000;Medtr3g092110	888741|PACid:16036200;906216|PACid:16043346;326734|PACid:16047219;489305|PACid:16052697;910480|PACid:16055143	Bradi1g22050;Bradi3g42160;Bradi4g35870
OG5_127503	3	7	4	3	2	AT1G58180;AT3G01500;AT5G14740	Glyma05g08590;Glyma19g01050;Glyma01g03720;Glyma02g03990;Glyma06g19400;Glyma08g39510;Glyma18g19080	Medtr6g006990;Medtr3g077910;Medtr3g077930;Medtr3g077940	488319|PACid:16035192;477371|PACid:16039270;475428|PACid:16051302	Bradi2g44860;Bradi2g44870
OG5_127504	7	11	15	10	2	AT3G44540;AT3G44550;AT3G44560;AT3G11980;AT3G56700;AT4G33790;AT5G22500	Glyma08g25140;Glyma02g26670;Glyma11g19150;Glyma11g19160;Glyma11g19170;Glyma11g19190;Glyma12g09270;Glyma12g30850;Glyma12g30870;Glyma13g39440;Glyma13g39450	Medtr6g034620;Medtr6g034630;Medtr6g034660;Medtr6g034780;Medtr2g086070;Medtr2g086090;Medtr5g045330;Medtr5g072540;Medtr5g072550;Medtr3g034830;Medtr4g053770;Medtr4g053900;Medtr4g054220;Medtr4g054820;Medtr4g054830	865697|PACid:16035532;484867|PACid:16040886;910242|PACid:16041017;484868|PACid:16049828;324181|PACid:16053341;478549|PACid:16054337;907119|PACid:16054786;484866|PACid:16059351;857193|PACid:16060634;865696|PACid:16065556	Bradi1g73880;Bradi4g37860
OG5_127506	2	2	0	2	3	AT1G18830;AT3G63460	Glyma09g36050;Glyma12g01290	-	907933|PACid:16046335;472106|PACid:16059231	Bradi1g19210;Bradi1g25750;Bradi3g38370
OG5_127507	1	6	5	1	1	AT3G07270	Glyma03g20870;Glyma03g21540;Glyma04g11670;Glyma04g11890;Glyma08g46160;Glyma18g32920	Medtr7g055700;Medtr7g060730;Medtr7g060740;AC235757_3;AC235757_28	478046|PACid:16057825	Bradi5g25070
OG5_127508	1	4	5	2	1	AT2G27600	Glyma11g19120;Glyma12g09300;Glyma12g30910;Glyma13g39410	AC229724_1023;Medtr2g036350;Medtr2g086160;Medtr4g053350;Medtr4g053640	481753|PACid:16054470;311880|PACid:16058023	Bradi2g02730
OG5_127509	1	2	1	1	1	AT4G17650	Glyma04g04150;Glyma06g04320	Medtr3g101750	493112|PACid:16033768	Bradi2g51350
OG5_127510	2	6	4	2	3	AT2G30390;AT5G26030	Glyma04g38290;Glyma05g33160;Glyma06g16750;Glyma08g00760;Glyma04g05320;Glyma06g05390	Medtr3g104260;Medtr4g087690;Medtr8g095300;Medtr8g095320	489449|PACid:16050772;481950|PACid:16055606	Bradi2g62550;Bradi3g60410;Bradi4g27490
OG5_127511	2	3	3	2	2	AT1G29630;AT1G18090	Glyma05g29660;Glyma08g12770;Glyma07g11320	AC233685_65;AC233685_51;Medtr8g087940	889222|PACid:16042049;473168|PACid:16046924	Bradi1g41770;Bradi2g51640
OG5_127512	1	2	2	1	0	AT1G09150	Glyma04g41130;Glyma06g13720	Medtr3g091870;Medtr3g091920	888150|PACid:16048250	-
OG5_127513	2	3	2	1	3	AT3G58390;AT4G27650	Glyma10g31310;Glyma19g37250;Glyma20g36200	Medtr7g036940;Medtr7g102760	492022|PACid:16055627	Bradi2g43260;Bradi4g32400;Bradi5g24820
OG5_127514	3	7	2	4	3	AT5G55190;AT5G20020;AT5G20010	Glyma04g07350;Glyma04g07360;Glyma04g07370;Glyma06g07400;Glyma06g07410;Glyma06g07420;Glyma05g08260	Medtr3g107710;Medtr4g113620	910039|PACid:16044478;918663|PACid:16044528;885678|PACid:16046423;910041|PACid:16058236	Bradi1g36820;Bradi2g15730;Bradi2g43240
OG5_127515	2	4	1	2	4	AT1G04640;AT4G31050	Glyma10g40280;Glyma20g27060;Glyma04g03720;Glyma11g30660	Medtr1g106930	311551|PACid:16033987;491639|PACid:16056324	Bradi1g63900;Bradi3g06440;Bradi4g02840;Bradi4g07700
OG5_127516	3	4	2	3	2	AT1G18080;AT1G48630;AT3G18130	Glyma09g30890;Glyma07g11340;Glyma05g34070;Glyma08g05610	Medtr7g071230;Medtr8g106790	889221|PACid:16036074;898165|PACid:16041316;474002|PACid:16059614	Bradi2g17350;Bradi2g46840
OG5_127517	3	2	4	4	0	ATMG00080;ATMG00090;ATCG00790	Glyma01g40990;Glyma19g07400	Medtr1g005680;Medtr4g034750;Medtr4g051400;Medtr8g081460	475616|PACid:16036180;876344|PACid:16045590;883496|PACid:16061632;905313|PACid:16063323	-
OG5_127521	1	4	0	1	1	AT3G22845	Glyma03g31400;Glyma10g38880;Glyma19g34230;Glyma20g28900	-	479795|PACid:16058270	Bradi1g08900
OG5_127522	5	12	2	7	4	AT1G32850;AT2G40930;AT4G10590;AT4G10570;AT5G22030	Glyma03g27790;Glyma19g30650;Glyma10g31560;Glyma20g36020;Glyma03g36200;Glyma12g31650;Glyma12g31660;Glyma13g38760;Glyma13g38770;Glyma19g38840;Glyma19g38850;Glyma15g18370	Medtr2g087710;Medtr7g088760	473468|PACid:16033867;336304|PACid:16046692;352131|PACid:16062582;892011|PACid:16062634;890789|PACid:16065412;326514|PACid:16065579;903395|PACid:16066240	Bradi1g57080;Bradi3g20790;Bradi4g01310;Bradi4g19180
OG5_127523	2	1	1	2	1	AT1G51390;AT3G20970	Glyma20g38630	Medtr3g073070	892107|PACid:16034285;873605|PACid:16061433	Bradi2g35070
OG5_127524	3	7	5	3	4	AT1G30120;AT2G34590;AT5G50850	Glyma05g27260;Glyma08g10200;Glyma14g10550;Glyma17g34960;Glyma02g46380;Glyma14g02380;Glyma14g36540	Medtr7g005380;Medtr7g009250;Medtr7g009290;Medtr7g009310;Medtr3g076630	473230|PACid:16034970;482422|PACid:16055206;331474|PACid:16066201	Bradi1g13780;Bradi3g41480;Bradi4g01460;Bradi4g34810
OG5_127525	4	12	6	4	4	AT1G21700;AT2G47620;AT2G33610;AT4G34430	Glyma04g42590;Glyma06g12170;Glyma13g10120;Glyma14g24290;Glyma04g42200;Glyma06g12600;Glyma04g01600;Glyma06g01680;Glyma11g12640;Glyma12g04840;Glyma15g39310;Glyma11g00420	Medtr5g085170;Medtr3g088480;Medtr3g099000;Medtr3g116120;Medtr4g069830;Medtr8g095730	904238|PACid:16034174;491219|PACid:16040270;472410|PACid:16062381;902435|PACid:16066401	Bradi1g10370;Bradi3g06870;Bradi4g41230;Bradi5g13510
OG5_127526	1	6	2	1	2	AT4G11820	Glyma01g42450;Glyma09g27380;Glyma11g02950;Glyma15g32590;Glyma16g32480;Glyma17g14150	Medtr6g089570;Medtr5g011040	911556|PACid:16046972	Bradi1g77290;Bradi3g42010
OG5_127528	1	2	1	1	1	AT4G39520	Glyma04g39690;Glyma06g15180	Medtr3g094880	912415|PACid:16045408	Bradi1g20620
OG5_127529	1	4	1	1	1	AT1G80410	Glyma07g03850;Glyma08g22180;Glyma13g43760;Glyma15g01580	Medtr2g102440	477212|PACid:16045469	Bradi2g43650
OG5_127530	4	4	1	4	2	AT1G45160;AT1G48490;AT3G17850;AT5G62310	Glyma07g11670;Glyma09g30440;Glyma09g36690;Glyma12g00670	Medtr5g069000	873239|PACid:16050803;332465|PACid:16052752;882160|PACid:16054845;336969|PACid:16061393	Bradi1g11380;Bradi4g01280
OG5_127531	1	2	0	1	1	AT2G25840	Glyma04g09130;Glyma06g09240	-	868544|PACid:16047217	Bradi2g49520
OG5_127532	3	5	1	3	3	AT2G17420;AT2G41680;AT4G35460	Glyma01g36070;Glyma11g09350;Glyma16g21630;Glyma02g33070;Glyma10g13190	Medtr5g024900	319692|PACid:16044570;912832|PACid:16054867;870630|PACid:16060202	Bradi1g19140;Bradi1g42580;Bradi3g53200
OG5_127534	1	2	2	1	1	AT5G14600	Glyma13g30820;Glyma15g08460	Medtr2g014570;Medtr2g014590	325929|PACid:16047716	Bradi5g04790
OG5_127535	1	2	1	2	1	AT1G49880	Glyma13g26970;Glyma15g38020	Medtr8g045480	892010|PACid:16045091;891909|PACid:16056006	Bradi1g70790
OG5_127536	1	1	1	1	1	AT3G04480	Glyma19g29360	Medtr7g111650	477703|PACid:16052644	Bradi3g54850
OG5_127537	1	5	7	3	2	AT5G19820	Glyma05g28950;Glyma08g12120;Glyma11g33390;Glyma16g04400;Glyma19g29010	Medtr7g085820;Medtr7g098920;Medtr3g064930;Medtr3g064940;Medtr3g064980;Medtr3g065010;Medtr8g085950	891892|PACid:16036205;314839|PACid:16048275;488877|PACid:16059327	Bradi1g11640;Bradi1g23750
OG5_127538	1	1	0	1	1	AT3G18524	Glyma17g13050	-	479358|PACid:16056593	Bradi1g15260
OG5_127539	5	9	9	7	6	AT2G06510;AT4G19130;AT5G08020;AT5G45400;AT5G61000	Glyma09g07850;Glyma15g19090;Glyma09g34660;Glyma04g34970;Glyma09g34670;Glyma01g23480;Glyma05g00370;Glyma17g08660;Glyma18g54000	Medtr6g005830;AC137826_16;Medtr7g104000;Medtr5g026880;Medtr5g026890;Medtr5g037660;Medtr3g047950;Medtr1g095050;Medtr8g045100	325405|PACid:16037172;908753|PACid:16040609;329623|PACid:16050992;313748|PACid:16055401;496254|PACid:16058215;861314|PACid:16059496;899421|PACid:16063491	Bradi1g69980;Bradi1g70030;Bradi2g38860;Bradi2g38880;Bradi2g60940;Bradi3g57290
OG5_127540	5	9	7	7	4	AT1G01960;AT3G60860;AT3G43300;AT4G35380;AT4G38200	Glyma01g34560;Glyma03g02610;Glyma09g40480;Glyma18g45340;Glyma18g45360;Glyma13g17610;Glyma17g04890;Glyma02g48200;Glyma14g00230	Medtr6g018280;Medtr7g075030;Medtr5g099310;Medtr5g099340;Medtr5g099550;Medtr5g099580;Medtr4g124430	486560|PACid:16037523;865574|PACid:16037774;470078|PACid:16040559;490579|PACid:16041878;890357|PACid:16042172;355773|PACid:16045625;491109|PACid:16060513	Bradi1g24600;Bradi1g35770;Bradi1g68180;Bradi3g06850
OG5_127541	1	2	1	2	1	AT4G18460	Glyma13g30670;Glyma15g08610	Medtr2g036040	898832|PACid:16045935;914835|PACid:16048653	Bradi2g08490
OG5_127542	1	3	4	0	1	AT4G25120	Glyma10g09650;Glyma10g14700;Glyma20g34060	Medtr1g072800;Medtr1g072820;Medtr1g073080;Medtr1g073100	-	Bradi1g27110
OG5_127543	5	10	12	4	6	AT1G51760;AT1G51780;AT3G02875;AT5G56650;AT5G56660	Glyma07g01570;Glyma07g01580;Glyma08g21030;Glyma08g21040;Glyma08g21050;Glyma08g21080;Glyma13g42880;Glyma15g02560;Glyma18g17470;Glyma08g40270	Medtr2g075440;Medtr2g097530;Medtr2g097540;Medtr2g100510;Medtr2g100520;Medtr2g100530;Medtr2g100560;Medtr3g077040;Medtr8g062090;Medtr8g062790;Medtr8g063060;Medtr8g075310	892157|PACid:16045531;892161|PACid:16049015;495757|PACid:16052200;477533|PACid:16056515	Bradi1g02530;Bradi1g09880;Bradi1g53310;Bradi1g53320;Bradi2g41300;Bradi2g47790
OG5_127544	0	2	2	0	0	-	Glyma13g11930;Glyma13g12010	Medtr5g051020;Medtr5g051060	-	-
OG5_127547	4	11	4	6	1	AT2G40300;AT3G11050;AT3G56090;AT5G01600	Glyma02g43040;Glyma10g25070;Glyma11g35610;Glyma14g06160;Glyma14g37670;Glyma18g02800;Glyma05g20200;Glyma01g31300;Glyma03g06420;Glyma07g19060;Glyma18g43650	Medtr7g069980;Medtr5g072560;Medtr5g083170;Medtr4g014540	486048|PACid:16044534;483083|PACid:16046004;908912|PACid:16055271;856446|PACid:16058320;478449|PACid:16061487;907990|PACid:16065637	Bradi4g44870
OG5_127549	1	2	1	1	1	AT1G29990	Glyma08g05140;Glyma12g00920	Medtr5g055650	890536|PACid:16052914	Bradi3g09300
OG5_127550	1	2	2	1	1	AT3G20630	Glyma06g39770;Glyma12g22240	Medtr2g081180;Medtr4g077470	479589|PACid:16050652	Bradi2g04830
OG5_127551	2	6	1	3	1	AT1G55860;AT1G70320	Glyma04g10490;Glyma08g09270;Glyma02g38020;Glyma05g26360;Glyma06g10360;Glyma14g36180	Medtr5g066710	885039|PACid:16045643;910181|PACid:16048670;474651|PACid:16055960	Bradi4g08000
OG5_127552	1	1	0	1	1	AT5G03370	Glyma13g20580	-	487109|PACid:16056900	Bradi1g43960
OG5_127553	1	2	2	1	1	AT3G47810	Glyma02g43610;Glyma14g05340	Medtr5g085380;Medtr3g080480	906012|PACid:16039999	Bradi3g09820
OG5_127555	2	4	1	2	2	AT1G67070;AT3G02570	Glyma08g48120;Glyma13g07660;Glyma18g53370;Glyma19g06740	AC233656_1025	477494|PACid:16035048;876737|PACid:16057015	Bradi2g01950;Bradi4g14240
OG5_127557	3	6	4	5	3	AT1G02980;AT1G43140;AT4G02570	Glyma03g36960;Glyma07g37850;Glyma09g05180;Glyma15g16470;Glyma17g02800;Glyma19g39610	Medtr7g108340;Medtr4g119450;Medtr4g119490;Medtr4g119930	311398|PACid:16041758;893585|PACid:16061318;338392|PACid:16061732;876776|PACid:16064112;911957|PACid:16066275	Bradi2g12970;Bradi2g35820;Bradi2g35830
OG5_127558	110	3	11	234	2	AT1G70970;AT1G50880;AT1G50870;AT1G67130;AT1G70390;AT1G70380;AT1G70960;AT1G48060;AT1G53815;AT1G53790;AT1G59675;AT1G61060;AT1G59690;AT1G53360;AT1G53370;AT1G32420;AT1G31163;AT1G31090;AT1G31080;AT1G55070;AT1G47300;AT1G47350;AT1G46984;AT1G46912;AT1G46840;AT1G47340;AT1G31000;AT1G19160;AT1G47730;AT1G47790;AT1G47810;AT1G47800;AT1G30920;AT1G30925;AT1G30930;AT1G47765;AT1G52490;AT1G26510;AT1G30790;AT1G30780…	Glyma18g33960;Glyma18g36390;Glyma02g14220	Medtr6g089990;Medtr6g089910;Medtr2g021510;Medtr7g078880;Medtr5g074870;Medtr3g047580;Medtr3g087310;Medtr1g058760;Medtr4g006860;Medtr4g080210;Medtr8g093280	895449|PACid:16033784;866629|PACid:16034247;900452|PACid:16034654;892830|PACid:16034765;920394|PACid:16035008;891339|PACid:16035023;909824|PACid:16035026;890952|PACid:16035354;891750|PACid:16035381;896507|PACid:16035449;906605|PACid:16035845;894975|PACid:	Bradi3g29370;Bradi4g36350
OG5_127559	2	4	1	2	2	AT4G19110;AT5G45430	Glyma01g35190;Glyma09g34610;Glyma16g08080;Glyma16g17580	Medtr5g026960	916931|PACid:16037376;492943|PACid:16048933	Bradi1g50590;Bradi3g52530
OG5_127560	2	3	0	3	2	AT1G16180;AT3G06170	Glyma08g46830;Glyma18g36750;Glyma13g28010	-	896727|PACid:16036334;873551|PACid:16039324;471816|PACid:16045622	Bradi3g53870;Bradi4g15090
OG5_127561	1	0	0	1	0	AT5G50770	-	-	918105|PACid:16034055	-
OG5_127562	1	2	2	2	1	AT1G56450	Glyma03g40470;Glyma19g43120	Medtr6g084450;Medtr4g060540	474808|PACid:16051987;334205|PACid:16063623	Bradi4g35160
OG5_127563	1	2	2	1	1	AT4G21800	Glyma07g36620;Glyma17g03980	Medtr1g100240;Medtr1g100410	492695|PACid:16060991	Bradi4g36230
OG5_127564	1	5	1	1	1	AT5G60340	Glyma02g08350;Glyma02g44270;Glyma10g33100;Glyma14g04500;Glyma16g27430	Medtr5g087910	496171|PACid:16044928	Bradi1g19480
OG5_127565	2	5	1	2	2	AT1G49820;AT2G05830	Glyma01g45520;Glyma10g40730;Glyma20g26580;Glyma09g08190;Glyma15g19690	Medtr2g042450	474113|PACid:16045239;480197|PACid:16047958	Bradi4g22150;Bradi5g25610
OG5_127567	2	2	1	2	3	AT1G28350;AT2G33840	Glyma01g38320;Glyma11g07000	Medtr1g007340	482339|PACid:16035377;890375|PACid:16064194	Bradi1g22420;Bradi2g20490;Bradi3g17200
OG5_127568	1	2	0	1	2	AT3G12810	Glyma02g29380;Glyma09g17220	-	478644|PACid:16061663	Bradi1g57640;Bradi2g42340
OG5_127569	6	10	5	10	4	AT1G66200;AT1G48470;AT3G17820;AT5G16570;AT5G35630;AT5G37600	Glyma14g39410;Glyma18g04660;Glyma04g33990;Glyma13g28180;Glyma15g10890;Glyma02g41120;Glyma07g11810;Glyma09g30370;Glyma11g33560;Glyma14g39420	Medtr6g071070;Medtr2g021250;Medtr5g077950;Medtr3g065250;Medtr8g062840	891668|PACid:16036515;885956|PACid:16037052;493621|PACid:16041462;915897|PACid:16043838;475723|PACid:16044115;863754|PACid:16052920;855928|PACid:16053276;862691|PACid:16055895;488515|PACid:16059058;479266|PACid:16061435	Bradi1g11450;Bradi1g69530;Bradi3g59970;Bradi5g24550
OG5_127570	2	2	0	2	1	AT2G44350;AT3G60100	Glyma08g16770;Glyma15g42300	-	483560|PACid:16050486;486475|PACid:16058852	Bradi3g06930
OG5_127571	1	2	1	2	1	AT3G44620	Glyma11g19280;Glyma12g09200	Medtr4g055030	905578|PACid:16048004;905572|PACid:16051482	Bradi3g42730
OG5_127572	2	2	0	2	1	AT4G28070;AT4G30490	Glyma02g36990;Glyma17g07770	-	491701|PACid:16055389;491970|PACid:16063414	Bradi3g19280
OG5_127573	1	2	4	1	1	AT1G52980	Glyma12g35150;Glyma13g35400	Medtr5g010400;Medtr4g081850;Medtr4g082120;Medtr4g104280	474419|PACid:16038992	Bradi1g62330
OG5_127574	2	3	1	2	2	AT5G13430;AT5G13440	Glyma16g26330;Glyma02g07330;Glyma02g07340	Medtr7g084150	488163|PACid:16033799;909296|PACid:16039349	Bradi3g44410;Bradi5g08390
OG5_127575	2	1	5	3	0	AT2G34520;ATCG00330	Glyma05g18350	Medtr5g063380;Medtr3g035610;Medtr4g051160;Medtr4g034960;Medtr8g079770	894020|PACid:16044452;893966|PACid:16051036;482413|PACid:16063980	-
OG5_127576	2	0	0	2	0	AT1G50060;AT4G33720	-	-	474142|PACid:16040012;491308|PACid:16060491	-
OG5_127577	3	8	4	3	2	AT2G29070;AT2G21270;AT4G38930	Glyma04g00980;Glyma05g34630;Glyma06g01000;Glyma08g05030;Glyma11g14660;Glyma12g06620;Glyma13g41280;Glyma15g04140	Medtr4g064260;Medtr4g064300;Medtr4g064330;Medtr8g105250	869169|PACid:16034184;480987|PACid:16042693;490659|PACid:16057071	Bradi3g06080;Bradi5g19030
OG5_127578	2	2	4	3	1	AT1G80070;AT4G38780	Glyma13g44290;Glyma15g00980	Medtr2g093510;Medtr2g103960;AC202568_3;Medtr8g011150	490642|PACid:16060128;477251|PACid:16061049;859243|PACid:16061771	Bradi1g48270
OG5_127579	2	4	2	2	3	AT2G36390;AT5G03650	Glyma03g35020;Glyma04g01950;Glyma06g02050;Glyma19g37750	Medtr7g104060;Medtr7g104080	908239|PACid:16036111;321348|PACid:16049118	Bradi1g29850;Bradi3g44760;Bradi5g09170
OG5_127580	2	4	1	2	2	AT1G09640;AT1G57720	Glyma07g40330;Glyma12g28670;Glyma16g00360;Glyma17g00470	Medtr2g005570	474857|PACid:16041178;471063|PACid:16042657	Bradi1g37490;Bradi3g08250
OG5_127582	0	1	1	0	2	-	Glyma04g03380	Medtr2g098490	-	Bradi2g14920;Bradi5g13250
OG5_127584	3	6	3	3	3	AT1G08830;AT2G28190;AT5G18100	Glyma03g40280;Glyma19g42890;Glyma11g19840;Glyma12g08650;Glyma12g30260;Glyma16g27020	Medtr6g029200;Medtr7g114240;Medtr4g057240	326224|PACid:16046172;901698|PACid:16049886;888118|PACid:16052098	Bradi1g18340;Bradi1g69680;Bradi3g43070
OG5_127585	1	2	0	1	3	AT1G03190	Glyma02g09080;Glyma16g28290	-	470299|PACid:16051905	Bradi1g00430;Bradi1g78740;Bradi2g36360
OG5_127586	1	0	0	1	0	AT4G18190	-	-	858868|PACid:16055673	-
OG5_127587	2	7	3	2	2	AT2G28060;AT4G16360	Glyma12g08370;Glyma02g47890;Glyma07g39790;Glyma09g01620;Glyma14g00710;Glyma15g12550;Glyma17g00990	Medtr5g098510;AC235487_31;Medtr4g133970	915121|PACid:16054703;481705|PACid:16058477	Bradi1g17230;Bradi1g64040
OG5_127588	2	5	3	2	3	AT3G06860;AT4G29010	Glyma07g37570;Glyma17g03070;Glyma17g03080;Glyma07g09370;Glyma09g32430	Medtr6g087670;Medtr2g039260;Medtr4g120130	491857|PACid:16047341;478006|PACid:16059732	Bradi2g43020;Bradi3g10180;Bradi4g28310
OG5_127589	1	2	1	1	2	AT1G06790	Glyma03g37670;Glyma19g40280	Medtr8g072680	878851|PACid:16052429	Bradi1g28100;Bradi5g25960
OG5_127590	2	3	1	2	4	AT4G17190;AT5G47770	Glyma04g34770;Glyma09g01820;Glyma15g12780	Medtr2g027300	493157|PACid:16041205;916701|PACid:16062278	Bradi2g17990;Bradi2g47310;Bradi2g47610;Bradi5g24640
OG5_127591	1	0	2	1	1	AT4G32700	-	Medtr1g007510;Medtr1g008600	857321|PACid:16057690	Bradi4g08150
OG5_127592	2	2	4	3	2	AT3G05060;AT5G27120	Glyma11g12200;Glyma12g04400	Medtr2g044950;Medtr5g010260;Medtr5g010290;Medtr4g070910	896572|PACid:16048092;489610|PACid:16062121;330428|PACid:16065509	Bradi1g18440;Bradi1g62430
OG5_127593	2	4	1	2	2	AT1G53850;AT3G14290	Glyma02g01700;Glyma10g01760;Glyma10g42650;Glyma20g24380	Medtr6g013300	478846|PACid:16039027;474517|PACid:16065456	Bradi4g07060;Bradi4g13740
OG5_127594	6	20	7	6	7	AT2G13570;AT2G38880;AT2G37060;AT3G53340;AT4G14540;AT5G47640	Glyma04g38860;Glyma05g32680;Glyma08g00330;Glyma10g33550;Glyma20g34050;Glyma03g33490;Glyma10g05610;Glyma11g29860;Glyma13g10690;Glyma19g36220;Glyma03g22710;Glyma05g31680;Glyma08g14930;Glyma09g01650;Glyma09g28670;Glyma11g18190;Glyma15g12570;Glyma02g46970;Glyma08g44140;Glyma18g08620	Medtr7g061270;Medtr7g100650;Medtr5g095740;Medtr1g072790;Medtr1g073110;Medtr8g091720;Medtr8g093920	916623|PACid:16040194;899587|PACid:16041626;906721|PACid:16042142;903128|PACid:16042254;493452|PACid:16047906;902841|PACid:16057369	Bradi1g21900;Bradi1g43470;Bradi1g60030;Bradi2g15800;Bradi2g22940;Bradi2g54200;Bradi3g17350
OG5_127595	3	6	4	3	1	AT2G28290;AT3G06010;AT5G19310	Glyma07g38180;Glyma17g02540;Glyma10g39630;Glyma10g39640;Glyma11g00640;Glyma20g28120	Medtr5g005840;Medtr5g087860;Medtr1g105050;Medtr4g118720	481680|PACid:16041596;871950|PACid:16052128;488814|PACid:16059522	Bradi2g36380
OG5_127597	1	4	1	8	1	AT5G57020	Glyma07g00940;Glyma08g20290;Glyma09g07540;Glyma15g18770	Medtr2g040010	903890|PACid:16034364;903826|PACid:16036810;483540|PACid:16037426;903830|PACid:16042242;903832|PACid:16043679;322083|PACid:16049521;495793|PACid:16049925;903829|PACid:16066081	Bradi2g47830
OG5_127598	1	2	1	1	1	AT5G62030	Glyma09g35640;Glyma12g04010	Medtr5g007970	496377|PACid:16044537	Bradi3g55230
OG5_127599	1	2	0	1	1	AT2G20050	Glyma01g34840;Glyma09g32680	-	480465|PACid:16060997	Bradi3g10350
OG5_127600	1	2	0	1	1	AT1G63160	Glyma05g03440;Glyma17g13990	-	475032|PACid:16058437	Bradi5g18710
OG5_127601	1	2	1	1	1	AT5G08530	Glyma02g00590;Glyma10g00820	Medtr1g042300	487692|PACid:16053842	Bradi1g53800
OG5_127602	2	3	1	2	1	AT3G04680;AT5G39930	Glyma09g07820;Glyma10g43930;Glyma20g38670	Medtr1g116060	493993|PACid:16039192;896509|PACid:16041743	Bradi3g08080
OG5_127603	3	4	2	4	1	AT4G34620;AT5G56940;ATCG00050	Glyma10g34750;Glyma20g32710;Glyma09g07420;Glyma15g18610	Medtr2g039750;Medtr5g014070	918853|PACid:16038559;475585|PACid:16045280;920763|PACid:16056998;912923|PACid:16066059	Bradi4g34170
OG5_127604	2	6	2	2	1	AT1G26110;AT5G45330	Glyma01g22680;Glyma01g35640;Glyma02g11300;Glyma02g11320;Glyma04g17050;Glyma09g35230	Medtr5g025630;Medtr1g093860	916947|PACid:16049526;472806|PACid:16055699	Bradi2g00980
OG5_127605	5	6	3	4	3	AT1G54450;AT1G03960;AT5G44090;AT5G28900;AT5G28850	Glyma03g41180;Glyma10g30930;Glyma19g43790;Glyma20g36530;Glyma10g32500;Glyma20g35090	Medtr7g116150;Medtr1g080030;Medtr1g075800	489669|PACid:16046377;470372|PACid:16047740;883288|PACid:16062306;494587|PACid:16063917	Bradi3g06680;Bradi3g28740;Bradi4g03910
OG5_127606	2	2	0	4	2	AT5G19990;AT5G20000	Glyma07g00420;Glyma08g24000	-	901056|PACid:16034544;488897|PACid:16037101;910037|PACid:16062943;890517|PACid:16063719	Bradi1g36830;Bradi3g07700
OG5_127608	1	4	2	2	2	AT4G34450	Glyma04g01470;Glyma06g01520;Glyma11g12610;Glyma12g04820	Medtr3g116480;Medtr4g069920	900277|PACid:16037324;491217|PACid:16051619	Bradi1g54510;Bradi1g69000
OG5_127609	1	4	1	1	2	AT1G09330	Glyma03g38940;Glyma10g28620;Glyma19g41530;Glyma20g22720	Medtr1g084620	471024|PACid:16042113	Bradi2g12420;Bradi2g34810
OG5_127610	3	5	2	3	3	AT1G22850;AT1G03260;AT5G19070	Glyma08g26000;Glyma07g38650;Glyma13g27960;Glyma15g11070;Glyma17g02050	Medtr4g032670;Medtr4g032880	472530|PACid:16035814;887478|PACid:16037653;488790|PACid:16065835	Bradi1g19340;Bradi1g20310;Bradi2g57150
OG5_127611	1	2	1	1	1	AT5G19680	Glyma05g35770;Glyma08g03880	Medtr8g102770	488862|PACid:16062628	Bradi3g08770
OG5_127612	3	4	1	2	2	AT4G22150;AT4G04210;AT4G15410	Glyma09g01010;Glyma15g11860;Glyma02g43770;Glyma14g05140	Medtr5g085870	490080|PACid:16056143;492650|PACid:16059307	Bradi1g35470;Bradi5g12640
OG5_127614	5	8	4	5	4	AT2G04750;AT4G26700;AT5G35700;AT5G48460;AT5G55400	Glyma02g46580;Glyma14g02090;Glyma02g47800;Glyma08g41810;Glyma14g00820;Glyma03g22450;Glyma08g45800;Glyma16g09360	Medtr7g052820;Medtr5g094160;Medtr5g098130;Medtr8g011460	917746|PACid:16042602;331870|PACid:16052528;913880|PACid:16054563;319280|PACid:16056361;493629|PACid:16058840	Bradi1g42750;Bradi2g13800;Bradi3g47330;Bradi3g53550
OG5_127615	2	5	1	2	1	AT2G24500;AT4G31420	Glyma14g17320;Glyma11g17940;Glyma11g17950;Glyma17g29490;Glyma17g29510	Medtr5g061270	328581|PACid:16037921;481305|PACid:16053888	Bradi1g33390
OG5_127616	5	7	5	5	4	AT1G49300;AT1G52280;AT3G16100;AT3G18820;AT4G09720	Glyma07g00660;Glyma08g21940;Glyma11g12630;Glyma12g04830;Glyma05g31810;Glyma10g36420;Glyma20g31150	Medtr2g101890;AC225474_12;AC225474_28;Medtr4g012940;Medtr4g069850	479064|PACid:16034013;891777|PACid:16040091;898258|PACid:16054609;489823|PACid:16055656;474344|PACid:16065941	Bradi2g07570;Bradi2g18540;Bradi2g19750;Bradi2g48120
OG5_127617	2	4	3	4	1	AT3G05540;AT3G16640	Glyma09g04950;Glyma10g29240;Glyma15g15910;Glyma20g38040	Medtr6g071090;Medtr1g083350;Medtr1g083380	479130|PACid:16040854;871885|PACid:16059792;856921|PACid:16059832;902571|PACid:16062553	Bradi4g10920
OG5_127619	2	2	14	4	3	AT4G31480;AT4G31490	Glyma07g00610;Glyma08g23780	Medtr6g051970;Medtr6g044470;Medtr6g046250;Medtr6g046370;Medtr6g089150;Medtr6g089270;Medtr2g074950;Medtr7g112920;Medtr7g112940;Medtr5g014920;Medtr3g008780;Medtr3g071150;Medtr4g132130;Medtr4g132140	491589|PACid:16035149;876553|PACid:16049474;918871|PACid:16055034;907807|PACid:16057704	Bradi1g36360;Bradi2g10910;Bradi2g10950
OG5_127620	3	10	2	3	3	AT3G56310;AT5G08370;AT5G08380	Glyma06g14920;Glyma09g28920;Glyma10g31760;Glyma10g31780;Glyma16g33510;Glyma20g35850;Glyma03g00430;Glyma09g40990;Glyma16g34640;Glyma18g44820	Medtr6g069140;AC235754_5	487672|PACid:16047526;487670|PACid:16048416;486071|PACid:16059285	Bradi1g17730;Bradi3g29800;Bradi3g29810
OG5_127621	1	2	0	1	1	AT5G64050	Glyma03g23910;Glyma07g12340	-	496600|PACid:16065302	Bradi3g01950
OG5_127622	2	2	2	2	1	AT2G15400;AT2G15430	Glyma07g34610;Glyma20g02360	Medtr4g084150;Medtr4g084390	480409|PACid:16035889;343130|PACid:16044951	Bradi4g08350
OG5_127623	2	3	1	2	1	AT2G05840;AT5G35590	Glyma10g16010;Glyma06g39710;Glyma12g22340	Medtr2g060830	493620|PACid:16048078;899379|PACid:16061799	Bradi1g72640
OG5_127624	7	17	9	9	10	AT1G51200;AT1G12440;AT2G27580;AT2G36320;AT3G52800;AT4G22820;AT4G12040	Glyma03g29660;Glyma11g14050;Glyma12g06020;Glyma13g41590;Glyma15g03810;Glyma19g32500;Glyma05g04100;Glyma16g33180;Glyma17g14580;Glyma12g30920;Glyma18g49010;Glyma03g35180;Glyma10g08280;Glyma19g37840;Glyma11g21470;Glyma13g21960;Glyma09g28380	Medtr2g086190;Medtr2g098160;Medtr7g092400;Medtr7g104320;Medtr7g114920;Medtr3g025570;Medtr3g025760;Medtr4g053440;Medtr4g065570	485652|PACid:16035795;907145|PACid:16036396;914325|PACid:16041299;490023|PACid:16045982;474234|PACid:16049181;902745|PACid:16055311;901778|PACid:16059098;471394|PACid:16062789;856203|PACid:16066075	Bradi1g06040;Bradi1g06150;Bradi1g06190;Bradi1g06210;Bradi1g36050;Bradi1g56250;Bradi1g56520;Bradi3g07060;Bradi3g37100;Bradi3g44830
OG5_127625	11	14	8	1	2	AT1G68740;AT1G26730;AT1G14040;AT1G69480;AT1G35350;AT2G03240;AT2G03260;AT2G03250;AT3G29060;AT3G23430;AT4G25350	Glyma01g22990;Glyma02g14440;Glyma07g35520;Glyma20g03960;Glyma20g04130;Glyma20g04150;Glyma20g04160;Glyma02g12320;Glyma09g37000;Glyma18g49680;Glyma02g00640;Glyma10g00720;Glyma10g32670;Glyma20g34930	Medtr2g045770;Medtr2g077690;Medtr7g011280;Medtr7g011310;Medtr7g011330;Medtr7g011350;Medtr5g042150;Medtr1g075640	891177|PACid:16061347	Bradi1g42350;Bradi3g54920
OG5_127626	1	2	4	3	2	AT4G13780	Glyma12g02080;Glyma13g10200	Medtr4g077700;Medtr4g077810;Medtr4g122580;Medtr4g122620	312128|PACid:16047312;493536|PACid:16056097;315394|PACid:16063639	Bradi1g69880;Bradi3g31100
OG5_127627	1	3	1	1	2	AT1G08110	Glyma11g19990;Glyma11g20000;Glyma12g08470	Medtr4g039890	334100|PACid:16065760	Bradi3g10330;Bradi5g03830
OG5_127628	2	12	0	2	3	AT1G08080;AT3G52720	Glyma03g34270;Glyma03g34280;Glyma10g06710;Glyma10g06730;Glyma11g20290;Glyma11g20300;Glyma12g29960;Glyma13g20920;Glyma13g39920;Glyma18g40430;Glyma19g36970;Glyma10g08510	-	334097|PACid:16035088;485641|PACid:16054674	Bradi3g44940;Bradi4g25550;Bradi5g09340
OG5_127629	1	3	1	1	1	AT5G44450	Glyma04g17640;Glyma05g25380;Glyma08g08400	AC235662_16	494541|PACid:16044622	Bradi1g06780
OG5_127630	1	2	0	1	1	AT1G36310	Glyma04g12110;Glyma06g11230	-	473716|PACid:16046602	Bradi3g59110
OG5_127631	1	2	1	1	1	AT2G16440	Glyma11g12110;Glyma12g04320	Medtr4g071090	875261|PACid:16053281	Bradi2g40600
OG5_127632	1	2	0	1	1	AT1G77140	Glyma04g41950;Glyma06g12820	-	476877|PACid:16048788	Bradi3g11210
OG5_127633	1	1	1	1	1	AT4G04950	Glyma13g24880	AC233659_13	911756|PACid:16043020	Bradi3g30080
OG5_127634	5	7	4	6	4	AT1G71900;AT1G34470;AT3G23870;AT4G09640;AT4G13800	Glyma12g28940;Glyma16g00560;Glyma02g44980;Glyma14g03790;Glyma11g36550;Glyma05g28580;Glyma08g11600	Medtr2g006070;Medtr5g090020;Medtr3g083960;Medtr8g085180	497264|PACid:16036723;473598|PACid:16040069;898929|PACid:16049788;316160|PACid:16052242;327146|PACid:16055185;493534|PACid:16062069	Bradi2g20020;Bradi2g24880;Bradi4g23290;Bradi5g27640
OG5_127636	2	4	7	2	1	AT4G08870;AT4G08900	Glyma01g33640;Glyma03g03270;Glyma01g33750;Glyma17g14040	Medtr4g024940;Medtr4g024960;Medtr4g024980;Medtr4g025220;Medtr4g025230;Medtr4g025250;Medtr4g025290	489781|PACid:16045303;489723|PACid:16048884	Bradi5g02160
OG5_127637	1	2	1	1	1	AT5G52580	Glyma13g22760;Glyma17g12070	Medtr4g115090	495330|PACid:16059319	Bradi3g53040
OG5_127638	3	4	0	2	2	AT3G57340;AT5G49060;AT5G05750	Glyma04g18950;Glyma06g24830;Glyma09g04930;Glyma15g15930	-	494970|PACid:16037663;486177|PACid:16057602	Bradi2g27830;Bradi2g41050
OG5_127639	2	2	1	2	1	AT4G26720;AT5G55260	Glyma02g46510;Glyma14g02130	Medtr5g093990	913876|PACid:16038007;495612|PACid:16040872	Bradi4g27240
OG5_127641	3	4	0	3	3	AT2G35795;AT3G09700;AT5G03030	Glyma05g16850;Glyma17g23760;Glyma10g05710;Glyma13g20060	-	872327|PACid:16050984;482551|PACid:16059862;908168|PACid:16062507	Bradi1g06980;Bradi1g54790;Bradi2g00300
OG5_127642	1	2	3	1	5	AT1G18100	Glyma05g34030;Glyma08g05650	AC146807_25;Medtr7g052830;Medtr8g106840	889223|PACid:16046145	Bradi1g38150;Bradi1g42510;Bradi2g01020;Bradi2g27860;Bradi3g08890
OG5_127643	1	2	0	1	2	AT2G16950	Glyma10g42960;Glyma20g24040	-	900019|PACid:16042805	Bradi5g26840;Bradi5g27500
OG5_127645	2	2	1	3	3	AT2G45330;AT5G23600	Glyma17g29450;Glyma17g37310	Medtr4g023500	483669|PACid:16035649;311844|PACid:16054745;864517|PACid:16055528	Bradi1g27780;Bradi1g28550;Bradi1g58930
OG5_127646	1	3	1	1	1	AT3G63480	Glyma08g18160;Glyma15g40800;Glyma19g42580	Medtr4g132870	907935|PACid:16066363	Bradi3g13780
OG5_127647	2	4	2	6	3	AT3G01800;AT3G63190	Glyma13g26300;Glyma15g37240;Glyma02g16590;Glyma10g03240	Medtr1g072170;Medtr8g040070	897269|PACid:16046168;907901|PACid:16051235;317013|PACid:16056448;901159|PACid:16056816;890298|PACid:16058740;907019|PACid:16063823	Bradi1g24110;Bradi5g14150;Bradi5g14160
OG5_127648	1	2	1	1	1	AT2G45790	Glyma09g39800;Glyma18g46390	Medtr7g076670	904029|PACid:16064153	Bradi5g26500
OG5_127649	1	2	0	1	1	AT2G26830	Glyma04g18940;Glyma06g24820	-	901488|PACid:16066125	Bradi4g31160
OG5_127650	3	8	2	4	3	AT2G21600;AT2G23310;AT4G39220	Glyma01g39640;Glyma04g01360;Glyma04g01370;Glyma05g20940;Glyma06g01400;Glyma06g01410;Glyma11g05620;Glyma17g18430	Medtr5g016560;Medtr4g070400	481027|PACid:16036597;490694|PACid:16046737;319835|PACid:16050797;900812|PACid:16056417	Bradi1g34740;Bradi2g00580;Bradi3g20430
OG5_127651	3	3	4	3	3	AT1G44790;AT4G31290;AT5G26220	Glyma13g03160;Glyma04g08190;Glyma06g08250	Medtr3g109250;Medtr1g009160;Medtr1g009210;Medtr1g030430	891405|PACid:16036038;491614|PACid:16041996;910696|PACid:16063354	Bradi3g43140;Bradi4g11560;Bradi5g11710
OG5_127652	2	2	1	2	1	AT3G61650;AT5G05620	Glyma03g41670;Glyma19g44260	Medtr7g117050	907708|PACid:16060251;487365|PACid:16061083	Bradi2g34960
OG5_127653	1	2	2	3	2	AT1G03360	Glyma03g30620;Glyma19g33520	Medtr2g093790;Medtr4g121550	470314|PACid:16051174;891345|PACid:16051048;883483|PACid:16051425	Bradi1g04570;Bradi5g15940
OG5_127654	3	7	4	3	3	AT1G60970;AT3G09800;AT4G08520	Glyma03g04170;Glyma09g02270;Glyma15g02910;Glyma15g13190;Glyma07g01000;Glyma08g20370;Glyma13g42470	Medtr2g028750;Medtr7g009640;Medtr8g017980;Medtr8g018030	478303|PACid:16036861;911128|PACid:16037623;893435|PACid:16053858	Bradi2g23150;Bradi2g54480;Bradi4g08770
OG5_127655	1	2	2	1	2	AT4G00290	Glyma07g07350;Glyma16g03730	Medtr7g038120;Medtr8g076050	912222|PACid:16063086	Bradi1g57010;Bradi5g19160
OG5_127656	2	1	0	1	1	AT1G71920;AT5G10330	Glyma16g27220	-	476319|PACid:16035822	Bradi3g52980
OG5_127661	2	2	0	2	2	AT3G02460;AT5G15930	Glyma13g07090;Glyma19g05360	-	477479|PACid:16034225;488442|PACid:16051998	Bradi3g35740;Bradi5g14360
OG5_127662	1	2	6	1	2	AT4G33760	Glyma05g34820;Glyma08g04870	Medtr1g044990;Medtr1g113700;Medtr4g052070;Medtr4g052100;Medtr4g120810;Medtr8g104740	491303|PACid:16045673	Bradi1g07670;Bradi2g00480
OG5_127663	2	2	2	4	1	AT1G80620;AT1G15810	Glyma07g03000;Glyma08g23110	Medtr1g041540;Medtr4g009100	920162|PACid:16043292;333433|PACid:16055936;316898|PACid:16056219;888974|PACid:16061396	Bradi3g54420
OG5_127665	1	2	1	5	1	AT4G04910	Glyma07g31570;Glyma13g24850	AC233659_1	911752|PACid:16047630;354558|PACid:16051172;355993|PACid:16052133;858493|PACid:16056919;329412|PACid:16061366	Bradi2g19570
OG5_127666	2	7	2	1	3	AT2G19830;AT4G29160	Glyma07g15260;Glyma01g00760;Glyma01g00800;Glyma05g36130;Glyma07g15300;Glyma08g03510;Glyma15g23850	Medtr8g102020;Medtr8g102030	343220|PACid:16035739	Bradi1g36320;Bradi2g57780;Bradi4g26920
OG5_127668	1	2	1	1	1	AT2G37690	Glyma10g30620;Glyma20g36930	Medtr1g080500	321477|PACid:16054932	Bradi2g06160
OG5_127669	2	2	0	3	3	AT1G53280;AT3G14990	Glyma12g35750;Glyma13g34650	-	892360|PACid:16036745;478924|PACid:16045824;921119|PACid:16048333	Bradi1g38760;Bradi2g07040;Bradi3g15800
OG5_127670	1	2	1	2	1	AT2G30920	Glyma02g45780;Glyma14g03030	Medtr5g091910	359489|PACid:16050817;482011|PACid:16055899	Bradi1g49240
OG5_127671	1	4	2	1	4	AT2G38670	Glyma05g36390;Glyma08g03190;Glyma09g40640;Glyma18g45210	Medtr7g074620;Medtr8g101470	903103|PACid:16047178	Bradi2g55180;Bradi3g18290;Bradi4g26020;Bradi4g44130
OG5_127672	2	2	0	2	1	AT2G41490;AT3G57220	Glyma02g34640;Glyma10g16320	-	907180|PACid:16058973;483226|PACid:16063768	Bradi1g18800
OG5_127673	1	3	0	2	1	AT5G26110	Glyma02g34690;Glyma17g04930;Glyma18g06300	-	893121|PACid:16048217;315080|PACid:16062217	Bradi2g56690
OG5_127674	3	6	2	4	1	AT2G28540;AT3G45630;AT5G60170	Glyma10g05590;Glyma11g15670;Glyma12g07790;Glyma13g19940;Glyma15g04950;Glyma13g40460	Medtr2g093100;Medtr4g061180	916608|PACid:16042850;484947|PACid:16054262;320642|PACid:16056560;358235|PACid:16059111	Bradi4g45240
OG5_127675	1	2	2	1	1	AT4G04350	Glyma07g39300;Glyma17g01430	Medtr6g045340;Medtr4g132500	490089|PACid:16039350	Bradi2g01500
OG5_127676	2	1	1	2	1	AT1G49630;AT3G19170	Glyma01g45650	AC151525_26	891871|PACid:16057776;479430|PACid:16063887	Bradi3g58170
OG5_127677	2	4	3	2	1	AT3G49320;AT5G41970	Glyma04g41070;Glyma01g24650;Glyma03g12130;Glyma06g13780	Medtr3g092050;Medtr4g020980;Medtr4g021190	866275|PACid:16044275;330340|PACid:16059948	Bradi3g52010
OG5_127678	2	8	5	2	3	AT4G15475;AT5G23340	Glyma07g38440;Glyma13g28270;Glyma15g10790;Glyma17g02300;Glyma10g43260;Glyma10g43270;Glyma14g17830;Glyma20g23570	Medtr2g021030;Medtr7g010500;Medtr7g112570;Medtr3g083290;AC235757_6	910346|PACid:16038890;493343|PACid:16056481	Bradi3g49690;Bradi4g11900;Bradi4g44760
OG5_127679	2	4	2	5	1	AT1G26530;AT2G46230	Glyma19g44090;Glyma03g41500;Glyma12g31740;Glyma13g38690	Medtr6g086290;Medtr7g116720	876302|PACid:16035993;868822|PACid:16041968;881073|PACid:16047345;322277|PACid:16047624;880884|PACid:16057903	Bradi1g48740
OG5_127680	5	2	3	1	0	AT2G07675;ATCG00065;ATCG01230;ATMG00980;ATCG00905	Glyma05g16340;Glyma09g06490	Medtr7g055840;Medtr7g055910;Medtr1g005040	899486|PACid:16053862	-
OG5_127681	1	4	2	1	0	AT4G24160	Glyma04g02900;Glyma06g02920;Glyma14g40620;Glyma17g37460	Medtr3g113160;Medtr1g023340	914176|PACid:16041649	-
OG5_127682	2	4	3	2	1	AT5G09350;AT5G64070	Glyma04g39150;Glyma05g32460;Glyma06g15820;Glyma08g16620	Medtr3g096100;Medtr3g096110;Medtr8g093570	487746|PACid:16045007;496602|PACid:16057691	Bradi4g22690
OG5_127683	2	2	2	2	1	AT3G28710;AT3G28715	Glyma09g37520;Glyma18g49110	Medtr7g009550;Medtr7g009590	484647|PACid:16048487;484645|PACid:16061300	Bradi2g42100
OG5_127684	1	2	1	1	1	AT3G51270	Glyma11g33320;Glyma18g04910	Medtr4g087670	323685|PACid:16061428	Bradi2g57330
OG5_127685	1	4	2	1	1	AT2G30710	Glyma11g13330;Glyma12g05350;Glyma13g42180;Glyma15g03200	Medtr2g099380;Medtr4g068180	902065|PACid:16054413	Bradi3g38690
OG5_127686	2	3	1	2	1	AT2G36300;AT3G52760	Glyma03g35220;Glyma03g35320;Glyma19g37880	Medtr7g104430	482602|PACid:16039949;485647|PACid:16040657	Bradi1g65620
OG5_127687	2	4	0	1	3	AT2G30050;AT3G01340	Glyma08g43250;Glyma08g43390;Glyma18g10170;Glyma18g10340	-	481915|PACid:16058539	Bradi1g02960;Bradi1g53420;Bradi2g07030
OG5_127688	1	3	0	1	2	AT3G52090	Glyma06g21440;Glyma09g36280;Glyma12g01050	-	906569|PACid:16035269	Bradi1g54490;Bradi4g33980
OG5_127689	1	4	1	1	1	AT5G18230	Glyma02g07830;Glyma16g04690;Glyma16g26850;Glyma19g28580	Medtr7g085350	488691|PACid:16040358	Bradi1g13450
OG5_127690	1	4	3	1	2	AT5G05010	Glyma10g42490;Glyma11g12230;Glyma12g04430;Glyma20g24550	Medtr2g101180;AC233577_36;AC233577_37	908393|PACid:16038529	Bradi2g54160;Bradi3g34620
OG5_127691	2	4	2	2	2	AT1G11475;AT1G61700	Glyma01g03590;Glyma02g04080;Glyma04g10140;Glyma06g10100	Medtr5g034040;Medtr5g034050	875763|PACid:16055635;471284|PACid:16061897	Bradi3g32320;Bradi4g41090
OG5_127692	2	2	0	3	2	AT5G58060;AT5G58180	Glyma09g13840;Glyma13g19950	-	495912|PACid:16036377;919006|PACid:16056950;919007|PACid:16058936	Bradi2g56020;Bradi2g61660
OG5_127693	12	25	18	19	13	AT1G05570;AT1G06490;AT2G31960;AT2G13680;AT2G36850;AT3G14570;AT3G07160;AT3G59100;AT4G03550;AT4G04970;AT5G36870;AT5G13000	Glyma08g42110;Glyma08g42150;Glyma18g12870;Glyma18g13110;Glyma08g16730;Glyma15g42330;Glyma04g39120;Glyma05g32500;Glyma06g15860;Glyma08g16660;Glyma04g36710;Glyma04g36720;Glyma06g18220;Glyma13g33560;Glyma15g39420;Glyma10g44150;Glyma20g38860;Glyma06g44770;Glyma12g12750;Glyma12g33160;Glyma13g31310;Glyma13g37290;Glyma15g08020;Glyma08g47670;Glyma20g38850	Medtr7g005950;Medtr7g006330;Medtr7g027890;Medtr3g047390;Medtr3g096200;Medtr3g096210;Medtr1g018820;Medtr1g101690;Medtr1g101710;Medtr1g101740;Medtr1g116350;Medtr1g116370;Medtr1g116450;Medtr1g116470;Medtr4g078220;Medtr8g067760;Medtr8g093630;AC235753_1023	340908|PACid:16036516;490214|PACid:16037301;470669|PACid:16039745;482124|PACid:16040632;907409|PACid:16041711;482666|PACid:16042662;899601|PACid:16044304;325786|PACid:16044435;490142|PACid:16045241;902061|PACid:16048025;910090|PACid:16048373;344826|PACid:	Bradi1g29620;Bradi1g47430;Bradi1g51760;Bradi1g76620;Bradi1g77250;Bradi2g40430;Bradi2g40440;Bradi2g40460;Bradi2g46250;Bradi2g50140;Bradi3g09320;Bradi3g60790;Bradi5g10040
OG5_127696	6	5	6	7	0	AT1G26690;AT1G14010;AT1G69460;AT2G03290;AT2G03040;AT3G29070	Glyma07g35490;Glyma13g05610;Glyma19g03020;Glyma20g03930;Glyma18g49700	Medtr6g012770;Medtr7g011490;Medtr5g042260;Medtr5g042270;Medtr5g042300;Medtr5g042320	894728|PACid:16035536;888772|PACid:16048017;322631|PACid:16048563;900243|PACid:16049250;912205|PACid:16049594;880865|PACid:16052293;484678|PACid:16066210	-
OG5_127697	2	4	2	1	3	AT2G14255;AT5G20350	Glyma07g30380;Glyma08g06860;Glyma13g23230;Glyma17g11600	Medtr4g092760;Medtr4g116160	874648|PACid:16042617	Bradi1g30560;Bradi3g06210;Bradi4g16520
OG5_127698	2	4	3	2	1	AT3G03110;AT5G17020	Glyma01g43900;Glyma11g01370;Glyma11g09780;Glyma12g02090	Medtr5g007790;Medtr4g077660;Medtr8g013700	909689|PACid:16035719;896304|PACid:16055122	Bradi1g00890
OG5_127700	2	2	3	2	2	AT3G22630;AT4G14800	Glyma10g44200;Glyma20g38970	Medtr2g050000;Medtr5g006840;Medtr5g012470	493416|PACid:16052586;898737|PACid:16062376	Bradi1g05900;Bradi1g11830
OG5_127701	3	2	3	5	3	AT2G45100;AT2G01280;AT3G09360	Glyma16g03970;Glyma19g29580	Medtr7g086580;Medtr7g086730;Medtr7g086760	887109|PACid:16043474;316772|PACid:16051495;317739|PACid:16052634;346626|PACid:16053997;346315|PACid:16056840	Bradi1g41810;Bradi1g57230;Bradi4g39280
OG5_127702	2	2	3	5	2	AT5G55300;AT5G55310	Glyma12g01630;Glyma09g35730	Medtr3g114150;Medtr3g114260;Medtr3g114350	329014|PACid:16042323;874333|PACid:16048064;920810|PACid:16057942;495615|PACid:16064064;918674|PACid:16065852	Bradi3g16920;Bradi5g24920
OG5_127703	2	2	1	2	1	AT5G22480;AT5G37340	Glyma07g34890;Glyma20g02690	Medtr4g083780	493706|PACid:16034697;489106|PACid:16060973	Bradi3g38220
OG5_127705	2	2	2	5	2	AT3G27430;AT5G40580	Glyma02g46860;Glyma14g01850	Medtr7g032930;Medtr7g037830	904988|PACid:16038126;475769|PACid:16047168;876677|PACid:16056454;493925|PACid:16062281;856046|PACid:16065219	Bradi2g05660;Bradi2g33390
OG5_127706	3	5	2	3	2	AT2G16570;AT4G38880;AT4G34740	Glyma04g00930;Glyma09g35660;Glyma09g35670;Glyma12g04030;Glyma12g04040	Medtr3g117590;Medtr4g072110	912339|PACid:16043218;353351|PACid:16045588;480544|PACid:16049976	Bradi2g24360;Bradi2g56470
OG5_127707	1	5	4	1	2	AT4G24830	Glyma05g03190;Glyma05g03210;Glyma05g34900;Glyma08g04810;Glyma17g13790	Medtr5g042880;Medtr3g088940;Medtr3g088970;Medtr4g103680	914101|PACid:16053886	Bradi2g26460;Bradi4g01920
OG5_127708	1	2	0	1	1	AT5G43430	Glyma10g33110;Glyma20g34520	-	494654|PACid:16042635	Bradi3g56130
OG5_127709	2	7	8	2	9	AT3G04080;AT5G18280	Glyma16g26730;Glyma02g07690;Glyma16g04750;Glyma16g04760;Glyma16g04770;Glyma16g04790;Glyma19g28460	Medtr6g032810;Medtr7g085090;Medtr7g085120;Medtr7g085150;Medtr7g085160;Medtr7g085180;Medtr7g085200;Medtr4g036220	909838|PACid:16054712;477668|PACid:16058002	Bradi1g17490;Bradi1g63580;Bradi3g06420;Bradi3g06430;Bradi4g07680;Bradi4g07690;Bradi4g44010;Bradi4g44020;Bradi4g44030
OG5_127710	2	5	13	2	4	AT2G22500;AT5G19760	Glyma01g02950;Glyma02g04620;Glyma08g38370;Glyma05g29050;Glyma08g12200	Medtr5g032420;Medtr3g100570;Medtr8g068890;Medtr8g086070;Medtr8g086120;Medtr8g086140;Medtr8g086160;Medtr8g086200;Medtr8g086220;Medtr8g086240;Medtr8g086420;Medtr8g086430;Medtr8g086530	481111|PACid:16041527;488869|PACid:16065471	Bradi2g06520;Bradi2g32600;Bradi3g38410;Bradi4g32510
OG5_127711	1	2	0	1	1	AT1G29850	Glyma05g25740;Glyma08g08700	-	473195|PACid:16033754	Bradi2g17790
OG5_127713	1	2	0	1	1	AT3G13440	Glyma01g33680;Glyma03g03230	-	318122|PACid:16034415	Bradi1g03440
OG5_127714	3	4	2	2	2	AT1G07140;AT2G30060;AT5G58590	Glyma01g29410;Glyma10g36500;Glyma20g31070;Glyma03g07410	Medtr6g042530;Medtr3g034090	495982|PACid:16039197;901981|PACid:16050469	Bradi1g65490;Bradi2g28890
OG5_127715	1	2	0	1	1	AT1G75330	Glyma04g03280;Glyma06g03360	-	476678|PACid:16063081	Bradi3g52730
OG5_127716	1	2	2	1	1	AT3G53110	Glyma18g32190;Glyma19g03410	Medtr1g061970;Medtr1g062240	323856|PACid:16042288	Bradi1g74580
OG5_127717	1	4	1	2	2	AT4G17510	Glyma01g41480;Glyma05g05190;Glyma10g26150;Glyma17g15490	Medtr4g100360	493125|PACid:16048875;914962|PACid:16064490	Bradi3g50470;Bradi5g25430
OG5_127718	2	3	2	3	1	AT2G46290;AT2G46280	Glyma01g03610;Glyma09g36870;Glyma12g00510	Medtr6g005050;Medtr2g087640	904081|PACid:16052853;322284|PACid:16055557;497405|PACid:16057598	Bradi4g14100
OG5_127719	1	4	3	1	2	AT1G43190	Glyma02g08870;Glyma10g36770;Glyma16g27970;Glyma20g30820	Medtr6g043520;Medtr1g098530;Medtr8g072130	882034|PACid:16038304	Bradi2g24150;Bradi2g56120
OG5_127721	1	4	4	3	1	AT1G80930	Glyma07g31810;Glyma08g41440;Glyma13g24660;Glyma18g14770	Medtr7g093340;Medtr7g093510;Medtr5g096330;Medtr3g021000	918034|PACid:16039174;895889|PACid:16051204;474352|PACid:16064626	Bradi4g39400
OG5_127722	1	2	1	1	1	AT1G78010	Glyma04g11560;Glyma06g11130	CU651589_4	895691|PACid:16050790	Bradi3g35520
OG5_127723	2	4	2	2	3	AT3G18430;AT4G16350	Glyma02g36750;Glyma13g44390;Glyma15g00890;Glyma17g07970	Medtr2g104130;Medtr4g130410	493251|PACid:16047369;479345|PACid:16047546	Bradi2g18740;Bradi3g36840;Bradi3g54380
OG5_127725	1	2	2	1	4	AT1G74260	Glyma11g34240;Glyma18g04070	Medtr5g080480;Medtr3g085010	476563|PACid:16057675	Bradi1g32100;Bradi3g28640;Bradi3g28650;Bradi5g13190
OG5_127726	1	2	0	1	1	AT1G71340	Glyma04g12200;Glyma06g48210	-	316118|PACid:16047611	Bradi4g21760
OG5_127728	1	0	6	1	1	AT4G15417	-	Medtr2g039810;Medtr2g039820;Medtr3g079860;Medtr3g079980;Medtr3g080000;Medtr3g080010	493348|PACid:16047276	Bradi1g41980
OG5_127729	1	4	1	1	3	AT3G57870	Glyma01g39580;Glyma05g17900;Glyma11g05670;Glyma17g18570	Medtr5g016630	486239|PACid:16048287	Bradi1g77010;Bradi3g32080;Bradi5g19200
OG5_127730	1	2	2	1	1	AT5G20890	Glyma11g19220;Glyma12g09250	Medtr7g067470;Medtr7g113470	910130|PACid:16057689	Bradi2g16500
OG5_127731	2	3	1	2	2	AT2G31660;AT3G59020	Glyma08g29030;Glyma10g44510;Glyma18g51900	Medtr7g021500	482091|PACid:16040315;486363|PACid:16046224	Bradi3g43400;Bradi5g05650
OG5_127732	1	2	1	1	1	AT5G61770	Glyma11g10700;Glyma12g03000	Medtr4g075050	919427|PACid:16057417	Bradi1g62800
OG5_127733	2	4	2	2	0	AT2G47640;AT3G62840	Glyma12g18710;Glyma20g34630;Glyma05g34410;Glyma10g33010	Medtr5g097030;Medtr8g105890	867757|PACid:16048518;483945|PACid:16058561	-
OG5_127734	1	2	1	1	1	AT5G10070	Glyma05g31550;Glyma08g14780	Medtr8g091510	487833|PACid:16052591	Bradi1g71520
OG5_127735	8	15	11	7	6	AT1G04760;AT1G04750;AT2G33120;AT2G25340;AT2G32670;AT4G32150;AT5G22360;AT5G11150	Glyma10g24430;Glyma20g18860;Glyma09g02310;Glyma15g13220;Glyma18g38010;Glyma20g02720;Glyma07g34900;Glyma08g47040;Glyma18g37970;Glyma11g18760;Glyma12g09680;Glyma02g44760;Glyma13g22950;Glyma14g03970;Glyma17g11930	Medtr2g028790;Medtr7g058570;Medtr7g058640;Medtr7g058900;AC233100_20;Medtr5g089370;Medtr4g022470;Medtr4g022550;Medtr4g022570;Medtr4g083490;Medtr4g115390	913237|PACid:16047144;887650|PACid:16053411;910227|PACid:16054366;487947|PACid:16058420;482195|PACid:16059167;482248|PACid:16059700;887649|PACid:16062073	Bradi1g05030;Bradi1g47940;Bradi1g54680;Bradi3g12970;Bradi3g54480;Bradi4g00400
OG5_127736	5	11	6	4	2	AT1G64630;AT1G49160;AT3G48260;AT3G18750;AT5G41990	Glyma06g15610;Glyma16g02530;Glyma04g36260;Glyma06g18630;Glyma19g44700;Glyma04g39320;Glyma05g32280;Glyma07g05930;Glyma08g15550;Glyma13g10480;Glyma20g16430	Medtr3g062430;Medtr3g076650;Medtr3g080960;Medtr3g095680;Medtr8g093090;Medtr8g093190	493786|PACid:16047951;318635|PACid:16048403;474058|PACid:16051426;866161|PACid:16056190	Bradi2g39350;Bradi3g51460
OG5_127737	5	8	3	5	4	AT2G19770;AT2G19760;AT4G29350;AT4G29340;AT5G56600	Glyma05g35980;Glyma08g03640;Glyma08g03660;Glyma05g35970;Glyma08g03650;Glyma01g00920;Glyma07g15090;Glyma15g02380	Medtr6g090030;Medtr8g102310;Medtr8g102330	328774|PACid:16042380;480493|PACid:16045512;913573|PACid:16051124;480492|PACid:16054898;918819|PACid:16056002	Bradi1g49270;Bradi2g05690;Bradi2g19360;Bradi2g49340
OG5_127738	2	5	1	2	1	AT3G30775;AT5G38710	Glyma08g28460;Glyma18g51400;Glyma13g07110;Glyma19g05570;Glyma19g05580	Medtr7g020820	484750|PACid:16034336;494099|PACid:16048701	Bradi3g32880
OG5_127739	1	0	0	2	3	AT1G16890	-	-	895786|PACid:16037632;889082|PACid:16050738	Bradi2g16770;Bradi2g46290;Bradi4g27900
OG5_127741	3	8	3	3	3	AT1G04980;AT2G32920;AT2G47470	Glyma02g43460;Glyma14g05520;Glyma01g25050;Glyma02g01750;Glyma03g39130;Glyma06g24520;Glyma10g01820;Glyma19g41690	Medtr2g021750;Medtr5g084930;Medtr1g087520	904222|PACid:16044496;470488|PACid:16052107;482234|PACid:16058522	Bradi2g12560;Bradi2g35020;Bradi4g31830
OG5_127742	1	2	0	1	1	AT1G18600	Glyma05g00250;Glyma17g08800	-	472080|PACid:16037284	Bradi2g50680
OG5_127743	7	12	8	13	11	AT2G38940;AT2G32830;AT3G54700;AT5G43360;AT5G43350;AT5G43340;AT5G43370	Glyma10g00950;Glyma10g04230;Glyma10g33020;Glyma10g33030;Glyma14g28780;Glyma20g34610;Glyma20g34620;Glyma02g00840;Glyma03g31950;Glyma19g34710;Glyma14g36650;Glyma13g08720	Medtr5g068140;Medtr3g082700;Medtr1g043200;Medtr1g043220;Medtr1g043290;Medtr1g074930;Medtr1g074940;Medtr4g027240	482913|PACid:16033757;497304|PACid:16041268;331059|PACid:16043920;494667|PACid:16044221;311524|PACid:16046449;494662|PACid:16048762;494664|PACid:16051212;359324|PACid:16053381;482224|PACid:16057041;887176|PACid:16059695;920199|PACid:16061359;489725|PACid:	Bradi1g00700;Bradi1g52590;Bradi1g75020;Bradi1g75030;Bradi1g76010;Bradi2g45520;Bradi3g12590;Bradi3g27680;Bradi5g02730;Bradi5g02760;Bradi5g02770
OG5_127744	2	2	1	2	1	AT3G12070;AT5G12210	Glyma05g28630;Glyma08g11710	Medtr8g085230	488063|PACid:16057671;317988|PACid:16059260	Bradi3g40170
OG5_127745	2	7	2	1	2	AT1G07350;AT4G35785	Glyma08g45200;Glyma10g41320;Glyma18g07500;Glyma01g36670;Glyma02g04980;Glyma16g23010;Glyma20g25930	Medtr5g023060;Medtr8g074790	470756|PACid:16059765	Bradi1g29180;Bradi3g34860
OG5_127746	3	12	2	3	6	AT3G01280;AT5G15090;AT5G57490	Glyma04g34310;Glyma05g01350;Glyma06g20250;Glyma08g40800;Glyma09g37570;Glyma13g05130;Glyma17g10530;Glyma18g16260;Glyma18g49070;Glyma19g02380;Glyma13g01040;Glyma17g07140	Medtr7g009330;Medtr4g128300	477400|PACid:16041055;488350|PACid:16056350;495848|PACid:16063705	Bradi1g75910;Bradi2g18610;Bradi2g18630;Bradi2g42140;Bradi2g48160;Bradi4g28660
OG5_127747	2	2	1	2	2	AT1G72280;AT2G38960	Glyma09g10830;Glyma15g23150	Medtr2g048900	321591|PACid:16063441;476357|PACid:16063749	Bradi1g09680;Bradi5g18740
OG5_127748	1	3	2	1	1	AT3G57000	Glyma09g21290;Glyma11g10520;Glyma12g02820	Medtr3g096190;Medtr4g032390	486143|PACid:16059909	Bradi3g10610
OG5_127749	1	2	0	1	1	AT5G67220	Glyma05g20510;Glyma17g18490	-	919987|PACid:16041494	Bradi1g35020
OG5_127751	2	1	2	3	1	AT5G61460;AT5G07660	Glyma09g36430	Medtr1g018410;Medtr4g061050	882617|PACid:16041025;487601|PACid:16049676;496305|PACid:16058063	Bradi4g08530
OG5_127754	1	3	15	1	1	AT2G03820	Glyma11g33380;Glyma17g08880;Glyma18g04850	AC229701_17;Medtr5g008620;Medtr5g006990;Medtr5g011470;Medtr5g011640;Medtr5g090460;Medtr5g091160;Medtr5g089690;Medtr5g090030;Medtr5g092980;Medtr5g091490;Medtr5g091890;Medtr5g092540;Medtr3g064880;Medtr4g107030	322676|PACid:16055955	Bradi3g34100
OG5_127755	1	2	0	1	1	AT2G27020	Glyma05g14330;Glyma19g17920	-	481580|PACid:16046713	Bradi2g21510
OG5_127756	1	2	1	1	4	AT3G13050	Glyma07g00270;Glyma08g24250	Medtr4g005090	318077|PACid:16043126	Bradi1g14030;Bradi1g14040;Bradi1g24060;Bradi4g37890
OG5_127757	1	5	2	1	2	AT5G23540	Glyma03g24580;Glyma13g29660;Glyma14g08940;Glyma15g09410;Glyma17g36230	Medtr2g017680;Medtr1g019930	489215|PACid:16064373	Bradi2g09950;Bradi2g27390
OG5_127758	2	6	3	4	4	AT1G26670;AT5G39510	Glyma01g06320;Glyma02g12390;Glyma06g21130;Glyma09g36940;Glyma13g05680;Glyma19g03090	Medtr6g012860;Medtr7g011570;Medtr5g042530	494036|PACid:16037120;472739|PACid:16038455;905200|PACid:16054752;863315|PACid:16058599	Bradi2g12660;Bradi2g18180;Bradi2g41330;Bradi2g47800
OG5_127759	1	4	2	2	2	AT3G22110	Glyma01g31360;Glyma03g06350;Glyma07g19170;Glyma18g43710	Medtr7g070070;Medtr5g016590	493374|PACid:16044976;479726|PACid:16061180	Bradi1g47880;Bradi1g48220
OG5_127760	3	7	1	4	5	AT1G79990;AT1G52360;AT3G15980	Glyma07g00830;Glyma08g22110;Glyma07g03890;Glyma08g22140;Glyma13g43680;Glyma15g01680;Glyma15g01690	Medtr4g006350	474357|PACid:16036305;479052|PACid:16040441;895999|PACid:16044165;878205|PACid:16047709	Bradi1g51210;Bradi2g01470;Bradi2g62800;Bradi3g07920;Bradi3g07930
OG5_127761	2	5	2	4	2	AT1G77440;AT1G21720	Glyma04g42830;Glyma06g11930;Glyma06g20100;Glyma13g10130;Glyma14g24270	Medtr7g088490;Medtr4g087680	917696|PACid:16034379;880499|PACid:16045233;920955|PACid:16055728;895633|PACid:16065125	Bradi1g30440;Bradi3g06140
OG5_127762	1	2	2	1	1	AT4G31300	Glyma04g08200;Glyma06g08260	Medtr3g108450;Medtr3g109210	328593|PACid:16037475	Bradi1g51300
OG5_127763	2	7	2	3	2	AT2G39800;AT3G55610	Glyma03g12240;Glyma18g03830;Glyma01g24530;Glyma02g41850;Glyma07g16510;Glyma14g07120;Glyma18g40770	Medtr3g069080;Medtr4g020450	920957|PACid:16039489;483012|PACid:16052526;485989|PACid:16063101	Bradi2g23510;Bradi2g54920
OG5_127764	1	3	2	1	2	AT1G44900	Glyma07g36680;Glyma17g03920;Glyma17g32890	Medtr4g122270;Medtr4g122490	891420|PACid:16065663	Bradi4g19210;Bradi5g07200
OG5_127765	1	0	0	1	1	AT5G27740	-	-	351718|PACid:16033965	Bradi1g06060
OG5_127766	1	3	1	1	1	AT5G01230	Glyma13g31350;Glyma13g31380;Glyma15g07970	Medtr2g013490	486954|PACid:16050408	Bradi1g34540
OG5_127767	1	2	1	1	1	AT3G55360	Glyma02g44090;Glyma14g04780	Medtr5g087590	906954|PACid:16065187	Bradi2g03300
OG5_127768	2	4	1	2	2	AT3G01310;AT5G15070	Glyma09g37610;Glyma13g05060;Glyma18g49000;Glyma19g02260	Medtr7g009060	488348|PACid:16046750;477396|PACid:16049833	Bradi1g12140;Bradi2g51660
OG5_127769	1	2	1	1	1	AT1G09870	Glyma05g13870;Glyma18g02810	Medtr3g071580	312030|PACid:16062827	Bradi1g03920
OG5_127770	1	2	1	1	2	AT4G34490	Glyma11g12580;Glyma12g04790	Medtr4g069960	912940|PACid:16043439	Bradi1g10340;Bradi3g37290
OG5_127771	4	10	1	8	3	AT1G70660;AT1G23260;AT2G36060;AT3G52560	Glyma08g04710;Glyma05g35000;Glyma07g24950;Glyma09g22600;Glyma03g35790;Glyma15g21780;Glyma19g38450;Glyma02g35990;Glyma03g26580;Glyma10g09280	Medtr8g105010	900257|PACid:16041325;894910|PACid:16043841;482581|PACid:16044652;866664|PACid:16045036;917628|PACid:16052045;889865|PACid:16054353;476195|PACid:16061284;918506|PACid:16061969	Bradi1g11410;Bradi4g02400;Bradi4g27530
OG5_127772	4	6	1	4	2	AT1G03860;AT2G20530;AT4G28510;AT5G44140	Glyma09g30410;Glyma11g11670;Glyma11g18520;Glyma12g01850;Glyma12g33520;Glyma13g36940	Medtr4g078200	480882|PACid:16036744;356670|PACid:16039637;491917|PACid:16045168;470361|PACid:16053223	Bradi1g02170;Bradi1g53070
OG5_127773	2	14	13	3	5	AT3G11910;AT5G06600	Glyma10g23680;Glyma13g16040;Glyma20g11330;Glyma02g26890;Glyma02g43930;Glyma03g36450;Glyma08g44200;Glyma10g11130;Glyma10g23670;Glyma13g16170;Glyma14g04890;Glyma18g08540;Glyma20g11300;Glyma20g17090	Medtr5g091180;Medtr5g091410;Medtr5g091430;Medtr5g091450;Medtr5g091460;Medtr5g091530;Medtr5g091550;Medtr5g086700;Medtr3g079840;Medtr1g031050;Medtr1g041240;AC235673_8;AC235673_20	487470|PACid:16034431;884438|PACid:16063179;317971|PACid:16063998	Bradi1g56780;Bradi2g51250;Bradi2g51260;Bradi4g07170;Bradi4g15710
OG5_127774	1	0	1	1	2	AT3G60240	-	Medtr8g008680	907545|PACid:16062503	Bradi1g25000;Bradi5g17250
OG5_127775	1	3	1	1	1	AT2G13440	Glyma05g32720;Glyma08g00380;Glyma15g18520	Medtr8g094030	480308|PACid:16063275	Bradi2g61440
OG5_127778	1	2	0	6	1	AT4G01660	Glyma02g00920;Glyma10g27970	-	891073|PACid:16041718;881750|PACid:16047914;910871|PACid:16052506;893835|PACid:16057019;490411|PACid:16060795;911136|PACid:16062847	Bradi2g12040
OG5_127779	2	6	1	2	2	AT1G36730;AT1G77840	Glyma19g00810;Glyma02g00220;Glyma02g10020;Glyma05g09260;Glyma18g52940;Glyma19g45410	Medtr7g082940	891271|PACid:16063220;476949|PACid:16063458	Bradi3g03430;Bradi3g03850
OG5_127780	1	1	0	1	2	AT3G54860	Glyma10g35210	-	485899|PACid:16060558	Bradi1g65360;Bradi1g75720
OG5_127781	1	2	1	1	1	AT3G54610	Glyma03g31490;Glyma19g34340	Medtr8g062330	485863|PACid:16058564	Bradi3g26800
OG5_127782	1	4	1	4	1	AT3G11830	Glyma02g44080;Glyma04g16130;Glyma05g05940;Glyma14g04770	Medtr5g087560	897386|PACid:16038313;900554|PACid:16042191;918449|PACid:16042853;889835|PACid:16064401	Bradi3g04430
OG5_127784	1	2	6	1	3	AT5G60990	Glyma03g01710;Glyma07g08140	Medtr6g082080;Medtr7g057230;Medtr5g069330;Medtr1g009390;Medtr1g023070;Medtr8g032230	919338|PACid:16047562	Bradi1g18920;Bradi1g18930;Bradi1g18950
OG5_127785	1	2	0	1	1	AT5G23630	Glyma04g38190;Glyma06g16860	-	489225|PACid:16036524	Bradi2g25860
OG5_127786	2	4	2	2	2	AT1G09100;AT3G05530	Glyma03g39500;Glyma10g29250;Glyma19g42110;Glyma20g38030	Medtr1g083330;Medtr1g083340	896637|PACid:16045383;311956|PACid:16065983	Bradi1g48010;Bradi3g54490
OG5_127787	2	4	2	2	2	AT1G27520;AT5G43710	Glyma05g01830;Glyma17g10060;Glyma10g32320;Glyma20g35290	Medtr1g093270;Medtr4g106370	494638|PACid:16039781;472957|PACid:16041053	Bradi2g51470;Bradi3g59640
OG5_127789	1	2	1	1	1	AT2G27170	Glyma02g43970;Glyma14g04930	Medtr5g087290	344464|PACid:16062288	Bradi1g17900
OG5_127790	1	2	1	1	1	AT1G06720	Glyma11g13340;Glyma12g05360	Medtr4g068150	470695|PACid:16046806	Bradi1g63330
OG5_127791	2	4	0	2	1	AT1G79210;AT1G16470	Glyma01g25940;Glyma03g16660;Glyma08g17810;Glyma15g41330	-	895825|PACid:16055498;471845|PACid:16065028	Bradi3g49610
OG5_127792	1	1	1	2	1	AT2G31970	Glyma18g00530	Medtr3g084300	344958|PACid:16036606;920987|PACid:16038568	Bradi3g43740
OG5_127793	1	1	1	5	1	AT1G66520	Glyma05g09280	Medtr2g006230	876642|PACid:16044102;876519|PACid:16056297;876649|PACid:16056686;894179|PACid:16060760;894321|PACid:16062157	Bradi2g46860
OG5_127794	2	4	1	2	3	AT1G30890;AT3G59500	Glyma08g28500;Glyma18g51410;Glyma13g07120;Glyma19g05590	Medtr7g020800	473331|PACid:16040601;349013|PACid:16063624	Bradi1g35840;Bradi3g06880;Bradi5g00570
OG5_127796	1	2	0	1	2	AT3G10530	Glyma10g34390;Glyma20g33160	-	478388|PACid:16060498	Bradi1g04230;Bradi1g14400
OG5_127797	1	2	1	2	2	AT3G42050	Glyma02g06710;Glyma16g25740	Medtr8g078370	865718|PACid:16037491;912983|PACid:16063034	Bradi1g25210;Bradi1g25220
OG5_127799	1	2	1	1	1	AT1G05055	Glyma11g07840;Glyma19g30920	Medtr7g089440	470495|PACid:16036076	Bradi5g15270
OG5_127800	3	2	2	3	2	AT1G02300;AT1G02305;AT4G01610	Glyma03g38520;Glyma19g41120	Medtr7g111050;Medtr7g111060	887368|PACid:16050700;490415|PACid:16053389;887367|PACid:16059789	Bradi1g09730;Bradi1g09740
OG5_127801	1	4	2	1	1	AT5G12200	Glyma02g44690;Glyma08g18920;Glyma14g04030;Glyma15g06100	Medtr5g089200;Medtr5g089280	488062|PACid:16062706	Bradi2g52850
OG5_127802	1	4	1	1	1	AT4G04955	Glyma13g31420;Glyma13g31430;Glyma15g07910;Glyma15g07920	Medtr2g013060	490140|PACid:16064289	Bradi5g26410
OG5_127803	2	4	1	5	3	AT1G36050;AT1G22200	Glyma05g24610;Glyma08g07840;Glyma13g01920;Glyma14g34600	Medtr5g062720	472456|PACid:16038941;916019|PACid:16043073;919317|PACid:16045452;915383|PACid:16046782;891247|PACid:16054575	Bradi1g63940;Bradi2g21760;Bradi5g12110
OG5_127804	3	8	5	3	3	AT2G45810;AT3G61240;AT4G00660	Glyma03g01500;Glyma03g01530;Glyma07g07920;Glyma07g07950;Glyma08g26950;Glyma09g39710;Glyma17g23720;Glyma17g27250	Medtr6g031140;Medtr6g031150;Medtr7g076800;Medtr7g076820;Medtr7g076830	486601|PACid:16036870;483719|PACid:16047683;490504|PACid:16051042	Bradi3g30250;Bradi3g49980;Bradi5g16700
OG5_127805	3	3	1	2	1	AT1G53880;AT1G53900;AT1G72340	Glyma07g05070;Glyma03g42430;Glyma19g45180	Medtr8g023040	476363|PACid:16036951;883065|PACid:16057988	Bradi4g07040
OG5_127806	2	2	1	2	1	AT1G51710;AT3G21280	Glyma07g01480;Glyma08g20900	AC235757_29	892148|PACid:16056752;479647|PACid:16065407	Bradi2g40820
OG5_127807	2	4	0	2	2	AT1G26160;AT2G23820	Glyma01g23210;Glyma02g14300;Glyma17g07750;Glyma02g37010	-	472801|PACid:16060505;481245|PACid:16064068	Bradi2g44920;Bradi3g05900
OG5_127808	2	5	2	3	4	AT1G62020;AT2G21390	Glyma04g43440;Glyma10g34310;Glyma11g12080;Glyma12g04290;Glyma20g33270	Medtr2g095770;Medtr4g071130	475134|PACid:16034117;900557|PACid:16055440;900556|PACid:16064388	Bradi1g78470;Bradi2g55640;Bradi2g55650;Bradi2g55670
OG5_127810	0	1	0	0	0	-	Glyma07g25400	-	-	-
OG5_127811	4	7	3	4	5	AT1G54115;AT1G08960;AT3G14070;AT5G17860	Glyma07g04520;Glyma16g01100;Glyma03g39920;Glyma04g38820;Glyma16g04020;Glyma19g17230;Glyma19g29520	Medtr7g113730;Medtr5g099160;Medtr8g021180	488652|PACid:16035533;888129|PACid:16038356;474542|PACid:16045750;897667|PACid:16066029	Bradi1g13240;Bradi1g62270;Bradi1g72680;Bradi3g27220;Bradi4g42880
OG5_127812	1	3	0	3	2	AT5G22100	Glyma01g34420;Glyma13g24750;Glyma14g35280	-	893549|PACid:16036265;862567|PACid:16047259;878802|PACid:16050447	Bradi1g02730;Bradi1g02740
OG5_127813	2	4	1	2	2	AT2G37550;AT3G53710	Glyma03g32910;Glyma10g05020;Glyma13g19380;Glyma19g35620	Medtr7g099830	482750|PACid:16042960;485760|PACid:16064612	Bradi1g66420;Bradi3g47780
OG5_127814	2	4	1	3	2	AT3G07590;AT4G02840	Glyma02g10640;Glyma03g30880;Glyma18g52210;Glyma19g33700	Medtr1g072370	490274|PACid:16041342;878472|PACid:16049318;872144|PACid:16061714	Bradi3g47250;Bradi5g13020
OG5_127816	1	2	6	3	3	AT5G57990	Glyma02g36480;Glyma17g08200	Medtr5g030360;Medtr4g111860;Medtr4g112000;Medtr4g130940;Medtr8g067060;Medtr8g067180	891463|PACid:16034040;495902|PACid:16036475;896338|PACid:16061424	Bradi1g47320;Bradi3g52210;Bradi3g54040
OG5_127817	4	7	4	4	3	AT1G10870;AT1G60860;AT5G61980;AT5G13300	Glyma12g03320;Glyma11g11130;Glyma04g37780;Glyma06g17300;Glyma05g38550;Glyma08g28890;Glyma18g51810	Medtr7g020850;Medtr7g020860;Medtr3g098680;Medtr8g100100	475245|PACid:16036997;888380|PACid:16041428;488148|PACid:16053156;496371|PACid:16062304	Bradi3g41520;Bradi3g49450;Bradi4g34880
OG5_127818	5	6	0	5	4	AT1G30560;AT2G13100;AT3G47420;AT4G25220;AT4G17550	Glyma09g13170;Glyma15g24070;Glyma09g35760;Glyma12g01590;Glyma05g05270;Glyma17g15580	-	890608|PACid:16035260;480298|PACid:16035366;858947|PACid:16045954;905968|PACid:16059152;492311|PACid:16062993	Bradi1g47600;Bradi3g16640;Bradi3g50400;Bradi5g17940
OG5_127819	2	2	1	2	1	AT1G60620;AT1G60850	Glyma08g44480;Glyma18g08360	Medtr3g060690	475246|PACid:16046029;475268|PACid:16050865	Bradi1g15810
OG5_127820	1	2	1	5	1	AT5G23290	Glyma10g43200;Glyma20g23690	Medtr1g114500	910341|PACid:16034678;338893|PACid:16039538;884376|PACid:16050248;918089|PACid:16059121;889104|PACid:16066041	Bradi3g29410
OG5_127822	1	2	7	1	2	AT5G64270	Glyma13g30200;Glyma15g08940	Medtr2g009090;Medtr2g009110;Medtr2g102360;Medtr7g103910;Medtr7g116280;Medtr3g083560;Medtr1g042940	496629|PACid:16055822	Bradi1g59560;Bradi3g03690
OG5_127823	3	9	4	3	4	AT1G73540;AT1G18300;AT3G12600	Glyma05g33690;Glyma07g11760;Glyma08g06030;Glyma09g30390;Glyma04g17070;Glyma11g21780;Glyma13g26490;Glyma15g37420;Glyma19g03850	Medtr6g070920;Medtr5g078020;Medtr3g065330;Medtr8g039690	312784|PACid:16033891;478618|PACid:16060357;877452|PACid:16065749	Bradi1g04590;Bradi1g44170;Bradi1g54020;Bradi3g56830
OG5_127824	4	8	4	4	5	AT1G80690;AT2G25190;AT4G17486;AT5G47310	Glyma07g02910;Glyma08g23180;Glyma04g18410;Glyma17g12670;Glyma01g41550;Glyma05g05020;Glyma11g03880;Glyma17g15410	Medtr5g013040;Medtr3g106240;Medtr4g100500;Medtr4g113720	481377|PACid:16034740;493128|PACid:16035819;477178|PACid:16059278;494250|PACid:16063524	Bradi1g37890;Bradi1g47440;Bradi1g78570;Bradi3g50530;Bradi5g17510
OG5_127828	2	7	1	3	4	AT1G45000;AT5G43010	Glyma04g03180;Glyma11g28770;Glyma18g40580;Glyma06g01200;Glyma06g03230;Glyma14g07750;Glyma17g37220	Medtr3g117230	494702|PACid:16045710;895413|PACid:16050282;891428|PACid:16064504	Bradi1g36400;Bradi1g57630;Bradi1g57680;Bradi3g07370
OG5_127829	2	5	3	2	2	AT5G02530;AT5G59950	Glyma02g10380;Glyma18g52530;Glyma11g15040;Glyma12g07010;Glyma13g40930	Medtr7g024090;Medtr7g024150;Medtr4g063550	487031|PACid:16044448;496130|PACid:16066049	Bradi1g66430;Bradi4g45380
OG5_127830	1	2	1	1	1	AT4G02580	Glyma13g44380;Glyma15g00900	Medtr2g104110	490304|PACid:16042510	Bradi2g20370
OG5_127831	1	3	3	1	3	AT5G58290	Glyma11g31450;Glyma11g31470;Glyma18g05730	Medtr3g062510;Medtr3g062530;Medtr4g112600	495939|PACid:16064246	Bradi3g10720;Bradi4g30280;Bradi4g37940
OG5_127832	1	3	2	1	1	AT3G18190	Glyma05g34190;Glyma07g18110;Glyma08g05470	Medtr4g057020;Medtr8g105970	898177|PACid:16054175	Bradi3g11280
OG5_127833	3	4	3	3	3	AT2G42680;AT3G58680;AT3G24500	Glyma06g42890;Glyma06g42900;Glyma12g15410;Glyma12g15420	Medtr6g018330;Medtr6g086280;Medtr4g080090	907349|PACid:16041455;903640|PACid:16042062;479959|PACid:16053024	Bradi1g37080;Bradi2g06560;Bradi3g21690
OG5_127834	1	2	2	1	2	AT3G60820	Glyma08g39420;Glyma18g19340	Medtr2g098010;Medtr5g079740	907612|PACid:16048748	Bradi3g41090;Bradi4g34620
OG5_127835	3	5	6	4	3	AT1G74320;AT1G71697;AT4G09760	Glyma02g08600;Glyma04g16360;Glyma06g46600;Glyma10g36570;Glyma20g31030	AC233576_8;Medtr3g013430;Medtr1g097850;Medtr1g098090;Medtr8g041330;Medtr8g041220	881725|PACid:16039702;895300|PACid:16040366;911244|PACid:16042527;895010|PACid:16045295	Bradi2g05250;Bradi2g18690;Bradi2g48260
OG5_127836	3	1	1	3	1	AT2G30650;AT2G30660;AT5G65940	Glyma16g08960	AC202568_15	869334|PACid:16038998;481983|PACid:16040595;920141|PACid:16047517	Bradi3g34020
OG5_127837	4	11	4	4	6	AT3G17940;AT3G47800;AT3G01260;AT5G15140	Glyma07g11600;Glyma09g30540;Glyma09g30670;Glyma04g34120;Glyma05g01220;Glyma06g20380;Glyma13g05240;Glyma17g10680;Glyma19g02450;Glyma09g37450;Glyma18g49210	Medtr6g069630;Medtr6g069720;Medtr7g009930;Medtr4g108260	896135|PACid:16054431;479281|PACid:16057005;488355|PACid:16058087;906011|PACid:16061543	Bradi1g61070;Bradi3g20880;Bradi3g46780;Bradi5g12250;Bradi5g12260;Bradi5g12280
OG5_127838	1	2	1	1	1	AT2G21470	Glyma12g36450;Glyma13g27140	Medtr8g037690	481012|PACid:16062382	Bradi1g23100
OG5_127839	2	3	5	1	0	ATCG01110;ATMG00510	Glyma18g32210;Glyma0776s00200;Glyma15g21400	Medtr6g042120;Medtr6g042200;Medtr1g099540;Medtr1g099910;Medtr4g006100	921170|PACid:16039700	-
OG5_127840	2	2	1	2	1	AT1G76300;AT1G20580	Glyma05g31950;Glyma08g15260	Medtr8g092200	476783|PACid:16040607;335306|PACid:16051968	Bradi3g00420
OG5_127841	1	3	1	1	4	AT1G30450	Glyma09g10390;Glyma09g10450;Glyma15g22520	Medtr2g048510	473269|PACid:16055743	Bradi1g51810;Bradi2g11650;Bradi2g11660;Bradi2g28160
OG5_127842	2	2	0	2	1	AT5G23320;AT5G08335	Glyma09g29930;Glyma16g34480	-	487666|PACid:16046852;910344|PACid:16055514	Bradi5g20780
OG5_127843	3	4	0	3	3	AT3G08943;AT3G08947;AT5G53480	Glyma04g41230;Glyma05g36630;Glyma06g13620;Glyma08g02930	-	478201|PACid:16034820;478202|PACid:16042331;495420|PACid:16043104	Bradi1g35630;Bradi1g65390;Bradi4g00730
OG5_127844	1	2	1	1	1	AT1G50940	Glyma06g42140;Glyma12g16290	Medtr4g080790	474214|PACid:16054737	Bradi1g02630
OG5_127846	6	7	30	14	2	AT1G59890;AT1G70060;AT1G24190;AT1G10450;AT3G01320;AT5G15020	Glyma01g04490;Glyma02g03060;Glyma18g17230;Glyma08g40390;Glyma08g40420;Glyma13g04790;Glyma19g01920	Medtr6g008970;Medtr2g097830;Medtr7g013360;Medtr7g013380;Medtr7g013410;Medtr7g013480;Medtr5g032250;Medtr5g032270;Medtr5g032360;Medtr5g033280;Medtr5g033380;Medtr5g036670;Medtr5g036790;Medtr5g036820;Medtr3g006000;Medtr3g006150;Medtr1g023820;Medtr1g097700;Med	334309|PACid:16034400;476130|PACid:16035282;892116|PACid:16036149;488346|PACid:16036440;880773|PACid:16037296;889830|PACid:16042872;893562|PACid:16045807;880661|PACid:16048492;911060|PACid:16050802;472680|PACid:16051486;471159|PACid:16053178;477381|PACid:	Bradi2g00860;Bradi2g40050
OG5_127847	1	2	1	0	1	AT3G45740	Glyma13g40510;Glyma15g04890	Medtr2g095830	-	Bradi1g65890
OG5_127848	2	3	1	2	2	AT1G56110;AT3G12860	Glyma05g03150;Glyma07g11560;Glyma17g13770	Medtr4g103790	478647|PACid:16034164;474678|PACid:16047833	Bradi1g18730;Bradi1g32180
OG5_127854	1	4	2	1	1	AT4G38630	Glyma01g36990;Glyma02g05250;Glyma11g08290;Glyma16g23590	Medtr5g022440;Medtr8g075390	490627|PACid:16052488	Bradi1g68290
OG5_127855	1	2	2	1	2	AT5G08420	Glyma02g44060;Glyma14g05010	Medtr5g087520;AC233576_10	487679|PACid:16053146	Bradi1g75440;Bradi2g48070
OG5_127856	1	3	2	4	2	AT2G17980	Glyma05g25240;Glyma05g25250;Glyma08g08260	AC233560_1011;Medtr8g052140	913292|PACid:16053837;480698|PACid:16058343;489836|PACid:16061856;856934|PACid:16065752	Bradi1g07410;Bradi5g24240
OG5_127857	1	3	1	1	1	AT2G30200	Glyma11g29490;Glyma11g29520;Glyma18g06500	Medtr3g031380	481930|PACid:16044064	Bradi1g65140
OG5_127860	14	28	15	16	16	AT1G74720;AT1G51570;AT1G04150;AT1G22610;AT3G03680;AT3G61300;AT3G57880;AT4G00700;AT4G20080;AT4G11610;AT5G06850;AT5G12970;AT5G48060;AT5G17980	Glyma05g01340;Glyma05g21270;Glyma08g26090;Glyma12g00360;Glyma17g18260;Glyma03g29840;Glyma07g09810;Glyma09g32000;Glyma10g11910;Glyma14g11200;Glyma15g03630;Glyma19g32730;Glyma01g42820;Glyma03g01240;Glyma03g01470;Glyma07g07900;Glyma09g39690;Glyma11g02650;Glyma18g46500;Glyma02g30080;Glyma10g12010;Glyma11g13890;Glyma13g41770;Glyma08g16140;Glyma09g00570;Glyma12g36830;Glyma15g42630;Glyma13g10720	Medtr7g052280;Medtr7g076900;Medtr7g092770;Medtr5g010390;Medtr5g096980;Medtr3g027150;Medtr1g015540;Medtr4g023390;Medtr4g023460;Medtr4g023230;Medtr4g023240;Medtr4g023250;Medtr4g071870;Medtr4g107850;AC149807_14	476609|PACid:16034741;878570|PACid:16038132;486605|PACid:16043863;488114|PACid:16044012;474270|PACid:16046102;477613|PACid:16046534;486240|PACid:16047134;490500|PACid:16047454;875194|PACid:16048689;909799|PACid:16048548;494857|PACid:16048586;908616|PACid:	Bradi1g13460;Bradi1g27740;Bradi1g35960;Bradi1g35970;Bradi1g56630;Bradi2g16690;Bradi2g24410;Bradi2g42110;Bradi3g50990;Bradi3g55250;Bradi4g27090;Bradi4g40830;Bradi5g13230;Bradi5g26690;Bradi5g26730;Bradi5g27530
OG5_127861	1	2	0	1	2	AT3G07050	Glyma10g24060;Glyma20g17960	-	478024|PACid:16034408	Bradi1g31710;Bradi1g76700
OG5_127862	1	2	1	1	1	AT5G10920	Glyma04g10100;Glyma06g10130	Medtr3g100220	487923|PACid:16037670	Bradi1g64600
OG5_127864	1	3	4	2	1	AT4G13430	Glyma14g40570;Glyma17g37540;Glyma20g34160	Medtr1g045750;Medtr1g045760;Medtr1g045770;Medtr1g073200	883531|PACid:16042299;869607|PACid:16056782	Bradi3g02490
OG5_127865	1	1	1	1	3	AT3G45770	Glyma13g40520	Medtr2g095840	484959|PACid:16055928	Bradi1g02350;Bradi1g47700;Bradi4g45270
OG5_127866	2	2	1	3	1	AT4G19610;AT5G08695	Glyma13g09970;Glyma14g24510	Medtr2g018390	858701|PACid:16036572;861502|PACid:16052027;349841|PACid:16064501	Bradi5g21380
OG5_127867	4	0	1	5	5	AT2G07696;ATCG01240;ATCG00900;ATMG01270	-	Medtr4g103280	915656|PACid:16050391;489702|PACid:16051447;891290|PACid:16052515;921172|PACid:16053348;894063|PACid:16058122	Bradi1g05710;Bradi3g27290;Bradi4g17010;Bradi4g17870;Bradi4g23940
OG5_127868	3	8	4	3	4	AT1G21360;AT2G33470;AT3G21260	Glyma04g41880;Glyma06g12920;Glyma02g00670;Glyma10g00690;Glyma10g32590;Glyma20g34980;Glyma13g08900;Glyma14g28700	Medtr2g077880;Medtr3g090530;Medtr1g075700;Medtr1g075710	880460|PACid:16045538;342275|PACid:16055417;482291|PACid:16065825	Bradi1g28830;Bradi3g13310;Bradi3g49120;Bradi5g10740
OG5_127869	1	2	0	1	1	AT4G15770	Glyma05g01560;Glyma17g10340	-	329936|PACid:16048529	Bradi1g18250
OG5_127870	1	2	0	1	1	AT5G09680	Glyma09g36160;Glyma12g01150	-	487788|PACid:16060569	Bradi5g14190
OG5_127871	2	4	1	2	2	AT1G08410;AT2G27200	Glyma11g18080;Glyma12g10130;Glyma12g31550;Glyma13g38840	Medtr4g050490	481615|PACid:16045465;888072|PACid:16064150	Bradi1g13690;Bradi4g01390
OG5_127872	6	14	8	7	5	AT1G10810;AT1G60680;AT1G60690;AT1G60730;AT1G60710;AT1G60750	Glyma03g40880;Glyma03g40860;Glyma03g40870;Glyma19g43360;Glyma03g40680;Glyma06g40790;Glyma06g40800;Glyma08g29130;Glyma10g30360;Glyma10g38890;Glyma10g38900;Glyma12g17590;Glyma19g27130;Glyma10g14980	Medtr7g021670;Medtr7g021680;Medtr7g021820;Medtr7g021850;Medtr7g114970;Medtr7g114980;Medtr7g114990;Medtr7g115010	888373|PACid:16042412;875879|PACid:16050135;893470|PACid:16054510;893471|PACid:16059968;475260|PACid:16059993;475258|PACid:16063072;475262|PACid:16064124	Bradi2g36160;Bradi2g43690;Bradi3g26900;Bradi3g48190;Bradi3g48200
OG5_127874	1	2	1	1	1	AT2G42120	Glyma03g30080;Glyma19g32950	Medtr7g093210	483299|PACid:16055402	Bradi1g76590
OG5_127875	3	5	1	3	3	AT3G51830;AT3G51460;AT5G66020	Glyma18g43270;Glyma01g36390;Glyma03g23480;Glyma11g09040;Glyma04g14320	Medtr5g023960	497020|PACid:16047200;485497|PACid:16051059;485538|PACid:16062976	Bradi1g65570;Bradi4g20110;Bradi4g42300
OG5_127876	1	2	1	1	1	AT5G14240	Glyma12g37080;Glyma19g22440	Medtr2g034610	488258|PACid:16037383	Bradi2g05420
OG5_127877	1	1	0	1	1	AT4G24040	Glyma05g36580	-	914188|PACid:16051472	Bradi3g31410
OG5_127878	3	6	1	3	3	AT1G11570;AT1G27310;AT1G27970	Glyma02g17980;Glyma05g28080;Glyma08g11070;Glyma11g36950;Glyma13g12600;Glyma18g00860	Medtr3g085070	893740|PACid:16036679;472998|PACid:16045770;890252|PACid:16062826	Bradi2g52130;Bradi3g41310;Bradi4g34710
OG5_127879	2	5	3	2	1	AT1G54440;AT5G35910	Glyma05g11200;Glyma05g13920;Glyma17g24130;Glyma19g29260;Glyma19g29290	Medtr2g075570;Medtr7g086370;Medtr7g087630	337734|PACid:16040787;355577|PACid:16062915	Bradi1g74600
OG5_127880	2	4	2	2	2	AT3G45240;AT5G60550	Glyma12g29640;Glyma11g20690;Glyma12g07340;Glyma13g40190	Medtr2g094090;Medtr4g059560	905675|PACid:16043836;919290|PACid:16044974	Bradi1g11340;Bradi4g00240
OG5_127881	4	6	3	2	4	AT1G05785;AT3G49420;AT3G03180;AT5G01430	Glyma08g47760;Glyma18g53730;Glyma02g44790;Glyma20g08060;Glyma07g35930;Glyma14g03950	Medtr2g031070;Medtr7g006340;Medtr5g089500	896311|PACid:16034967;486933|PACid:16042667	Bradi1g22790;Bradi1g22800;Bradi1g70600;Bradi3g48040
OG5_127882	1	1	0	1	1	AT4G29170	Glyma01g00780	-	491840|PACid:16065904	Bradi4g27110
OG5_127883	2	4	4	3	2	AT5G09570;AT5G64400	Glyma07g30160;Glyma08g07150;Glyma08g27030;Glyma13g32930	Medtr2g009700;Medtr2g009710;Medtr4g093360;Medtr4g093770	359144|PACid:16051584;496648|PACid:16057480;908906|PACid:16060170	Bradi1g12230;Bradi4g00560
OG5_127884	2	4	3	2	1	AT1G47250;AT5G42790	Glyma13g24530;Glyma09g29030;Glyma14g07960;Glyma17g37050	Medtr3g113730;Medtr4g012740;Medtr4g057090	473874|PACid:16040710;917445|PACid:16047291	Bradi3g03040
OG5_127885	1	2	1	2	2	AT4G16710	Glyma05g13540;Glyma06g36690	Medtr3g096610	911795|PACid:16042818;915050|PACid:16065902	Bradi2g38000;Bradi3g43170
OG5_127886	3	4	2	3	1	AT1G75850;AT2G17790;AT3G51310	Glyma14g40270;Glyma17g37870;Glyma01g36870;Glyma11g08390	Medtr5g022610;Medtr1g025610	485482|PACid:16039961;895460|PACid:16043187;480677|PACid:16049481	Bradi1g05120
OG5_127887	1	4	2	1	1	AT3G26060	Glyma13g02720;Glyma13g17350;Glyma17g05150;Glyma17g35250	Medtr2g060990;Medtr4g124790	484368|PACid:16050289	Bradi1g46620
OG5_127888	2	2	1	2	1	AT1G68000;AT4G38570	Glyma11g09660;Glyma12g03740	Medtr4g073020	490623|PACid:16052723;475923|PACid:16065011	Bradi5g22340
OG5_127889	2	4	2	2	2	AT5G09900;AT5G64760	Glyma04g39520;Glyma05g32030;Glyma06g15330;Glyma08g15340	Medtr8g092390;Medtr8g092450	496691|PACid:16058776;487814|PACid:16061205	Bradi1g01560;Bradi1g17990
OG5_127890	1	2	2	1	2	AT4G28450	Glyma02g41900;Glyma14g07070	AC235668_10;Medtr1g022960	913673|PACid:16061231	Bradi2g08280;Bradi5g21640
OG5_127891	2	2	1	2	2	AT4G19006;AT5G45620	Glyma01g01460;Glyma09g34310	Medtr5g027960	914767|PACid:16045174;494422|PACid:16051300	Bradi3g34500;Bradi5g20220
OG5_127894	2	6	10	2	5	AT5G22830;AT5G64560	Glyma12g30460;Glyma17g05470;Glyma03g31600;Glyma10g32350;Glyma19g34430;Glyma20g35260	AC233668_25;Medtr2g059110;Medtr2g059120;Medtr2g100150;AC233140_1;AC233140_6;AC233140_8;Medtr1g093280;Medtr1g093370;Medtr1g093380	489136|PACid:16040625;496668|PACid:16055502	Bradi1g09120;Bradi1g12300;Bradi2g37540;Bradi2g37550;Bradi5g14760
OG5_127895	1	3	1	1	2	AT5G42400	Glyma09g05740;Glyma15g17030;Glyma19g40060	Medtr2g036060	494795|PACid:16041934	Bradi3g13430;Bradi4g01790
OG5_127897	4	2	2	4	2	AT3G23470;AT3G23510;AT3G23530;AT3G23480	Glyma10g33310;Glyma20g34340	Medtr1g044510;Medtr1g044520	359447|PACid:16050220;898865|PACid:16052886;873885|PACid:16056158;856310|PACid:16061494	Bradi5g02490;Bradi5g09110
OG5_127898	2	2	2	2	1	AT2G25610;AT4G32530	Glyma14g15360;Glyma17g31060	Medtr7g090330;Medtr4g010220	913194|PACid:16047808;481412|PACid:16058142	Bradi2g43160
OG5_127900	4	10	5	4	6	AT1G09580;AT1G57620;AT1G21900;AT3G10780	Glyma04g43030;Glyma05g30330;Glyma06g11710;Glyma06g38750;Glyma07g08660;Glyma08g13470;Glyma08g19840;Glyma13g02890;Glyma14g23030;Glyma15g05190	Medtr2g007210;Medtr5g058140;Medtr3g072600;Medtr8g088940;Medtr8g088980	889662|PACid:16035877;872450|PACid:16035986;892885|PACid:16046295;471056|PACid:16053333	Bradi1g20400;Bradi1g46140;Bradi1g61270;Bradi3g37960;Bradi3g57840;Bradi4g31910
OG5_127901	1	4	0	1	2	AT5G35980	Glyma08g35460;Glyma16g18110;Glyma16g18150;Glyma16g18160	-	493647|PACid:16046911	Bradi3g52610;Bradi5g20790
OG5_127902	1	2	0	1	1	AT5G66540	Glyma05g02340;Glyma17g09590	-	496951|PACid:16037334	Bradi4g43500
OG5_127903	2	3	4	2	1	AT1G52930;AT3G15460	Glyma08g28320;Glyma02g12700;Glyma18g51310	Medtr7g069430;Medtr5g069720;Medtr4g072520;Medtr4g072710	897837|PACid:16055162;474417|PACid:16061646	Bradi3g47400
OG5_127904	1	2	0	1	2	AT4G02620	Glyma05g26580;Glyma08g09570	-	327540|PACid:16050836	Bradi2g39610;Bradi2g40890
OG5_127905	1	4	1	1	1	AT1G29810	Glyma01g31810;Glyma08g12980;Glyma13g30730;Glyma15g08550	Medtr5g019990	881274|PACid:16058302	Bradi2g45810
OG5_127906	2	2	1	2	1	AT2G26060;AT4G32990	Glyma03g35310;Glyma19g37960	Medtr7g104550	857288|PACid:16050804;901303|PACid:16059677	Bradi1g53220
OG5_127907	6	15	2	6	5	AT1G65580;AT1G05630;AT2G31830;AT2G43900;AT2G37440;AT2G01900	Glyma10g31480;Glyma20g36090;Glyma17g00310;Glyma07g40360;Glyma17g00280;Glyma03g33040;Glyma10g05170;Glyma13g19540;Glyma19g35730;Glyma0048s00350;Glyma03g18710;Glyma05g26900;Glyma07g12090;Glyma08g09870;Glyma20g00270	Medtr6g092670;Medtr7g100070	470566|PACid:16034037;484108|PACid:16038545;482106|PACid:16040160;322057|PACid:16052883;475657|PACid:16055952;482737|PACid:16062062	Bradi1g68680;Bradi2g37350;Bradi3g40800;Bradi3g43460;Bradi4g34270
OG5_127909	1	2	0	1	2	AT3G23620	Glyma10g07630;Glyma13g21500	-	479874|PACid:16055935	Bradi2g57720;Bradi4g31410
OG5_127910	2	2	0	2	1	AT5G22780;AT5G22770	Glyma12g30520;Glyma17g05410	-	489126|PACid:16040721;352355|PACid:16052120	Bradi1g77770
OG5_127911	2	4	1	2	1	AT3G58580;AT3G58560	Glyma02g26620;Glyma03g36550;Glyma09g15980;Glyma19g39210	AC235488_25	907339|PACid:16039179;907337|PACid:16053826	Bradi3g26410
OG5_127912	1	2	1	1	1	AT1G63780	Glyma04g27730;Glyma11g21290	Medtr3g019370	893060|PACid:16057343	Bradi3g16690
OG5_127913	1	3	0	1	1	AT5G10910	Glyma11g18040;Glyma14g17040;Glyma17g29580	-	909048|PACid:16059772	Bradi3g03340
OG5_127914	2	5	2	2	3	AT1G68310;AT3G50845	Glyma01g01590;Glyma04g14330;Glyma09g34240;Glyma01g38230;Glyma11g07290	Medtr5g020120;Medtr5g028010	866470|PACid:16039742;475950|PACid:16045731	Bradi1g07080;Bradi1g72250;Bradi5g20210
OG5_127915	4	6	1	3	3	AT1G65970;AT1G65980;AT1G60740;AT3G52960	Glyma07g09240;Glyma07g12940;Glyma09g32540;Glyma03g34820;Glyma19g37500;Glyma20g16890	Medtr6g087990	475704|PACid:16049807;485670|PACid:16057240;475706|PACid:16059822	Bradi1g35660;Bradi2g46380;Bradi3g06750
OG5_127916	3	9	8	10	3	AT1G52740;AT2G38810;AT3G54560	Glyma04g20610;Glyma06g24500;Glyma14g15260;Glyma17g31120;Glyma02g16150;Glyma10g03640;Glyma03g31460;Glyma06g07510;Glyma19g34300	AC229724_1056;Medtr7g027540;Medtr7g027600;Medtr7g027610;Medtr1g011750;Medtr1g011850;Medtr1g071040;Medtr1g114050	859521|PACid:16035458;474400|PACid:16040328;859523|PACid:16042273;859518|PACid:16044804;915590|PACid:16045644;859532|PACid:16046892;482894|PACid:16056358;341690|PACid:16064877;915579|PACid:16065262;485860|PACid:16065394	Bradi1g09060;Bradi3g26880;Bradi4g14960
OG5_127918	1	2	1	1	1	AT3G26730	Glyma16g05310;Glyma19g27640	Medtr7g084020	484446|PACid:16054889	Bradi3g44350
OG5_127919	2	2	4	2	2	AT2G34210;AT4G08350	Glyma04g42000;Glyma06g12770	Medtr7g050470;Medtr3g089910;Medtr1g023860;Medtr1g023870	327088|PACid:16034003;482364|PACid:16039616	Bradi1g46230;Bradi3g57590
OG5_127920	2	2	0	3	1	AT1G12640;AT1G63050	Glyma05g03510;Glyma17g14070	-	879513|PACid:16046120;893164|PACid:16051540;888597|PACid:16055926	Bradi3g51580
OG5_127921	2	2	1	2	2	AT1G71270;AT1G71300	Glyma03g41250;Glyma19g43870	Medtr1g079770	877220|PACid:16047753;476259|PACid:16060457	Bradi1g59910;Bradi3g29420
OG5_127922	1	5	2	1	2	AT1G29150	Glyma04g08280;Glyma04g18930;Glyma06g08380;Glyma14g20000;Glyma17g24650	Medtr3g109300;Medtr1g009010	336019|PACid:16064976	Bradi1g59620;Bradi5g11170
OG5_127923	1	2	1	3	1	AT3G03960	Glyma02g07910;Glyma16g26920	Medtr6g032870	477651|PACid:16039512;862226|PACid:16047127;856331|PACid:16051198	Bradi4g15450
OG5_127924	1	4	1	1	1	AT3G57660	Glyma02g31280;Glyma02g31290;Glyma10g12530;Glyma05g09370	Medtr4g086290	486216|PACid:16064834	Bradi1g02620
OG5_127926	1	4	1	2	1	AT3G24350	Glyma04g07660;Glyma04g07680;Glyma06g07760;Glyma06g07770	Medtr3g108160	899015|PACid:16042496;481441|PACid:16049109	Bradi2g05000
OG5_127927	1	2	0	2	3	AT3G19760	Glyma09g05810;Glyma15g17060	-	478254|PACid:16034214;479492|PACid:16051649	Bradi2g54910;Bradi3g60590;Bradi4g34280
OG5_127929	1	2	1	1	1	AT1G29940	Glyma13g26190;Glyma17g23500	Medtr4g124030	313639|PACid:16046082	Bradi3g29920
OG5_127930	27	117	91	51	62	AT1G65800;AT1G65790;AT1G11410;AT1G11280;AT1G11300;AT1G11350;AT1G11330;AT1G11340;AT1G61550;AT1G61500;AT1G61610;AT1G61370;AT1G61380;AT1G61390;AT1G61360;AT1G61400;AT1G61490;AT1G61480;AT1G61460;AT1G61440;AT1G61430;AT1G61420;AT2G19130;AT4G21390;AT4G21380;AT4G27290;AT4G27300	Glyma06g40940;Glyma07g30770;Glyma08g06550;Glyma08g46650;Glyma08g46680;Glyma13g32210;Glyma13g32220;Glyma15g07100;Glyma03g13840;Glyma08g46670;Glyma13g32190;Glyma15g28850;Glyma16g14080;Glyma03g00500;Glyma03g00520;Glyma03g00530;Glyma03g00540;Glyma04g04500;Glyma04g04510;Glyma06g04610;Glyma06g45590;Glyma07g08780;Glyma07g14790;Glyma08g46970;Glyma08g46990;Glyma08g47000;Glyma12g11260;Glyma12g32500;Glyma12…	Medtr6g012810;Medtr6g012820;AC235663_2;Medtr6g005240;Medtr2g011150;Medtr2g011160;Medtr2g011170;Medtr2g011180;Medtr2g011190;Medtr2g011200;Medtr2g011210;Medtr2g011220;Medtr2g011230;Medtr2g011240;Medtr2g011250;Medtr2g011270;Medtr2g011280;Medtr2g011340;Medtr2	893185|PACid:16034348;471269|PACid:16035418;871249|PACid:16036123;856706|PACid:16037178;858540|PACid:16039194;475187|PACid:16039838;333188|PACid:16039852;875800|PACid:16039926;471264|PACid:16040158;876526|PACid:16040198;875796|PACid:16042298;490237|PACid:	Bradi1g05890;Bradi1g06280;Bradi1g14060;Bradi1g25090;Bradi1g25180;Bradi1g25190;Bradi1g33620;Bradi1g33640;Bradi1g33650;Bradi1g69600;Bradi1g75950;Bradi2g10690;Bradi2g13460;Bradi2g20690;Bradi2g25280;Bradi2g34620;Bradi2g34630;Bradi2g51840;Bradi2g51920;Bradi2g5
OG5_127933	2	4	2	2	1	AT3G11270;AT5G05780	Glyma03g07990;Glyma11g34980;Glyma18g03360;Glyma20g03160	Medtr5g081980;Medtr3g070180	478467|PACid:16043919;908493|PACid:16045442	Bradi5g24960
OG5_127934	1	1	0	1	2	AT4G11120	Glyma19g00800	-	489950|PACid:16034800	Bradi1g47150;Bradi3g06900
OG5_127935	1	3	1	1	2	AT1G71220	Glyma05g30230;Glyma08g13400;Glyma08g20020	Medtr2g006960	894960|PACid:16066406	Bradi3g28600;Bradi3g28610
OG5_127936	2	4	2	3	2	AT1G54250;AT3G59600	Glyma02g26790;Glyma08g15860;Glyma09g15750;Glyma15g42430	Medtr6g090500;Medtr4g133090	907465|PACid:16039618;891644|PACid:16044624;892481|PACid:16065309	Bradi1g33850;Bradi5g20710
OG5_127938	2	4	2	2	2	AT2G46320;AT4G27940	Glyma03g41650;Glyma19g44250;Glyma04g41730;Glyma06g13050	Medtr7g117030;Medtr3g090820	913732|PACid:16034828;483782|PACid:16046916	Bradi2g07390;Bradi3g34820
OG5_127939	3	4	2	3	3	AT1G23860;AT2G24590;AT4G31580	Glyma08g39830;Glyma18g18860;Glyma14g17930;Glyma17g29080	Medtr3g109020;Medtr1g009580	472646|PACid:16038553;481315|PACid:16055849;491582|PACid:16058493	Bradi1g46980;Bradi3g48460;Bradi3g53760
OG5_127941	2	6	2	2	2	AT1G51980;AT3G16480	Glyma08g03580;Glyma05g36040;Glyma07g01720;Glyma08g21380;Glyma13g43000;Glyma15g02390	Medtr8g014660;Medtr8g102230	474319|PACid:16060003;479109|PACid:16063048	Bradi2g49290;Bradi2g61800
OG5_127942	2	2	1	3	1	AT1G08260;AT2G27120	Glyma11g36140;Glyma12g09220	Medtr4g054980	901578|PACid:16034777;888057|PACid:16038801;901556|PACid:16057575	Bradi3g44200
OG5_127943	1	2	1	2	1	AT3G15290	Glyma06g36290;Glyma06g39750	Medtr8g061230	897803|PACid:16047231;920166|PACid:16056788	Bradi2g52350
OG5_127944	1	2	2	1	1	AT5G22330	Glyma07g02170;Glyma08g21830	Medtr6g023370;Medtr3g104080	910223|PACid:16054573	Bradi2g54390
OG5_127945	1	2	1	1	1	AT1G67320	Glyma05g28150;Glyma08g11130	Medtr8g097160	315746|PACid:16055912	Bradi5g07930
OG5_127946	1	4	1	1	1	AT1G12840	Glyma02g07260;Glyma16g05470;Glyma16g26220;Glyma19g27360	Medtr7g083720	471438|PACid:16054481	Bradi2g14400
OG5_127948	2	3	1	2	2	AT1G30960;AT5G66470	Glyma07g27590;Glyma02g06100;Glyma16g24870	Medtr5g020440	496959|PACid:16038102;890681|PACid:16057250	Bradi2g16140;Bradi3g17910
OG5_127949	3	8	1	3	3	AT1G53500;AT1G78570;AT3G14790	Glyma08g15680;Glyma08g42270;Glyma12g36290;Glyma13g33960;Glyma14g17880;Glyma15g27510;Glyma17g29120;Glyma18g12660	Medtr1g009600	474478|PACid:16035067;477021|PACid:16045687;478892|PACid:16062909	Bradi2g32920;Bradi2g39820;Bradi3g08850
OG5_127950	2	2	3	2	2	AT2G20580;AT4G28470	Glyma06g44340;Glyma12g13410	Medtr1g058950;Medtr4g078780;Medtr4g079010	480888|PACid:16054929;913671|PACid:16055486	Bradi1g34080;Bradi3g03720
OG5_127951	5	10	3	4	2	AT1G12340;AT1G12390;AT1G62880;AT3G12180;AT4G12090	Glyma01g42190;Glyma05g04010;Glyma09g40530;Glyma11g03180;Glyma17g14500;Glyma18g45290;Glyma02g29580;Glyma03g29730;Glyma10g12190;Glyma19g32580	Medtr7g092530;Medtr5g011690;Medtr4g102010	475064|PACid:16046072;317999|PACid:16047873;863906|PACid:16060012;888562|PACid:16063640	Bradi1g51550;Bradi4g06710
OG5_127952	1	2	0	1	0	AT2G20490	Glyma03g32150;Glyma19g34910	-	480876|PACid:16041603	-
OG5_127953	1	2	6	1	1	AT4G01320	Glyma09g39150;Glyma18g47190	Medtr7g037930;Medtr7g037940;Medtr7g037950;Medtr7g037960;Medtr7g078760;Medtr1g105250	912101|PACid:16056262	Bradi3g51730
OG5_127954	3	5	6	3	4	AT3G06910;AT4G00690;AT4G15880	Glyma06g37220;Glyma07g37640;Glyma09g04970;Glyma15g15890;Glyma17g03010	Medtr6g087310;Medtr7g061450;Medtr5g038680;Medtr1g040750;AC233682_6;Medtr4g119970	497293|PACid:16039952;493298|PACid:16055251;896836|PACid:16056407	Bradi1g18100;Bradi1g21130;Bradi1g62760;Bradi2g12720
OG5_127955	2	7	11	2	3	AT1G76490;AT2G17370	Glyma01g36080;Glyma02g44070;Glyma09g32850;Glyma11g09330;Glyma14g05020;Glyma16g21620;Glyma20g05530	Medtr5g024880;Medtr5g026430;Medtr5g026450;Medtr5g026460;Medtr5g026470;Medtr5g026480;Medtr5g026490;Medtr5g026500;Medtr5g091050;Medtr5g087550;Medtr8g072640	480621|PACid:16044040;316570|PACid:16053844	Bradi3g40210;Bradi3g53230;Bradi4g33910
OG5_127956	1	1	1	1	1	AT3G56840	Glyma05g13880	Medtr6g026730	907131|PACid:16036148	Bradi2g52900
OG5_127957	1	4	3	1	2	AT4G24820	Glyma05g02940;Glyma05g02980;Glyma17g13640;Glyma17g21570	AC229724_1034;Medtr4g104080;Medtr4g104200	492356|PACid:16055984	Bradi3g47880;Bradi5g13800
OG5_127958	1	3	2	2	2	AT3G20650	Glyma06g41190;Glyma08g22390;Glyma12g17220	Medtr7g110030;Medtr3g014120	479592|PACid:16046642;314476|PACid:16064381	Bradi1g55490;Bradi3g15420
OG5_127960	1	2	0	1	1	AT5G44635	Glyma09g05240;Glyma15g16570	-	917123|PACid:16044861	Bradi2g31580
OG5_127961	1	2	2	1	2	AT2G35040	Glyma04g16670;Glyma11g25900	Medtr5g095820;Medtr3g013710	482470|PACid:16034895	Bradi3g17840;Bradi4g24880
OG5_127962	2	2	1	3	1	AT1G20920;AT3G09620	Glyma01g43960;Glyma11g01430	Medtr2g007000	472328|PACid:16050826;317764|PACid:16053609;341099|PACid:16057119	Bradi2g42210
OG5_127963	2	5	5	1	1	AT4G23570;AT4G11260	Glyma10g37440;Glyma11g02340;Glyma01g43150;Glyma09g23980;Glyma16g29450	Medtr6g060740;Medtr6g060890;Medtr6g060900;Medtr6g060930;Medtr5g009930	492509|PACid:16062642	Bradi2g44030
OG5_127964	3	26	3	3	5	AT4G36750;AT4G27270;AT5G54500	Glyma01g38400;Glyma10g10740;Glyma11g06920;Glyma11g12790;Glyma12g04940;Glyma0042s00410;Glyma06g39970;Glyma12g23000;Glyma13g32300;Glyma13g32310;Glyma15g07040;Glyma06g40700;Glyma06g40730;Glyma06g40750;Glyma06g40810;Glyma07g30750;Glyma08g06570;Glyma11g33050;Glyma12g17680;Glyma12g22970;Glyma12g22990;Glyma12g25950;Glyma12g34500;Glyma13g36000;Glyma15g27560;Glyma19g02750	Medtr2g011080;Medtr2g081810;Medtr5g019620	492071|PACid:16033874;495531|PACid:16045814;912689|PACid:16060052	Bradi1g59440;Bradi1g59450;Bradi2g20710;Bradi2g51980;Bradi3g27210
OG5_127966	14	13	12	16	9	AT1G78500;AT1G78960;AT1G78950;AT1G78970;AT1G66960;AT1G78955;AT2G07050;AT3G29255;AT3G45130;AT4G15370;AT4G15340;AT5G36150;AT5G48010;AT5G42600	Glyma03g27670;Glyma07g00330;Glyma15g07110;Glyma03g27620;Glyma03g27660;Glyma08g24160;Glyma13g32200;Glyma15g10870;Glyma01g00430;Glyma01g00450;Glyma08g03060;Glyma15g35330;Glyma20g33450	Medtr6g088140;AC151738_10;AC151738_45;AC151738_48;Medtr5g008810;Medtr4g005190;Medtr8g016940;Medtr8g016960;Medtr8g016980;Medtr8g016990;Medtr8g017020;Medtr8g017040	477065|PACid:16035989;493357|PACid:16037961;895800|PACid:16038649;475791|PACid:16042265;865365|PACid:16044730;894488|PACid:16045090;855790|PACid:16045997;316793|PACid:16048817;905658|PACid:16049039;920154|PACid:16050163;876680|PACid:16051053;477013|PACid:	Bradi1g17890;Bradi1g42000;Bradi3g03470;Bradi3g03490;Bradi3g03500;Bradi3g18140;Bradi3g22780;Bradi3g22800;Bradi3g22810
OG5_127967	13	32	14	17	22	AT1G31120;AT1G70300;AT1G60160;AT2G40540;AT2G30070;AT2G35060;AT3G02050;AT4G23640;AT4G33530;AT4G19960;AT4G13420;AT5G09400;AT5G14880	Glyma05g26210;Glyma08g09140;Glyma09g05830;Glyma15g17080;Glyma01g03850;Glyma02g03830;Glyma08g06060;Glyma08g39860;Glyma18g18810;Glyma08g39840;Glyma04g39960;Glyma06g14890;Glyma02g39370;Glyma08g09720;Glyma11g27830;Glyma18g06790;Glyma02g07470;Glyma16g05060;Glyma16g26470;Glyma19g28110;Glyma05g37270;Glyma08g02290;Glyma03g42480;Glyma07g04750;Glyma10g02470;Glyma19g45260;Glyma05g24530;Glyma08g07720;Glyma08…	AC233671_8;Medtr2g008820;Medtr7g108480;Medtr5g034480;Medtr5g034500;Medtr5g034590;Medtr5g070670;Medtr5g071630;Medtr5g071860;Medtr8g021840;Medtr8g021930;Medtr8g022130;Medtr8g022160;Medtr8g088200	482472|PACid:16035066;358973|PACid:16039080;483110|PACid:16041725;325951|PACid:16041862;325492|PACid:16041906;492879|PACid:16044385;481917|PACid:16044601;894830|PACid:16045749;883532|PACid:16052830;916235|PACid:16054542;914233|PACid:16055847;477306|PACid:	Bradi1g15610;Bradi1g17830;Bradi1g18600;Bradi1g26560;Bradi1g32380;Bradi1g35620;Bradi1g43780;Bradi1g59730;Bradi1g63100;Bradi2g12980;Bradi2g59620;Bradi2g60090;Bradi3g17780;Bradi3g44510;Bradi3g57080;Bradi4g29350;Bradi4g38070;Bradi4g40460;Bradi5g08520;Bradi5g0
OG5_127968	0	3	2	0	0	-	Glyma13g12150;Glyma13g12180;Glyma20g05560	Medtr5g050690;Medtr5g050950	-	-
OG5_127969	1	2	1	2	2	AT5G54260	Glyma12g34750;Glyma14g12420	Medtr2g081100	495511|PACid:16042165;357625|PACid:16055179	Bradi3g15550;Bradi5g23230
OG5_127970	2	3	8	3	3	AT3G22860;AT3G56150	Glyma03g36470;Glyma05g33930;Glyma08g05740	Medtr6g045910;Medtr6g045930;Medtr6g046050;Medtr6g046630;Medtr2g005610;Medtr2g048870;Medtr7g116960;Medtr1g023190	873810|PACid:16035489;486056|PACid:16063248;867290|PACid:16063417	Bradi4g30730;Bradi4g30780;Bradi5g12910
OG5_127973	1	4	1	1	1	AT4G34460	Glyma04g01460;Glyma06g01510;Glyma11g12600;Glyma12g04810	Medtr3g116500	491213|PACid:16046459	Bradi1g12820
OG5_127975	3	8	5	3	2	AT1G68990;AT2G24120;AT5G15700	Glyma16g13080;Glyma04g24300;Glyma04g24350;Glyma06g24890;Glyma17g07940;Glyma18g51160;Glyma08g28100;Glyma08g32320	Medtr7g017440;Medtr8g065890;Medtr8g065900;Medtr8g065950;Medtr8g065960	909544|PACid:16037606;481268|PACid:16041982;476028|PACid:16059282	Bradi1g31070;Bradi4g08880
OG5_127976	1	4	1	2	2	AT3G15380	Glyma06g38120;Glyma12g23180;Glyma12g35170;Glyma13g35380	Medtr5g084190	478976|PACid:16035014;856322|PACid:16036382	Bradi3g12950;Bradi5g26450
OG5_127977	1	3	1	1	1	AT5G41150	Glyma01g41300;Glyma11g04110;Glyma11g04120	Medtr5g013480	493859|PACid:16045175	Bradi1g78620
OG5_127978	1	3	1	1	2	AT4G39870	Glyma06g44170;Glyma08g14440;Glyma18g02070	Medtr3g087230	490773|PACid:16058648	Bradi1g45500;Bradi3g58800
OG5_127979	1	2	0	1	1	AT2G07690	Glyma13g22420;Glyma17g11220	-	480240|PACid:16043799	Bradi3g54190
OG5_127980	3	2	2	2	2	AT4G14695;AT4G22310;AT4G05590	Glyma09g01210;Glyma15g12040	Medtr2g025470;Medtr2g025480	490066|PACid:16047214;492636|PACid:16057349	Bradi1g25080;Bradi5g14270
OG5_127981	2	3	1	2	1	AT3G22900;AT5G59180	Glyma05g26040;Glyma08g09000;Glyma14g01120	Medtr4g096810	919135|PACid:16042762;898773|PACid:16055202	Bradi2g25940
OG5_127982	1	4	1	3	3	AT4G18593	Glyma03g28180;Glyma08g46290;Glyma18g33560;Glyma19g30950	Medtr7g089540	493000|PACid:16039948;898481|PACid:16042531;862900|PACid:16060240	Bradi3g09490;Bradi4g43430;Bradi4g43490
OG5_127983	1	1	6	2	1	AT2G47980	Glyma03g36570	Medtr7g089690;AC233100_6;AC233100_41;Medtr5g092930;Medtr3g050420;AC235488_7	904275|PACid:16038406;913063|PACid:16039788	Bradi4g11510
OG5_127984	1	2	0	1	1	AT3G21540	Glyma03g34360;Glyma19g37050	-	479673|PACid:16048746	Bradi1g74940
OG5_127985	1	4	0	1	2	AT5G58240	Glyma11g31690;Glyma11g31700;Glyma18g05580;Glyma18g05590	-	332111|PACid:16066034	Bradi4g26000;Bradi4g44190
OG5_127986	2	7	1	1	2	AT3G42830;AT5G20570	Glyma01g13960;Glyma06g45990;Glyma12g10750;Glyma12g32060;Glyma13g38420;Glyma14g18440;Glyma18g19000	Medtr2g088570	488960|PACid:16049030	Bradi2g00640;Bradi3g52920
OG5_127987	3	3	2	3	2	AT3G48570;AT4G24920;AT5G50460	Glyma02g42660;Glyma12g28990;Glyma14g05800	Medtr5g084060;Medtr4g127150	906104|PACid:16034341;495113|PACid:16038766;492346|PACid:16062082	Bradi1g31180;Bradi3g05820
OG5_127988	1	2	0	1	1	AT5G44200	Glyma12g33400;Glyma13g37030	-	494573|PACid:16047204	Bradi3g48560
OG5_127989	1	1	0	1	0	AT4G35335	Glyma14g00290	-	328213|PACid:16046056	-
OG5_127990	1	2	1	0	1	AT1G25260	Glyma08g19660;Glyma15g05360	Medtr2g007780	-	Bradi4g44960
OG5_127991	1	2	0	1	1	AT2G36130	Glyma03g35620;Glyma19g38260	-	345344|PACid:16034354	Bradi3g42920
OG5_127992	2	3	1	2	1	AT2G30910;AT2G31300	Glyma08g42460;Glyma10g36040;Glyma18g12250	Medtr3g049070	497382|PACid:16045723;482009|PACid:16060331	Bradi3g55390
OG5_127993	1	2	1	1	1	AT3G56510	Glyma05g24130;Glyma19g07220	Medtr6g021760	486092|PACid:16045450	Bradi1g18680
OG5_127994	1	1	2	1	1	AT1G21710	Glyma06g12160	Medtr3g088510;Medtr8g095700	889640|PACid:16051313	Bradi3g45690
OG5_127995	2	5	1	2	2	AT2G19730;AT4G29410	Glyma08g20960;Glyma08g36410;Glyma13g42830;Glyma07g01540;Glyma15g02610	Medtr2g100410	480498|PACid:16036025;491817|PACid:16051121	Bradi2g18150;Bradi2g47760
OG5_127996	2	2	5	2	1	AT4G02400;AT5G08600	Glyma03g37300;Glyma19g39900	Medtr7g108730;Medtr3g111480;Medtr8g058560;Medtr8g058610;Medtr8g058740	350126|PACid:16051670;490329|PACid:16062886	Bradi1g62850
OG5_127997	1	2	0	1	1	AT5G13050	Glyma04g34670;Glyma06g19990	-	488121|PACid:16059615	Bradi1g23560
OG5_127998	1	2	1	2	2	AT3G20050	Glyma05g29870;Glyma08g12970	Medtr8g088270	870686|PACid:16046435;479524|PACid:16057089	Bradi1g49760;Bradi5g17750
OG5_127999	1	1	1	1	1	AT1G79890	Glyma07g00710	Medtr4g012900	477275|PACid:16043392	Bradi2g31970
OG5_128000	1	2	1	2	1	AT1G09770	Glyma10g30870;Glyma20g36600	Medtr5g010470	904425|PACid:16037900;471078|PACid:16062633	Bradi4g07110
OG5_128001	1	2	1	1	1	AT4G02460	Glyma02g17420;Glyma10g02390	Medtr1g088720	490319|PACid:16035786	Bradi3g47470
OG5_128002	2	2	1	1	1	AT3G49830;AT5G67630	Glyma08g45090;Glyma18g07830	Medtr3g061640	496832|PACid:16056750	Bradi1g23490
OG5_128003	1	1	1	1	1	AT4G12790	Glyma08g39880	Medtr3g080040	497121|PACid:16046300	Bradi1g10720
OG5_128004	1	2	3	2	1	AT1G23280	Glyma06g43930;Glyma12g14000	Medtr2g103560;Medtr4g079000;Medtr4g079190	889868|PACid:16039118;472150|PACid:16059709	Bradi2g14350
OG5_128005	3	7	2	3	2	AT3G09100;AT5G01290;AT5G28210	Glyma18g42320;Glyma01g27240;Glyma03g14700;Glyma03g30870;Glyma07g17420;Glyma18g42350;Glyma19g33690	Medtr7g068260;Medtr4g014920	908028|PACid:16034445;910925|PACid:16045171;478222|PACid:16047239	Bradi4g22140;Bradi4g40600
OG5_128006	2	4	5	2	1	AT3G27240;AT5G40810	Glyma05g07020;Glyma16g06700;Glyma19g22530;Glyma19g24620	Medtr6g023230;Medtr6g023270;Medtr6g023280;Medtr6g023290;Medtr6g023160	916147|PACid:16047960;484506|PACid:16061497	Bradi3g42710
OG5_128007	2	4	2	2	2	AT1G07705;AT5G59710	Glyma13g40650;Glyma15g04780;Glyma11g15480;Glyma12g07970	Medtr2g096180;Medtr4g061960	887985|PACid:16042814;496103|PACid:16057169	Bradi2g21970;Bradi5g25870
OG5_128008	1	2	1	2	1	AT5G37510	Glyma11g33480;Glyma18g04730	Medtr3g065130	915887|PACid:16042863;881232|PACid:16052227	Bradi1g11520
OG5_128009	1	2	1	1	1	AT5G14520	Glyma03g39460;Glyma19g42070	Medtr7g100040	325922|PACid:16053222	Bradi1g11730
OG5_128010	1	2	0	1	1	AT5G57950	Glyma06g27660;Glyma06g27880	-	358009|PACid:16048452	Bradi4g30450
OG5_128011	3	6	2	4	2	AT1G33360;AT5G49840;AT5G53350	Glyma09g28260;Glyma10g32040;Glyma16g33080;Glyma20g35600;Glyma04g41400;Glyma06g13450	Medtr6g059910;Medtr3g091550	884367|PACid:16036385;918413|PACid:16046153;473508|PACid:16060275;495043|PACid:16066394	Bradi2g57240;Bradi3g46170
OG5_128012	1	3	0	1	2	AT1G60420	Glyma04g02330;Glyma06g02380;Glyma08g39390	-	893507|PACid:16041183	Bradi1g23520;Bradi1g60260
OG5_128015	1	2	0	1	1	AT3G24030	Glyma10g25550;Glyma20g19710	-	479932|PACid:16048143	Bradi2g12820
OG5_128016	4	7	3	6	2	AT4G27070;AT5G54810;AT5G38530;AT5G28237	Glyma02g25300;Glyma09g15270;Glyma18g12090;Glyma13g07130;Glyma19g05630;Glyma09g21940;Glyma11g00580	Medtr5g005670;Medtr3g051120;Medtr3g049410	495562|PACid:16038854;471294|PACid:16039978;494122|PACid:16056569;876416|PACid:16057530;876415|PACid:16062817;492090|PACid:16065656	Bradi1g35600;Bradi3g14490
OG5_128017	5	11	3	7	4	AT1G01790;AT2G19600;AT4G00630;AT5G11800;AT5G51710	Glyma03g01600;Glyma05g36300;Glyma08g03320;Glyma02g33810;Glyma07g08030;Glyma09g39770;Glyma18g46420;Glyma14g10750;Glyma17g34780;Glyma09g27940;Glyma16g32820	Medtr7g076700;Medtr1g016450;Medtr8g101640	901795|PACid:16040766;488017|PACid:16041060;311263|PACid:16041150;490505|PACid:16041829;906098|PACid:16042935;899919|PACid:16063434;495238|PACid:16066044	Bradi1g37860;Bradi1g76640;Bradi5g26820;Bradi5g26850
OG5_128018	3	4	1	3	2	AT3G02020;AT5G14060;AT5G13280	Glyma02g07300;Glyma16g05380;Glyma16g26300;Glyma19g27500	Medtr7g083920	896038|PACid:16039333;909281|PACid:16042949;488237|PACid:16053675	Bradi1g01800;Bradi2g59490
OG5_128019	3	5	6	4	1	AT1G16700;AT1G79010;ATCG01090	Glyma05g34890;Glyma08g04820;Glyma13g31520;Glyma15g07790;Glyma18g32240	Medtr6g042130;Medtr6g042210;Medtr5g063400;AC202568_16;Medtr4g070120;AC225519_9	895806|PACid:16042223;868258|PACid:16051858;333070|PACid:16057308;471866|PACid:16061978	Bradi1g07150
OG5_128020	2	4	3	2	2	AT5G04710;AT5G60160	Glyma10g34800;Glyma20g32790;Glyma04g36940;Glyma06g18040	Medtr3g088860;Medtr1g093580;Medtr1g092920	332278|PACid:16054935;487250|PACid:16058377	Bradi2g61860;Bradi4g39590
OG5_128022	1	2	0	1	1	AT2G32600	Glyma13g44430;Glyma15g00840	-	482185|PACid:16058145	Bradi1g67320
OG5_128023	2	4	2	2	2	AT3G11070;AT5G05520	Glyma11g35540;Glyma18g02890;Glyma02g43160;Glyma14g06250	Medtr5g083050;Medtr3g071450	487345|PACid:16043130;897307|PACid:16049464	Bradi2g22630;Bradi2g53940
OG5_128025	2	4	1	2	1	AT3G05280;AT5G27490	Glyma03g39850;Glyma10g29590;Glyma19g42410;Glyma20g37720	Medtr7g113620	489578|PACid:16048643;477816|PACid:16057749	Bradi2g43200
OG5_128026	1	2	1	1	1	AT2G25830	Glyma04g08920;Glyma06g09010	Medtr3g109620	320374|PACid:16058816	Bradi2g19530
OG5_128027	2	4	1	2	3	AT2G22310;AT4G39910	Glyma05g31170;Glyma08g14360;Glyma11g38090;Glyma18g02020	Medtr3g087140	481095|PACid:16061408;490777|PACid:16063223	Bradi1g71830;Bradi3g46610;Bradi5g12000
OG5_128028	1	2	0	1	1	AT3G26410	Glyma05g24950;Glyma08g08040	-	484403|PACid:16044873	Bradi3g45810
OG5_128029	2	2	2	2	3	AT1G54220;AT3G13930	Glyma07g03930;Glyma16g00590	Medtr7g069790;Medtr8g018770	478800|PACid:16040034;883102|PACid:16065704	Bradi1g52260;Bradi3g00860;Bradi3g00930
OG5_128030	0	1	0	0	0	-	Glyma05g25860	-	-	-
OG5_128031	2	4	7	3	3	AT4G35860;AT4G17170	Glyma05g24120;Glyma19g07230;Glyma09g01950;Glyma15g12880	Medtr6g021790;Medtr2g027660;Medtr3g057080;Medtr3g057300;Medtr8g031810;Medtr8g031830;Medtr8g031870	491053|PACid:16055802;493160|PACid:16061000;874293|PACid:16064622	Bradi3g47240;Bradi4g33250;Bradi5g13000
OG5_128032	2	2	1	2	1	AT1G48430;AT3G17770	Glyma07g12130;Glyma09g30070	Medtr6g073010	336963|PACid:16040101;898129|PACid:16043616	Bradi1g10550
OG5_128033	2	2	0	2	2	AT3G44340;AT4G32640	Glyma10g42720;Glyma20g24330	-	491448|PACid:16045775;484854|PACid:16047094	Bradi4g07970;Bradi4g19130
OG5_128034	2	6	4	2	2	AT3G03250;AT5G17310	Glyma02g40810;Glyma06g00430;Glyma11g33160;Glyma14g39140;Glyma18g05070;Glyma15g18680	Medtr5g077000;Medtr5g099440;Medtr3g064480;Medtr3g064490	909725|PACid:16039627;477571|PACid:16057206	Bradi3g01640;Bradi4g37350
OG5_128035	1	3	1	1	1	AT3G07300	Glyma07g10090;Glyma11g21540;Glyma13g33460	Medtr5g031790	478051|PACid:16059637	Bradi3g23230
OG5_128037	1	5	1	1	1	AT3G12050	Glyma02g28830;Glyma03g30230;Glyma09g12800;Glyma09g16680;Glyma19g33140	Medtr7g093500	478557|PACid:16041371	Bradi3g37790
OG5_128038	2	2	1	2	1	AT1G07030;AT2G30160	Glyma02g39720;Glyma14g37790	Medtr5g073040	481927|PACid:16047063;470726|PACid:16051377	Bradi1g65170
OG5_128039	1	4	1	2	1	AT4G21660	Glyma07g31350;Glyma13g25110;Glyma13g31550;Glyma15g07760	Medtr2g013350	914502|PACid:16034913;864057|PACid:16036502	Bradi3g56730
OG5_128040	1	2	2	1	1	AT1G21690	Glyma04g42550;Glyma06g12210	Medtr3g088380;Medtr8g095830	472407|PACid:16053868	Bradi4g41240
OG5_128041	2	4	9	2	5	AT3G20800;AT5G12980	Glyma02g46250;Glyma08g43220;Glyma14g02480;Glyma18g10400	Medtr6g065170;Medtr7g028240;Medtr5g093460;Medtr3g018640;Medtr1g043500;Medtr1g043520;Medtr1g043540;Medtr1g056470;Medtr8g106940	909249|PACid:16044997;479606|PACid:16055931	Bradi1g06530;Bradi1g58330;Bradi1g69850;Bradi4g36960;Bradi5g21620
OG5_128042	1	2	4	3	1	AT1G33390	Glyma01g34350;Glyma03g02730	Medtr3g070430;Medtr3g070440;Medtr4g023590;Medtr4g120070	917119|PACid:16034272;473512|PACid:16043560;904844|PACid:16064093	Bradi3g59870
OG5_128043	1	3	2	1	3	AT4G21110	Glyma05g28440;Glyma07g15700;Glyma08g11450	AC233679_2;Medtr8g083120	492776|PACid:16036764	Bradi2g23820;Bradi2g55460;Bradi4g42550
OG5_128044	1	4	2	1	1	AT5G55810	Glyma02g47010;Glyma14g01730;Glyma17g16040;Glyma19g27000	Medtr5g095960;Medtr3g007850	495663|PACid:16050564	Bradi3g55160
OG5_128045	3	5	2	8	3	AT1G25520;AT1G68650;AT5G36290	Glyma10g42300;Glyma20g24750;Glyma05g06320;Glyma09g38640;Glyma18g47670	AC233660_17;Medtr7g079850	493666|PACid:16036301;905602|PACid:16042123;335795|PACid:16042473;875144|PACid:16044044;892785|PACid:16045788;919760|PACid:16060573;475991|PACid:16062276;868590|PACid:16064321	Bradi3g36630;Bradi3g41030;Bradi4g19090
OG5_128046	2	2	6	2	1	AT3G03600;ATCG00160	Glyma03g03680;Glyma07g07760	Medtr7g116690;Medtr3g029540;Medtr3g044520;Medtr4g024210;Medtr4g034700;Medtr8g012480	475579|PACid:16039353;477605|PACid:16043712	Bradi1g05780
OG5_128047	1	2	2	1	1	AT3G16840	Glyma03g01690;Glyma07g08120	Medtr7g057250;Medtr8g079310	318448|PACid:16051731	Bradi5g15380
OG5_128048	1	2	2	2	1	AT3G55480	Glyma02g41570;Glyma14g07380	Medtr2g021590;Medtr5g079920	338097|PACid:16043053;348635|PACid:16055430	Bradi2g62270
OG5_128049	1	2	3	1	1	AT2G28390	Glyma12g29450;Glyma13g40080	Medtr2g094460;Medtr2g094470;Medtr4g059330	481666|PACid:16036388	Bradi2g62530
OG5_128050	1	2	0	1	1	AT4G04940	Glyma01g00460;Glyma08g47440	-	490127|PACid:16034241	Bradi1g30580
OG5_128051	2	4	4	2	2	AT3G27280;AT5G40770	Glyma04g16350;Glyma06g47520;Glyma08g24950;Glyma15g31030	Medtr5g093030;Medtr5g093040;Medtr3g008250;Medtr8g046300	484510|PACid:16051717;493903|PACid:16055152	Bradi3g46980;Bradi5g12530
OG5_128052	1	2	1	2	1	AT5G13480	Glyma13g26820;Glyma15g37830	Medtr8g038550	900500|PACid:16048074;488168|PACid:16053648	Bradi2g60820
OG5_128053	1	3	1	1	1	AT1G08750	Glyma04g24410;Glyma06g24870;Glyma20g04560	Medtr2g058550	888110|PACid:16053989	Bradi3g08190
OG5_128055	1	4	2	3	3	AT4G10710	Glyma11g33140;Glyma11g33150;Glyma18g05080;Glyma18g05090	Medtr6g009500;Medtr3g064470	863695|PACid:16034941;911378|PACid:16043305;863623|PACid:16063061	Bradi1g59920;Bradi1g59940;Bradi4g07830
OG5_128056	2	4	4	4	3	AT1G53780;AT1G53750	Glyma03g42370;Glyma07g05220;Glyma16g01810;Glyma19g45140	Medtr1g095660;Medtr8g023550;Medtr8g074160;Medtr8g074130	336830|PACid:16040436;889127|PACid:16048434;892424|PACid:16054727;889126|PACid:16059961	Bradi1g46760;Bradi1g47200;Bradi2g48800
OG5_128057	1	4	2	2	3	AT3G06670	Glyma07g37040;Glyma09g04260;Glyma15g15270;Glyma17g03570	Medtr2g034560;Medtr4g121890	477983|PACid:16033804;357183|PACid:16040252	Bradi1g51420;Bradi2g12530;Bradi2g34980
OG5_128058	1	2	1	1	1	AT3G56990	Glyma07g12080;Glyma09g30130	Medtr2g081080	486142|PACid:16050324	Bradi1g49660
OG5_128059	5	16	8	6	6	AT1G61800;AT3G01550;AT5G17630;AT5G54800;AT5G33320	Glyma01g28460;Glyma02g45840;Glyma13g27680;Glyma14g02930;Glyma15g11270;Glyma17g01890;Glyma18g12080;Glyma19g00270;Glyma10g11430;Glyma15g43070;Glyma02g25290;Glyma07g38830;Glyma04g35730;Glyma05g02310;Glyma06g19250;Glyma17g09630	Medtr6g005480;Medtr6g044450;Medtr2g029180;Medtr5g044220;Medtr3g049400;Medtr3g077640;Medtr1g041710;CU013530_20	493573|PACid:16034519;909761|PACid:16047499;475149|PACid:16050072;879404|PACid:16055320;477360|PACid:16056443;918617|PACid:16064520	Bradi1g26000;Bradi2g04450;Bradi2g31660;Bradi2g34300;Bradi3g15310;Bradi4g27550
OG5_128060	1	2	1	4	1	AT1G50500	Glyma09g02140;Glyma15g13040	Medtr2g028270	892049|PACid:16044752;882718|PACid:16050770;337252|PACid:16054176;474178|PACid:16056779	Bradi2g58070
OG5_128061	1	3	0	1	1	AT5G06360	Glyma02g35500;Glyma10g00490;Glyma10g10000	-	908563|PACid:16051295	Bradi1g18120
OG5_128062	1	2	1	5	2	AT5G41880	Glyma02g45610;Glyma14g03200	Medtr3g062490	859956|PACid:16034500;882416|PACid:16048709;876532|PACid:16053633;881352|PACid:16059369;881351|PACid:16061559	Bradi3g03820;Bradi3g42940
OG5_128063	3	5	3	3	3	AT1G31230;AT4G19710;AT5G21060	Glyma05g28380;Glyma08g11370;Glyma18g00600;Glyma11g33710;Glyma20g11950	Medtr3g079330;Medtr3g084500;Medtr8g083210	910146|PACid:16045593;492891|PACid:16062735;473611|PACid:16063221	Bradi3g22390;Bradi4g27450;Bradi4g43920
OG5_128064	2	2	2	2	2	AT2G14285;AT4G30220	Glyma17g07060;Glyma20g21250	Medtr7g114670;Medtr4g128050	913456|PACid:16039957;899645|PACid:16052064	Bradi1g31330;Bradi3g05740
OG5_128065	1	1	0	1	1	AT1G75200	Glyma14g08150	-	895387|PACid:16065548	Bradi1g07100
OG5_128066	2	2	1	2	0	AT1G22270;AT1G78190	Glyma10g36240;Glyma20g31350	Medtr2g028730	472463|PACid:16063237;895712|PACid:16063734	-
OG5_128067	1	1	2	1	0	AT1G24290	Glyma14g00610	Medtr6g036640;Medtr5g098850	472917|PACid:16062198	-
OG5_128068	1	3	2	1	3	AT3G22200	Glyma11g10190;Glyma11g27450;Glyma12g02510	Medtr4g016770;Medtr4g076100	479734|PACid:16042026	Bradi2g31220;Bradi3g11820;Bradi5g21710
OG5_128069	2	7	6	2	2	AT1G55250;AT2G44950	Glyma02g43490;Glyma14g05480;Glyma14g05490;Glyma01g13430;Glyma01g13450;Glyma11g26740;Glyma11g26750	AC233662_35;Medtr7g046250;Medtr5g065520;Medtr5g065540;Medtr5g084990;Medtr3g060950	314752|PACid:16040349;483624|PACid:16064825	Bradi2g33230;Bradi4g25180
OG5_128070	1	3	1	2	2	AT3G50670	Glyma01g38120;Glyma02g06420;Glyma11g07200	Medtr8g077840	485414|PACid:16048506;874002|PACid:16055145	Bradi3g21360;Bradi3g30430
OG5_128072	4	7	1	5	1	AT1G18500;AT1G74040;AT5G23010;AT5G23020	Glyma03g00800;Glyma10g44180;Glyma11g17790;Glyma17g17230;Glyma19g29880;Glyma19g29920;Glyma20g38950	Medtr1g116500	326599|PACid:16034801;910306|PACid:16042099;472070|PACid:16042448;476544|PACid:16043871;910307|PACid:16044924	Bradi4g43130
OG5_128073	2	2	1	2	2	AT1G64520;AT5G42040	Glyma05g25730;Glyma08g08690	Medtr1g016750	330332|PACid:16064558;474895|PACid:16066139	Bradi3g17960;Bradi5g21340
OG5_128074	1	2	1	1	1	AT5G58030	Glyma11g34840;Glyma18g03480	Medtr3g070070	918991|PACid:16049719	Bradi4g19670
OG5_128075	6	22	23	6	11	AT1G01800;AT2G24190;AT3G59710;AT3G61220;AT5G61830;AT5G51030	Glyma18g46380;Glyma02g15630;Glyma07g32800;Glyma03g01630;Glyma03g01640;Glyma03g01670;Glyma07g08040;Glyma07g08050;Glyma07g08070;Glyma07g08090;Glyma07g08100;Glyma09g39820;Glyma09g39840;Glyma09g39850;Glyma09g39860;Glyma18g46350;Glyma04g37980;Glyma05g33360;Glyma06g17080;Glyma08g00970;Glyma09g20260;Glyma19g10800	Medtr7g076660;Medtr5g062280;Medtr5g083430;Medtr3g057010;Medtr3g057190;Medtr3g057210;Medtr3g057220;Medtr3g057260;Medtr3g079320;Medtr3g098470;Medtr1g031180;Medtr4g087460;Medtr4g087470;Medtr8g031850;Medtr8g031910;Medtr8g031950;Medtr8g031960;Medtr8g031980;Med	919433|PACid:16036331;495168|PACid:16041281;486437|PACid:16041602;887262|PACid:16055001;481274|PACid:16062235;486598|PACid:16065461	Bradi1g17360;Bradi1g24450;Bradi2g59570;Bradi3g48290;Bradi4g40580;Bradi5g14530;Bradi5g16610;Bradi5g16620;Bradi5g16630;Bradi5g16650;Bradi5g16660
OG5_128076	3	7	4	3	3	AT4G17270;AT5G47540;AT5G18940	Glyma02g47710;Glyma09g01370;Glyma14g00940;Glyma15g12220;Glyma17g01180;Glyma13g28260;Glyma15g10800	Medtr2g026050;Medtr4g028570;Medtr4g028580;Medtr4g133600	493148|PACid:16049597;909913|PACid:16050713;916635|PACid:16060923	Bradi1g19570;Bradi1g23250;Bradi1g61840
OG5_128077	2	2	0	2	1	AT2G27340;AT3G58130	Glyma05g25650;Glyma08g08610	-	486264|PACid:16060162;868927|PACid:16060378	Bradi5g26260
OG5_128078	1	2	1	1	1	AT5G64150	Glyma08g17780;Glyma15g41360	AC235488_34	496612|PACid:16055734	Bradi4g01900
OG5_128080	2	2	3	2	2	AT1G65040;AT3G16090	Glyma01g43860;Glyma11g01330	Medtr5g007710;Medtr4g077710;Medtr4g077800	897909|PACid:16036617;315468|PACid:16044679	Bradi1g43000;Bradi2g09570
OG5_128081	1	2	0	0	1	AT5G40280	Glyma06g19740;Glyma13g23780	-	-	Bradi2g49200
OG5_128082	2	5	3	2	1	AT5G16830;AT5G46860	Glyma01g01960;Glyma09g33950;Glyma16g05040;Glyma16g08200;Glyma16g13410	Medtr7g084590;Medtr5g029650;Medtr8g066340	488543|PACid:16046447;494291|PACid:16061264	Bradi2g09120
OG5_128084	2	3	3	1	2	AT3G49725;AT5G57960	Glyma02g44930;Glyma14g07720;Glyma17g37250	AC235668_12;Medtr5g089970;Medtr1g022980	918982|PACid:16035674	Bradi1g10010;Bradi4g14850
OG5_128085	1	2	2	2	1	AT2G46520	Glyma07g06070;Glyma16g02670	Medtr6g051460;Medtr6g051660	904119|PACid:16036214;359535|PACid:16060015	Bradi2g08070
OG5_128086	2	1	3	2	1	AT1G13160;AT4G31520	Glyma11g37660	Medtr3g086350;Medtr4g005970;Medtr4g006000	471469|PACid:16042425;328571|PACid:16049485	Bradi5g22790
OG5_128087	3	5	1	3	4	AT1G22450;AT4G28060;AT5G57815	Glyma02g37150;Glyma12g20490;Glyma13g01590;Glyma14g35430;Glyma17g07710	Medtr5g064600	918963|PACid:16045001;913717|PACid:16055761;889753|PACid:16066033	Bradi1g11170;Bradi1g21290;Bradi1g60710;Bradi5g14630
OG5_128088	1	2	3	1	1	AT3G22660	Glyma10g29560;Glyma20g37750	Medtr5g028350;AC231371_18;Medtr8g075400	479780|PACid:16047241	Bradi1g04480
OG5_128089	1	2	1	1	1	AT1G03150	Glyma03g31120;Glyma19g33960	Medtr7g117040	887467|PACid:16043138	Bradi1g11700
OG5_128090	4	2	5	4	1	AT3G13210;AT3G51110;AT5G45990;AT5G41770	Glyma01g43370;Glyma11g02100	Medtr6g090890;Medtr6g092410;Medtr7g067440;Medtr5g009520;Medtr4g119010	323672|PACid:16042674;916024|PACid:16054717;330810|PACid:16061302;897540|PACid:16063029	Bradi1g38380
OG5_128091	3	4	1	3	2	AT1G71940;AT4G09580;AT4G17790	Glyma10g36060;Glyma20g31540;Glyma01g02090;Glyma09g33850	Medtr5g029890	914922|PACid:16034760;476324|PACid:16061425;489810|PACid:16061870	Bradi1g10980;Bradi5g20030
OG5_128092	3	7	2	3	9	AT1G56170;AT3G48590;AT5G63470	Glyma08g17630;Glyma13g27790;Glyma02g09860;Glyma04g37290;Glyma06g17780;Glyma12g34510;Glyma13g35980	Medtr7g082780;Medtr3g099180	496533|PACid:16035324;474686|PACid:16037676;485217|PACid:16066288	Bradi1g32200;Bradi1g67980;Bradi3g05270;Bradi3g17790;Bradi3g17800;Bradi3g17810;Bradi3g17820;Bradi3g39280;Bradi4g33290
OG5_128093	1	3	1	1	1	AT4G16630	Glyma02g25240;Glyma09g15220;Glyma18g11950	Medtr3g049990	493213|PACid:16040099	Bradi4g07400
OG5_128094	1	2	3	1	2	AT5G57280	Glyma13g00680;Glyma17g06840	Medtr4g007390;Medtr4g007420;Medtr4g127640	495827|PACid:16059901	Bradi3g54500;Bradi3g54510
OG5_128095	1	2	1	1	1	AT5G19180	Glyma07g38770;Glyma17g01940	Medtr4g131690	909950|PACid:16064446	Bradi2g10270
OG5_128096	1	2	1	2	0	AT5G06160	Glyma04g41530;Glyma06g13290	Medtr3g091250	860229|PACid:16043163;487419|PACid:16065811	-
OG5_128097	1	3	1	1	1	AT2G38130	Glyma03g24860;Glyma08g28810;Glyma18g51670	Medtr7g084140	321517|PACid:16047917	Bradi2g32930
OG5_128098	2	3	3	1	1	AT2G25355;AT4G32175	Glyma02g12480;Glyma01g06540;Glyma19g05990	Medtr5g009430;Medtr5g009450;Medtr5g043110	491516|PACid:16053642	Bradi2g45690
OG5_128100	1	2	1	1	1	AT5G40850	Glyma08g16030;Glyma15g42510	Medtr3g026780	493893|PACid:16045133	Bradi2g44360
OG5_128101	1	1	0	2	5	AT5G19740	Glyma01g01000	-	488867|PACid:16042740;912821|PACid:16064982	Bradi2g49360;Bradi2g49370;Bradi2g49380;Bradi2g49390;Bradi2g49510
OG5_128104	1	2	1	1	1	AT3G13235	Glyma08g44820;Glyma18g08070	Medtr3g061140	865946|PACid:16047653	Bradi3g07290
OG5_128106	1	2	1	1	1	AT1G15440	Glyma09g10290;Glyma15g22450	Medtr7g076230	888937|PACid:16062266	Bradi2g19560
OG5_128107	2	0	0	2	0	AT1G66130;AT1G34200	-	-	336484|PACid:16040754;894244|PACid:16047228	-
OG5_128108	1	1	1	1	1	AT5G37830	Glyma08g07400	Medtr4g093870	859896|PACid:16052656	Bradi3g31390
OG5_128109	1	2	1	1	1	AT1G57600	Glyma10g41940;Glyma20g25100	Medtr1g110490	474843|PACid:16065598	Bradi2g36410
OG5_128110	1	2	1	1	2	AT1G18640	Glyma04g32450;Glyma06g22060	Medtr3g025840	472085|PACid:16040635	Bradi4g06810;Bradi4g16260
OG5_128111	1	5	0	1	2	AT2G06530	Glyma07g04120;Glyma09g07920;Glyma13g16820;Glyma15g19000;Glyma17g05880	-	480224|PACid:16051292	Bradi1g53640;Bradi4g09340
OG5_128112	2	3	2	2	2	AT1G70820;AT5G17530	Glyma20g02220;Glyma10g35490;Glyma20g32030	Medtr1g094980;Medtr4g084270	909750|PACid:16050796;476213|PACid:16056755	Bradi1g28790;Bradi1g41960
OG5_128113	2	5	0	2	2	AT3G44190;AT5G22140	Glyma11g18320;Glyma11g18330;Glyma12g09920;Glyma12g09930;Glyma12g09940	-	910199|PACid:16034759;484840|PACid:16050882	Bradi3g04010;Bradi4g24990
OG5_128115	3	3	5	4	3	AT1G75560;AT2G17870;AT4G36020	Glyma02g05340;Glyma04g43130;Glyma06g11560	Medtr3g022090;Medtr3g117400;Medtr3g117410;AC231360_3;Medtr8g075560	480687|PACid:16034477;491032|PACid:16035062;917640|PACid:16049499;882293|PACid:16060975	Bradi1g03740;Bradi3g01960;Bradi3g32520
OG5_128116	1	1	3	2	1	AT3G24200	Glyma08g45910	Medtr2g060510;Medtr2g060550;Medtr7g051960	898948|PACid:16035016;884600|PACid:16047272	Bradi1g02380
OG5_128117	1	2	0	1	1	AT3G06850	Glyma07g37540;Glyma17g03110	-	896830|PACid:16058662	Bradi2g11900
OG5_128118	2	2	1	3	2	AT3G25220;AT5G48580	Glyma03g21680;Glyma16g10750	Medtr8g012380	920670|PACid:16047106;357068|PACid:16047197;899143|PACid:16059556	Bradi2g58640;Bradi4g34370
OG5_128119	1	2	0	1	1	AT5G16750	Glyma05g02240;Glyma17g09690	-	909661|PACid:16039239	Bradi5g20040
OG5_128120	1	2	0	2	1	AT5G59140	Glyma13g41410;Glyma15g03990	-	920739|PACid:16036555;919139|PACid:16060090	Bradi4g09080
OG5_128121	1	2	0	2	3	AT1G48160	Glyma02g07200;Glyma16g26150	-	357880|PACid:16049316;882330|PACid:16065698	Bradi1g73250;Bradi5g13640;Bradi5g19500
OG5_128124	1	2	0	1	1	AT3G58180	Glyma03g31800;Glyma19g34570	-	907292|PACid:16043512	Bradi3g55700
OG5_128125	1	2	1	2	1	AT1G64790	Glyma03g41290;Glyma19g43910	Medtr7g116430	315447|PACid:16042572;876210|PACid:16048125	Bradi1g10450
OG5_128126	1	2	1	1	1	AT5G40530	Glyma16g07510;Glyma19g08930	Medtr2g062880	330455|PACid:16053901	Bradi3g47590
OG5_128127	1	3	2	2	2	AT1G02080	Glyma03g27260;Glyma03g27270;Glyma07g14770	Medtr2g063900;Medtr8g005820	887229|PACid:16049483;861272|PACid:16053015	Bradi1g78550;Bradi3g33190
OG5_128128	1	2	2	1	1	AT5G54750	Glyma06g42050;Glyma12g16400	AC235758_21;Medtr4g081170	357730|PACid:16047528	Bradi1g19830
OG5_128129	1	3	1	1	1	AT1G73180	Glyma02g15500;Glyma07g33000;Glyma07g09700	Medtr4g087280	476449|PACid:16047025	Bradi3g48210
OG5_128130	1	3	1	4	1	AT3G24080	Glyma09g02890;Glyma13g20720;Glyma15g13850	Medtr2g030390	917669|PACid:16048822;494860|PACid:16054398;884743|PACid:16055754;479925|PACid:16062342	Bradi2g21780
OG5_128131	1	4	2	1	3	AT5G27380	Glyma03g40050;Glyma19g42600;Glyma19g42610;Glyma19g42620	Medtr7g113880;Medtr7g113890	489590|PACid:16043755	Bradi4g06090;Bradi4g11710;Bradi4g39310
OG5_128132	1	2	0	1	2	AT3G60360	Glyma05g25190;Glyma08g08210	-	486509|PACid:16065313	Bradi2g52910;Bradi5g03100
OG5_128133	1	4	1	1	1	AT5G18070	Glyma01g40950;Glyma07g10810;Glyma16g13610;Glyma20g22760	Medtr5g013970	862213|PACid:16040921	Bradi1g54610
OG5_128134	1	2	1	1	1	AT5G46280	Glyma05g25980;Glyma08g08920	Medtr4g096700	494345|PACid:16053952	Bradi2g22360
OG5_128135	2	4	6	2	4	AT1G75990;AT1G20200	Glyma04g02370;Glyma06g02410;Glyma14g40130;Glyma17g38000	Medtr3g114480;Medtr1g005300;Medtr1g026030;Medtr4g021930;Medtr4g071790;Medtr8g103360	476749|PACid:16036735;472250|PACid:16053378	Bradi1g71600;Bradi4g01340;Bradi4g25420;Bradi4g36700
OG5_128136	1	5	1	3	1	AT3G51800	Glyma01g29420;Glyma03g07420;Glyma07g18500;Glyma16g19310;Glyma18g43390	Medtr7g069390	901625|PACid:16035286;859996|PACid:16044155;906530|PACid:16062580	Bradi2g28680
OG5_128137	3	6	1	3	1	AT1G48970;AT2G44070;AT5G38640	Glyma06g23320;Glyma13g07460;Glyma17g13130;Glyma18g22990;Glyma18g51570;Glyma19g05900	AC233140_78	891738|PACid:16040057;494105|PACid:16042515;483526|PACid:16045467	Bradi1g13770
OG5_128138	3	2	0	5	1	AT1G65660;AT3G45950;AT4G37120	Glyma07g16120;Glyma18g40090	-	905771|PACid:16044198;490928|PACid:16046574;475672|PACid:16048261;873941|PACid:16051842;873940|PACid:16054838	Bradi3g14190
OG5_128145	1	2	0	2	2	AT2G31955	Glyma08g16780;Glyma15g42290	-	482122|PACid:16050472;359264|PACid:16053162	Bradi2g25730;Bradi3g49060
OG5_128146	1	2	1	1	1	AT4G17370	Glyma05g04860;Glyma17g15220	Medtr4g100760	493140|PACid:16057632	Bradi3g17550
OG5_128148	1	2	5	1	1	AT3G01160	Glyma02g05070;Glyma16g23150	Medtr3g106990;Medtr3g107330;Medtr3g107350;Medtr4g073330;Medtr4g096820	317076|PACid:16063103	Bradi1g25780
OG5_128149	2	2	1	2	1	AT3G06060;AT5G19200	Glyma13g27740;Glyma15g11230	Medtr3g098750	326319|PACid:16048691;477907|PACid:16059108	Bradi3g52570
OG5_128150	1	2	0	1	1	AT1G55870	Glyma08g44260;Glyma18g08430	-	314800|PACid:16061627	Bradi5g12850
OG5_128151	1	2	1	1	1	AT3G14740	Glyma15g27550;Glyma15g27730	AC147714_9	872885|PACid:16042390	Bradi2g05320
OG5_128152	3	4	3	3	3	AT1G17530;AT1G72750;AT3G04800	Glyma13g42300;Glyma15g03070;Glyma10g30280;Glyma20g36660	Medtr2g099550;Medtr1g081230;Medtr8g018780	471960|PACid:16035184;896527|PACid:16051362;476412|PACid:16061615	Bradi1g77570;Bradi3g31150;Bradi5g18600
OG5_128154	2	2	1	3	1	AT3G10550;AT5G04540	Glyma10g34510;Glyma20g33040	Medtr1g092570	487236|PACid:16053237;317855|PACid:16057397;343046|PACid:16063894	Bradi3g42680
OG5_128155	1	2	1	1	1	AT5G58020	Glyma02g36360;Glyma17g08320	Medtr4g131190	495908|PACid:16065274	Bradi1g47360
OG5_128156	1	5	2	1	1	AT5G08180	Glyma05g07590;Glyma05g07620;Glyma17g09070;Glyma17g09100;Glyma20g09600	Medtr5g077600;Medtr4g112780	908768|PACid:16038956	Bradi3g56240
OG5_128158	2	2	1	2	2	AT2G37220;AT3G53460	Glyma10g06620;Glyma13g20830	Medtr1g064230	482714|PACid:16054019;348440|PACid:16058091	Bradi1g20440;Bradi1g61250
OG5_128159	1	2	1	1	1	AT4G12740	Glyma07g06560;Glyma16g03150	AC233651_1016	883688|PACid:16041308	Bradi4g40140
OG5_128161	1	4	1	1	2	AT5G15770	Glyma03g35360;Glyma04g38080;Glyma06g16990;Glyma19g37990	Medtr7g104610	909552|PACid:16054140	Bradi3g53450;Bradi4g33690
OG5_128162	1	3	0	1	2	AT4G21540	Glyma08g06300;Glyma13g31980;Glyma15g07340	-	492730|PACid:16048260	Bradi1g24730;Bradi2g51820
OG5_128163	1	1	1	1	1	AT1G72990	Glyma13g42560	Medtr2g100000	877397|PACid:16044595	Bradi2g18440
OG5_128164	1	4	1	1	1	AT5G15550	Glyma01g21660;Glyma05g01170;Glyma13g06140;Glyma19g03590	Medtr7g099170	488399|PACid:16055585	Bradi1g22300
OG5_128165	1	4	2	1	1	AT5G15750	Glyma10g37720;Glyma16g06220;Glyma19g25640;Glyma20g30110	Medtr8g102530;Medtr8g105940	488419|PACid:16060929	Bradi5g24980
OG5_128167	2	9	2	2	2	AT3G25150;AT5G60980	Glyma08g46190;Glyma18g33150;Glyma05g00330;Glyma05g03690;Glyma07g35200;Glyma08g27040;Glyma17g08710;Glyma18g50250;Glyma20g03060	Medtr7g055610;Medtr4g083150	920438|PACid:16044686;332347|PACid:16064429	Bradi3g43750;Bradi5g07090
OG5_128168	1	2	0	1	1	AT5G06140	Glyma02g36220;Glyma10g08700	-	349878|PACid:16062966	Bradi2g55760
OG5_128169	2	4	7	2	2	AT3G18600;AT5G65900	Glyma05g07780;Glyma06g23290;Glyma17g13230;Glyma18g22940	Medtr4g111630;Medtr4g112030;Medtr4g112170;Medtr4g112180;Medtr4g112300;Medtr4g112320;Medtr4g112340	496826|PACid:16037087;479365|PACid:16046919	Bradi4g26910;Bradi4g41160
OG5_128170	2	7	2	2	1	AT1G54870;AT3G05260	Glyma03g39870;Glyma03g39880;Glyma03g40150;Glyma07g38790;Glyma10g29630;Glyma19g42730;Glyma20g37670	Medtr7g113650;Medtr1g082760	314874|PACid:16036846;477813|PACid:16039106	Bradi2g36690
OG5_128171	1	4	4	1	5	AT5G08290	Glyma09g42010;Glyma11g10560;Glyma12g02860;Glyma19g28850	Medtr5g075850;Medtr3g108770;Medtr1g045900;Medtr4g075190	908777|PACid:16058150	Bradi2g20240;Bradi2g61080;Bradi2g62110;Bradi5g26970;Bradi5g26990
OG5_128172	1	2	0	1	1	AT3G18860	Glyma11g12850;Glyma12g04990	-	479402|PACid:16034122	Bradi1g57450
OG5_128174	1	1	1	6	1	AT4G31120	Glyma05g07320	Medtr3g108640	868267|PACid:16039705;914393|PACid:16042190;911622|PACid:16042533;343998|PACid:16043748;894876|PACid:16050242;491633|PACid:16065773	Bradi3g03530
OG5_128175	1	2	3	1	2	AT1G17690	Glyma09g06450;Glyma15g17650	Medtr2g012650;Medtr2g036890;AC233684_6	471979|PACid:16044603	Bradi2g05440;Bradi2g05450
OG5_128177	1	1	2	5	1	AT5G67100	Glyma01g39430	Medtr5g017060;Medtr5g017070	884764|PACid:16042709;359258|PACid:16043641;327035|PACid:16049162;884910|PACid:16050908;332862|PACid:16054714	Bradi2g56160
OG5_128178	2	2	1	1	1	AT2G21440;AT5G05720	Glyma12g36480;Glyma13g27150	Medtr1g080390	481009|PACid:16040265	Bradi1g05110
OG5_128179	1	3	2	1	2	AT2G40730	Glyma09g38740;Glyma18g47590;Glyma20g36180	AC235754_17;AC235754_24	903366|PACid:16038451	Bradi1g00390;Bradi2g53460
OG5_128180	2	2	0	2	1	AT2G32170;AT2G32160	Glyma13g10730;Glyma20g16030	-	902263|PACid:16034839;902264|PACid:16044371	Bradi2g20190
OG5_128181	1	2	1	3	2	AT1G60490	Glyma04g10090;Glyma06g10090	Medtr5g034120	475282|PACid:16034187;879940|PACid:16050863;868475|PACid:16055110	Bradi2g40030;Bradi3g20220
OG5_128182	1	2	0	2	1	AT3G16810	Glyma07g37330;Glyma17g03290	-	873116|PACid:16040529;856383|PACid:16059829	Bradi1g03030
OG5_128184	1	4	1	1	1	AT2G20280	Glyma03g33420;Glyma10g05550;Glyma13g19900;Glyma19g36150	Medtr6g078970	480442|PACid:16038306	Bradi2g54220
OG5_128185	3	6	2	5	6	AT2G40810;AT3G56440;AT3G62770	Glyma04g40230;Glyma06g14550;Glyma03g37030;Glyma10g29320;Glyma19g39660;Glyma20g37960	Medtr7g108520;Medtr1g083230	486086|PACid:16035588;321769|PACid:16045729;871313|PACid:16047738;486779|PACid:16052425;870149|PACid:16059417	Bradi1g64090;Bradi2g04210;Bradi2g34420;Bradi2g59880;Bradi3g14050;Bradi5g18480
OG5_128186	1	2	1	1	1	AT2G33740	Glyma04g09830;Glyma06g09900	Medtr3g100630	869680|PACid:16048766	Bradi3g23300
OG5_128187	2	2	1	2	2	AT1G04510;AT2G33340	Glyma10g26870;Glyma20g21330	Medtr1g044720	482274|PACid:16040036;887618|PACid:16063498	Bradi1g75750;Bradi3g28280
OG5_128188	1	2	2	1	1	AT5G22370	Glyma04g04870;Glyma06g04970	Medtr5g089950;Medtr8g062340	326545|PACid:16035898	Bradi3g45760
OG5_128190	1	2	7	1	1	AT5G20930	Glyma02g43950;Glyma14g04910	Medtr5g086790;Medtr5g086940;Medtr5g086960;Medtr5g086970;Medtr5g087050;Medtr5g087240;Medtr5g087250	489001|PACid:16065988	Bradi1g08540
OG5_128192	0	1	0	0	0	-	Glyma08g42370	-	-	-
OG5_128196	8	30	29	9	9	AT1G05580;AT1G64170;AT2G31910;AT2G13620;AT3G17630;AT3G53720;AT4G23700;AT5G41610	Glyma02g39850;Glyma03g39320;Glyma04g39010;Glyma05g32580;Glyma06g15970;Glyma06g18820;Glyma08g06240;Glyma10g26580;Glyma11g35210;Glyma11g35690;Glyma11g35770;Glyma14g38000;Glyma15g07180;Glyma16g04370;Glyma18g02640;Glyma18g02700;Glyma18g02710;Glyma18g03170;Glyma18g06400;Glyma19g41890;Glyma13g02910;Glyma13g17670;Glyma17g04820;Glyma03g32890;Glyma03g32900;Glyma10g05010;Glyma13g19370;Glyma19g35610;Glyma01…	Medtr2g040100;Medtr7g085870;Medtr7g099740;Medtr7g099750;Medtr7g099800;Medtr7g099820;Medtr7g114720;Medtr5g009770;Medtr5g009780;Medtr5g009800;Medtr5g061460;Medtr5g067690;Medtr5g074320;Medtr5g074330;Medtr5g074340;Medtr5g074360;Medtr5g074380;Medtr5g083560;Med	887748|PACid:16035411;315017|PACid:16037977;906768|PACid:16042464;884390|PACid:16043507;873212|PACid:16046316;480314|PACid:16047053;492497|PACid:16055722;869484|PACid:16057413;916045|PACid:16063661	Bradi1g03200;Bradi2g22020;Bradi2g22500;Bradi2g36830;Bradi2g53320;Bradi4g01520;Bradi4g01530;Bradi4g01540;Bradi4g44110
OG5_128197	2	4	1	2	2	AT5G61780;AT5G07350	Glyma04g38010;Glyma05g33320;Glyma06g17050;Glyma08g00910	Medtr3g098420	919428|PACid:16042050;908681|PACid:16055664	Bradi1g12050;Bradi3g28930
OG5_128198	2	5	3	3	3	AT1G65540;AT3G59820	Glyma08g13240;Glyma09g38300;Glyma10g09940;Glyma18g48050;Glyma05g30090	Medtr7g080610;Medtr8g088570;Medtr8g088580	486447|PACid:16058021;904931|PACid:16062568;475653|PACid:16064274	Bradi2g26300;Bradi3g48350;Bradi5g14570
OG5_128200	1	4	1	1	2	AT2G19450	Glyma09g07510;Glyma09g07520;Glyma13g16560;Glyma17g06120	Medtr2g039940	480528|PACid:16036962	Bradi1g37750;Bradi2g33180
OG5_128201	2	4	1	2	2	AT5G66240;AT5G14530	Glyma14g11930;Glyma17g33900;Glyma16g07810;Glyma19g13070	Medtr2g087400	887039|PACid:16038448;488294|PACid:16059013	Bradi2g18000;Bradi4g20090
OG5_128204	1	2	1	1	1	AT4G04930	Glyma13g31440;Glyma15g07900	Medtr2g013070	911754|PACid:16061642	Bradi5g16510
OG5_128205	2	6	3	2	3	AT1G04830;AT4G13730	Glyma17g12320;Glyma05g28660;Glyma08g11760;Glyma11g36520;Glyma13g23560;Glyma18g00430	Medtr3g083840;Medtr4g114580;Medtr8g085300	470467|PACid:16053608;915533|PACid:16059293	Bradi2g58110;Bradi4g19120;Bradi5g07280
OG5_128206	2	5	1	2	1	AT1G42470;AT4G38350	Glyma02g48070;Glyma04g01900;Glyma06g02020;Glyma14g00400;Glyma14g00460	Medtr5g099070	490595|PACid:16034157;882009|PACid:16061294	Bradi5g18410
OG5_128207	1	4	1	1	1	AT5G49510	Glyma07g29270;Glyma09g03910;Glyma15g14870;Glyma17g03940	Medtr2g033830	495010|PACid:16043085	Bradi4g04540
OG5_128208	1	2	0	2	1	AT1G42440	Glyma04g01990;Glyma06g02090	-	473739|PACid:16036397;894100|PACid:16061093	Bradi1g41930
OG5_128209	1	2	2	2	1	AT2G13370	Glyma02g45000;Glyma14g03780	Medtr5g090090;Medtr3g053910	480306|PACid:16041518;883386|PACid:16046250	Bradi1g18910
OG5_128210	3	3	2	3	1	AT2G34970;AT3G02270;AT4G18300	Glyma03g40300;Glyma19g42910;Glyma14g03150	Medtr6g023790;Medtr6g087180	482461|PACid:16043793;477461|PACid:16055653;493035|PACid:16056408	Bradi3g54980
OG5_128211	1	2	0	1	1	AT3G44600	Glyma12g30780;Glyma13g39500	-	484871|PACid:16057278	Bradi3g42750
OG5_128212	1	3	3	1	2	AT5G02280	Glyma09g41140;Glyma11g26250;Glyma18g06050	Medtr5g075330;Medtr8g083540;Medtr8g103680	908094|PACid:16042962	Bradi1g54910;Bradi1g56290
OG5_128213	2	2	2	2	3	AT1G02880;AT2G44750	Glyma03g37160;Glyma19g39770	Medtr7g108680;Medtr8g058440	903907|PACid:16047793;470256|PACid:16056468	Bradi2g12740;Bradi2g27700;Bradi2g59740
OG5_128215	2	4	1	5	2	AT5G25780;AT5G27640	Glyma03g00470;Glyma04g06080;Glyma04g06290;Glyma07g14870	Medtr3g105430	351685|PACid:16039278;489433|PACid:16040610;337274|PACid:16060511;489563|PACid:16061235;863312|PACid:16063720	Bradi1g13850;Bradi4g40280
OG5_128216	1	2	1	1	1	AT5G06680	Glyma03g30240;Glyma19g33160	Medtr7g093560	487478|PACid:16043556	Bradi4g31640
OG5_128217	5	9	2	6	4	AT1G17340;AT1G22620;AT3G43220;AT3G14205;AT5G20840	Glyma07g23250;Glyma08g26040;Glyma12g00320;Glyma09g08580;Glyma13g17490;Glyma15g20210;Glyma17g05020;Glyma07g04900;Glyma16g01470	Medtr4g124630;Medtr8g022740	478835|PACid:16036708;488990|PACid:16039231;472501|PACid:16041130;484790|PACid:16053995;471937|PACid:16061331;916890|PACid:16062183	Bradi1g46660;Bradi1g72490;Bradi3g13330;Bradi3g60110
OG5_128219	3	7	1	3	2	AT2G43160;AT3G59290;AT5G11710	Glyma10g44350;Glyma18g53750;Glyma20g39180;Glyma08g47740;Glyma14g10510;Glyma17g35000;Glyma18g51120	Medtr7g006280	483418|PACid:16047032;486396|PACid:16050556;325696|PACid:16061417	Bradi3g54740;Bradi5g20510
OG5_128221	1	2	1	2	1	AT2G38020	Glyma08g42080;Glyma18g13250	Medtr3g046640	874388|PACid:16036154;321506|PACid:16039087	Bradi2g45990
OG5_128222	2	2	1	3	1	AT3G16650;AT4G15900	Glyma09g04910;Glyma15g15960	Medtr2g019400	864477|PACid:16051574;493295|PACid:16058717;479131|PACid:16065740	Bradi2g09170
OG5_128223	3	5	3	3	2	AT1G12910;AT3G26640;AT5G24520	Glyma16g04930;Glyma19g28250;Glyma03g35580;Glyma04g40610;Glyma06g14180	Medtr7g084810;Medtr3g092830;Medtr3g092840	888643|PACid:16033975;484430|PACid:16043707;489315|PACid:16052502	Bradi3g44580;Bradi3g51820
OG5_128224	2	6	2	2	2	AT2G18740;AT4G30330	Glyma04g38600;Glyma06g16410;Glyma13g01320;Glyma17g07460;Glyma05g18620;Glyma03g14140	Medtr2g104440;Medtr5g072530	900374|PACid:16060367;913445|PACid:16064800	Bradi3g02620;Bradi3g17160
OG5_128225	1	3	1	1	2	AT2G37990	Glyma13g23700;Glyma14g32490;Glyma17g12440	Medtr2g008870	482805|PACid:16061724	Bradi2g05300;Bradi2g37930
OG5_128226	2	2	1	2	1	AT1G17470;AT1G72660	Glyma07g04170;Glyma16g00880	Medtr8g020210	476401|PACid:16054443;471954|PACid:16057106	Bradi2g41580
OG5_128227	2	2	1	2	1	AT4G05410;AT4G21130	Glyma15g13570;Glyma09g02690	Medtr2g029940	490186|PACid:16045877;492774|PACid:16049314	Bradi4g01810
OG5_128228	1	1	1	2	2	AT1G03475	Glyma14g00620	Medtr5g098800	887500|PACid:16041364;911882|PACid:16055108	Bradi3g18050;Bradi5g21310
OG5_128229	1	2	1	2	1	AT5G54910	Glyma02g45990;Glyma14g02750	Medtr5g092560	495573|PACid:16035487;342500|PACid:16059918	Bradi1g26200
OG5_128230	3	8	2	3	4	AT1G63800;AT2G46030;AT5G41340	Glyma05g37650;Glyma07g07540;Glyma08g01940;Glyma09g39370;Glyma16g03940;Glyma18g46940;Glyma05g01980;Glyma17g09940	Medtr4g106690;Medtr8g030430	474975|PACid:16033950;483748|PACid:16059234;493844|PACid:16060518	Bradi1g00620;Bradi1g75170;Bradi3g27770;Bradi3g27780
OG5_128231	1	3	1	2	1	AT2G18510	Glyma09g00290;Glyma09g00310;Glyma12g36950	Medtr3g065190	480759|PACid:16038515;874666|PACid:16046845	Bradi3g27920
OG5_128232	2	2	0	2	1	AT3G03920;AT5G18180	Glyma16g04570;Glyma19g28740	-	477645|PACid:16047571;350922|PACid:16058169	Bradi4g15350
OG5_128233	4	6	2	4	3	AT1G50590;AT2G43120;AT3G59260;AT3G59220	Glyma02g46600;Glyma08g43660;Glyma14g02060;Glyma18g09500;Glyma08g47620;Glyma18g53860	Medtr5g094250;Medtr5g094260	486390|PACid:16038470;314447|PACid:16047098;870804|PACid:16050130;324401|PACid:16060886	Bradi1g01870;Bradi3g21730;Bradi4g33540
OG5_128236	1	2	1	1	2	AT1G31660	Glyma03g34880;Glyma05g13330	Medtr5g025980	864238|PACid:16057295	Bradi1g30290;Bradi5g26400
OG5_128237	2	4	2	2	2	AT1G15390;AT5G14660	Glyma07g03570;Glyma08g22520;Glyma15g01240;Glyma19g14000	Medtr2g103420;Medtr2g103430	861857|PACid:16044111;334826|PACid:16051641	Bradi2g41030;Bradi2g44760
OG5_128238	2	3	1	4	1	AT4G24490;AT5G41820	Glyma02g13650;Glyma04g10240;Glyma06g10210	Medtr3g100110	493802|PACid:16033949;492396|PACid:16035871;897121|PACid:16038375;897119|PACid:16057352	Bradi1g32580
OG5_128239	1	2	2	1	1	AT5G10780	Glyma14g12050;Glyma17g33800	AC235758_24;Medtr1g013660	325616|PACid:16058528	Bradi1g61820
OG5_128240	1	2	0	2	1	AT5G61500	Glyma09g36540;Glyma12g00830	-	915972|PACid:16046412;496309|PACid:16054531	Bradi3g33350
OG5_128241	1	2	1	1	1	AT4G02060	Glyma03g37770;Glyma19g40370	Medtr7g109480	490375|PACid:16039676	Bradi4g04730
OG5_128243	2	3	1	3	3	AT3G16980;AT4G16265	Glyma07g37010;Glyma09g04220;Glyma15g15250	Medtr2g034520	318462|PACid:16035749;493259|PACid:16038486;915072|PACid:16053003	Bradi1g20820;Bradi1g78510;Bradi4g04820
OG5_128246	3	6	4	3	4	AT1G61670;AT1G72480;AT2G01070	Glyma07g14850;Glyma07g04590;Glyma16g01180;Glyma08g19670;Glyma11g16270;Glyma15g05370	Medtr2g007740;Medtr5g067670;Medtr8g005490;Medtr8g005790	484013|PACid:16041088;895100|PACid:16053823;893342|PACid:16061773	Bradi1g21540;Bradi1g63240;Bradi4g16790;Bradi4g31280
OG5_128247	2	2	1	2	1	AT5G17270;AT5G37130	Glyma04g38160;Glyma06g16890	Medtr3g098060	862124|PACid:16054271;909719|PACid:16058073	Bradi1g28660
OG5_128248	1	2	1	1	1	AT1G27980	Glyma02g10750;Glyma18g52070	Medtr7g022310	473000|PACid:16041958	Bradi2g03740
OG5_128250	1	3	0	1	1	AT4G10790	Glyma10g31660;Glyma17g09460;Glyma20g35940	-	489923|PACid:16045595	Bradi3g31370
OG5_128251	2	1	2	2	2	AT1G07170;AT2G30000	Glyma18g06890	Medtr1g024120;Medtr4g022900	901975|PACid:16042313;334015|PACid:16042633	Bradi1g36290;Bradi5g25110
OG5_128252	2	2	0	2	1	AT2G38700;AT3G54250	Glyma10g42630;Glyma20g24400	-	482881|PACid:16045214;906831|PACid:16056058	Bradi2g61850
OG5_128253	1	2	2	4	1	AT4G01560	Glyma07g05330;Glyma16g01880	AC233657_25;AC233662_16	901791|PACid:16036325;344625|PACid:16039850;880659|PACid:16051444;912074|PACid:16053950	Bradi1g51480
OG5_128254	1	2	2	0	1	AT2G42810	Glyma08g42380;Glyma18g12440	Medtr2g100130;Medtr2g100160	-	Bradi2g06390
OG5_128255	1	4	4	1	1	AT5G27720	Glyma02g17430;Glyma03g37170;Glyma10g02380;Glyma19g39780	Medtr7g108700;Medtr1g088710;Medtr8g058420;Medtr8g091620	326933|PACid:16059448	Bradi2g09290
OG5_128256	2	2	1	2	2	AT2G18840;AT4G30260	Glyma13g01030;Glyma17g07130	Medtr4g128290	491725|PACid:16052793;480849|PACid:16055976	Bradi2g24130;Bradi2g56110
OG5_128257	2	6	3	0	2	AT2G36170;AT3G52590	Glyma04g40980;Glyma06g13870;Glyma15g35160;Glyma18g25870;Glyma19g38170;Glyma03g35540	Medtr5g076340;Medtr5g079360;Medtr3g092130	-	Bradi1g68940;Bradi4g38540
OG5_128258	1	2	1	1	1	AT1G02410	Glyma11g33340;Glyma18g04890	Medtr3g064810	887382|PACid:16041040	Bradi1g10590
OG5_128259	1	2	2	1	1	AT4G31770	Glyma04g06310;Glyma06g06360	Medtr3g105790;Medtr3g105810	913289|PACid:16058126	Bradi1g10190
OG5_128260	2	2	3	3	1	AT1G76120;AT1G20370	Glyma02g36350;Glyma19g02100	Medtr4g131200;Medtr4g131220;Medtr4g131270	472264|PACid:16041865;889487|PACid:16047414;476762|PACid:16052170	Bradi3g51240
OG5_128261	2	6	2	2	1	AT1G21400;AT5G09300	Glyma04g39000;Glyma04g42190;Glyma06g12610;Glyma06g15980;Glyma14g12990;Glyma18g29160	Medtr3g096390;Medtr8g075470	350155|PACid:16039644;313033|PACid:16049702	Bradi4g40870
OG5_128262	2	2	4	2	2	AT2G43810;AT3G59810	Glyma09g39830;Glyma18g46370	Medtr3g044160;AC231371_1;Medtr4g080300;Medtr4g080630	486445|PACid:16038605;903785|PACid:16065176	Bradi3g44120;Bradi5g08210
OG5_128263	2	4	3	2	2	AT5G10270;AT5G64960	Glyma02g44400;Glyma14g04410;Glyma20g10960;Glyma04g34200	Medtr5g091970;Medtr1g087310;Medtr4g076670	919823|PACid:16057489;487853|PACid:16060385	Bradi2g26680;Bradi2g61310
OG5_128264	1	1	0	1	1	AT5G45900	Glyma12g01250	-	916858|PACid:16038569	Bradi2g43480
OG5_128265	2	2	1	2	1	AT4G20980;AT5G44320	Glyma13g31200;Glyma15g08150	Medtr2g013930	917176|PACid:16058247;492789|PACid:16064662	Bradi2g16320
OG5_128266	2	3	0	2	4	AT1G20350;AT2G37410	Glyma01g01110;Glyma16g08520;Glyma20g02120	-	472263|PACid:16045559;482733|PACid:16065784	Bradi1g13010;Bradi1g13020;Bradi1g22020;Bradi5g22760
OG5_128267	3	4	2	5	2	AT2G17130;AT4G35260;AT4G35650	Glyma02g04780;Glyma11g08920;Glyma14g00500;Glyma16g22640	Medtr5g023740;Medtr8g074030	890825|PACid:16034842;912853|PACid:16040412;491082|PACid:16053540;480594|PACid:16058959;891956|PACid:16062651	Bradi3g47680;Bradi5g13490
OG5_128268	2	2	1	2	1	AT1G17280;AT5G50430	Glyma07g05170;Glyma16g01680	Medtr8g023380	471931|PACid:16047884;495109|PACid:16048469	Bradi1g46730
OG5_128269	1	4	0	1	2	AT1G13180	Glyma05g30590;Glyma05g30630;Glyma08g13780;Glyma08g13810	-	471471|PACid:16045098	Bradi3g14230;Bradi3g47800
OG5_128270	3	2	1	4	1	AT4G35370;AT4G18905;AT4G18900	Glyma02g47740;Glyma14g00890	Medtr5g097870	914780|PACid:16038895;492970|PACid:16046085;900251|PACid:16061228;912841|PACid:16063527	Bradi2g59230
OG5_128272	1	2	3	1	1	AT1G16280	Glyma08g17620;Glyma15g41500	Medtr2g066050;Medtr2g082350;Medtr4g077370	471825|PACid:16041447	Bradi1g20340
OG5_128277	1	2	1	6	0	AT1G21065	Glyma07g34680;Glyma15g17340	Medtr4g084120	856579|PACid:16035001;865078|PACid:16037992;868970|PACid:16039711;860075|PACid:16040353;472344|PACid:16041964;884461|PACid:16058830	-
OG5_128278	1	2	1	1	2	AT3G22980	Glyma09g42050;Glyma19g28830	Medtr4g119340	898785|PACid:16052309	Bradi1g13520;Bradi2g62580
OG5_128279	4	9	2	6	3	AT3G02470;AT3G25570;AT5G18930;AT5G15950	Glyma08g28430;Glyma17g07830;Glyma18g51380;Glyma01g10080;Glyma02g14180;Glyma07g38420;Glyma13g28280;Glyma15g10780;Glyma17g02340	Medtr2g020990;Medtr4g118320	897930|PACid:16034701;488776|PACid:16036949;488445|PACid:16037517;314242|PACid:16039944;477481|PACid:16061418;484313|PACid:16061580	Bradi3g48490;Bradi4g30640;Bradi5g14640
OG5_128280	6	10	3	6	5	AT1G49600;AT1G11650;AT3G19130;AT4G27000;AT5G54900;AT5G19350	Glyma02g15190;Glyma07g33300;Glyma07g38940;Glyma13g27570;Glyma15g11380;Glyma17g01800;Glyma11g14150;Glyma12g06120;Glyma13g41500;Glyma15g03890	Medtr2g097960;Medtr4g086600;Medtr4g131970	913848|PACid:16040521;479428|PACid:16054518;495572|PACid:16058837;471301|PACid:16058918;474095|PACid:16060409;488820|PACid:16065058	Bradi1g26210;Bradi1g59700;Bradi1g73030;Bradi3g15180;Bradi5g22410
OG5_128281	1	2	1	1	1	AT3G50860	Glyma02g06350;Glyma16g25400	Medtr8g077600	485438|PACid:16048995	Bradi1g69080
OG5_128282	1	3	2	1	2	AT5G18400	Glyma0042s00440;Glyma11g10960;Glyma12g17560	Medtr4g074480;Medtr4g108000	488714|PACid:16035832	Bradi1g25580;Bradi5g25970
OG5_128283	1	2	2	2	1	AT3G47120	Glyma02g39100;Glyma14g37180	Medtr5g070100;Medtr5g070110	905943|PACid:16035478;358097|PACid:16063494	Bradi1g03270
OG5_128284	1	2	0	1	1	AT5G20520	Glyma13g16760;Glyma17g05930	-	910089|PACid:16052504	Bradi1g21750
OG5_128285	1	2	0	2	1	AT5G22110	Glyma09g29920;Glyma16g34470	-	489063|PACid:16043165;902197|PACid:16052213	Bradi3g37840
OG5_128288	3	10	6	4	3	AT4G35890;AT5G66100;AT5G21160	Glyma01g36800;Glyma02g05090;Glyma04g02410;Glyma06g02460;Glyma11g08500;Glyma14g40180;Glyma16g23170;Glyma17g37950;Glyma02g44310;Glyma14g04490	Medtr5g022790;Medtr5g088200;Medtr3g114340;Medtr3g114450;Medtr1g025920;Medtr8g075120	353240|PACid:16034776;895473|PACid:16048107;489026|PACid:16053911;497006|PACid:16062081	Bradi1g00820;Bradi1g74700;Bradi2g09860
OG5_128289	3	4	1	1	2	AT1G62740;AT1G12270;AT4G12400	Glyma01g42010;Glyma11g03330;Glyma05g04220;Glyma17g14660	Medtr5g012030	879478|PACid:16060773	Bradi3g50110;Bradi5g16970
OG5_128290	1	4	0	1	1	AT5G15680	Glyma11g06550;Glyma11g06570;Glyma19g04970;Glyma19g04980	-	488411|PACid:16039671	Bradi3g60610
OG5_128291	1	5	2	1	1	AT1G28490	Glyma02g46110;Glyma08g42880;Glyma12g15840;Glyma14g02650;Glyma18g10990	Medtr5g092870;Medtr3g052210	473066|PACid:16042975	Bradi2g61570
OG5_128292	1	2	1	1	1	AT4G34910	Glyma10g29360;Glyma20g37930	Medtr1g083130	491167|PACid:16042184	Bradi1g09970
OG5_128294	2	2	3	2	1	AT3G11450;AT5G06110	Glyma08g20150;Glyma12g29030	Medtr7g109430;Medtr5g096610;Medtr3g114060	478482|PACid:16045444;908528|PACid:16057557	Bradi5g07300
OG5_128295	1	2	1	1	1	AT1G48310	Glyma13g17850;Glyma17g04660	Medtr4g124090	891646|PACid:16055738	Bradi1g20200
OG5_128296	1	3	2	1	1	AT2G43760	Glyma07g36290;Glyma07g36300;Glyma20g08520	Medtr3g041720;Medtr8g037080	483491|PACid:16039992	Bradi4g28940
OG5_128297	1	1	3	1	1	AT5G22130	Glyma08g16980	Medtr6g051470;Medtr6g051670;Medtr8g040610	910198|PACid:16059885	Bradi4g38200
OG5_128298	1	2	3	1	1	AT1G77030	Glyma03g00350;Glyma16g34790	Medtr7g071130;Medtr7g082960;Medtr4g079320	316620|PACid:16064583	Bradi3g35860
OG5_128300	8	10	0	8	4	AT1G32090;AT1G11960;AT1G62320;AT3G21620;AT4G22120;AT4G04340;AT4G02900;AT4G15430	Glyma01g01360;Glyma06g21450;Glyma09g34420;Glyma02g43910;Glyma07g39320;Glyma13g10490;Glyma17g01400;Glyma20g16230;Glyma03g30780;Glyma19g33630	-	338150|PACid:16035730;911697|PACid:16040395;493346|PACid:16046026;352535|PACid:16049052;342312|PACid:16049205;492658|PACid:16050291;312226|PACid:16051013;473392|PACid:16058367	Bradi2g26180;Bradi2g39230;Bradi2g40490;Bradi3g34540
OG5_128301	1	3	2	1	1	AT1G18450	Glyma03g25550;Glyma07g13230;Glyma08g04490	Medtr5g066400;Medtr8g008540	472063|PACid:16039378	Bradi1g77930
OG5_128303	1	3	1	1	1	AT3G22480	Glyma05g13110;Glyma06g47340;Glyma13g18530	Medtr3g007250	479767|PACid:16047476	Bradi4g16170
OG5_128304	1	2	2	2	1	AT1G48850	Glyma10g35560;Glyma20g31980	Medtr1g095240;Medtr1g095250	898202|PACid:16038381;891719|PACid:16048095	Bradi1g67790
OG5_128305	1	1	0	1	1	AT2G39140	Glyma10g35180	-	482933|PACid:16034034	Bradi1g74850
OG5_128306	1	2	1	4	1	AT1G60170	Glyma16g06810;Glyma19g24310	Medtr7g037560	331322|PACid:16037075;871948|PACid:16041082;342933|PACid:16041839;475301|PACid:16065288	Bradi1g58180
OG5_128307	1	4	4	1	1	AT1G67960	Glyma04g36330;Glyma06g18580;Glyma07g31110;Glyma13g25390	Medtr3g076570;Medtr3g076580;Medtr4g090470;Medtr4g090540	475928|PACid:16049418	Bradi1g10710
OG5_128308	1	2	0	1	1	AT2G19560	Glyma13g00230;Glyma17g06310	-	480516|PACid:16042758	Bradi4g29550
OG5_128309	1	2	3	1	1	AT2G47990	Glyma02g17050;Glyma10g02750	AC233658_8;Medtr1g089260;Medtr1g089430	904276|PACid:16046873	Bradi1g53790
OG5_128310	1	2	0	1	1	AT1G02120	Glyma10g23630;Glyma20g17040	-	470058|PACid:16062222	Bradi1g27240
OG5_128311	1	2	3	1	2	AT3G14890	Glyma06g33080;Glyma12g18250	AC229727_1;AC229727_13;Medtr6g052000	872900|PACid:16049685	Bradi2g49170;Bradi2g49180
OG5_128312	3	4	2	4	2	AT1G52370;AT4G28360;ATCG00810	Glyma09g40030;Glyma18g46170;Glyma05g09270;Glyma19g00820	Medtr7g100410;Medtr1g040020	315497|PACid:16037642;337393|PACid:16039833;315563|PACid:16053705;473321|PACid:16062195	Bradi3g48990;Bradi5g21120
OG5_128313	1	2	1	4	2	AT2G40360	Glyma12g28910;Glyma16g00540	Medtr2g006020	349526|PACid:16040731;874546|PACid:16046803;874549|PACid:16060876;483090|PACid:16061160	Bradi3g39580;Bradi3g60760
OG5_128314	1	4	4	1	2	AT5G63860	Glyma04g38670;Glyma05g32790;Glyma06g16300;Glyma08g00440	AC235665_58;Medtr3g096780;Medtr8g094410;Medtr8g094450	496574|PACid:16043394	Bradi3g45740;Bradi5g10580
OG5_128315	2	2	5	3	4	AT1G60900;AT4G36690	Glyma04g43500;Glyma06g48230	Medtr2g013130;Medtr3g005670;Medtr1g024620;Medtr4g031680;Medtr4g031850	338287|PACid:16043002;475241|PACid:16047772;490965|PACid:16050074	Bradi2g09970;Bradi4g09940;Bradi4g12260;Bradi4g38060
OG5_128316	3	3	2	3	2	AT2G22240;AT4G39800;AT5G10170	Glyma18g02210;Glyma05g31450;Glyma08g14670	Medtr3g087590;Medtr8g091320	900673|PACid:16045664;912466|PACid:16053216;487844|PACid:16060749	Bradi1g71670;Bradi3g25600
OG5_128317	1	2	1	9	1	AT5G53000	Glyma04g41350;Glyma06g13500	Medtr3g091640	901608|PACid:16034581;901602|PACid:16035891;885421|PACid:16038097;901596|PACid:16038459;868899|PACid:16039060;868896|PACid:16039256;918355|PACid:16043636;868898|PACid:16046768;868897|PACid:16057531	Bradi4g43230
OG5_128318	1	7	0	1	1	AT2G18290	Glyma02g06190;Glyma04g13520;Glyma04g21840;Glyma10g09250;Glyma16g25220;Glyma20g08170;Glyma20g20840	-	900209|PACid:16052307	Bradi2g14950
[truncated: 11,654 more rows]
