# Supplementary material for: Comparative Genomic Analysis of Soybean Flowering Genes
Source: PLoS One. 2012 Jun 5;7(6):e38250. doi: 10.1371/journal.pone.0038250 (PMC3367986; doi:10.1371/journal.pone.0038250)
Supplement: Dataset S2 — Transcriptional activities of the 491 putative soybean flowering genes. (XLS) [file pone.0038250.s007.xls]

## Sheet: soybean_flowering.SoyBase
*DAF: Days after flowering
gene	young_leaf	flower	one_cm_pod	pod_shell_10DAF	pod_shell_14DAF	seed_10DAF	seed_14DAF	seed_21DAF	seed_25DAF	seed_28DAF	seed_35DAF	seed_42DAF	root	nodule
Glyma01g02520	1	0	0	0	0	0	0	0	0	0	0	0	3	0
Glyma01g02530	0	0	0	0	0	0	0	0	0	0	0	0	2	0
Glyma01g02880	2	0	0	0	0	0	0	0	0	0	0	0	21	6
Glyma01g05960	0	1	0	0	1	0	0	0	0	0	0	0	2	1
Glyma01g07070	26	24	34	40	27	18	67	16	31	9	14	9	51	11
Glyma01g08130	2	11	9	7	5	5	2	1	2	1	1	0	0	0
Glyma01g08150	1	39	0	2	0	0	0	0	0	0	0	0	0	0
Glyma01g11670	0	0	0	0	0	0	0	0	0	0	0	0	0	0
Glyma01g21710	0	0	0	0	0	1	0	0	0	0	0	0	0	0
Glyma01g22260	9	19	3	7	6	1	1	1	1	0	0	0	6	1
Glyma01g36730	1	0	0	0	0	0	0	0	0	0	1	0	3	1
Glyma01g36810	0	0	0	0	0	0	0	1	0	0	0	0	0	0
Glyma01g37190	0	0	0	0	0	0	0	0	0	0	0	0	0	0
Glyma01g37470	1	16	5	5	4	9	5	7	6	2	2	1	0	0
Glyma01g39490	6	3	3	2	1	1	2	2	1	1	1	0	2	1
Glyma01g39520	14	11	12	11	8	3	3	3	3	2	3	2	14	1
Glyma01g39950	4	11	7	6	11	4	6	4	6	2	3	2	10	17
Glyma01g41460	4	3	3	4	3	2	3	1	4	1	3	2	5	2
Glyma01g43360	2	4	1	2	2	0	1	1	1	1	1	1	1	1
Glyma02g00830	3	4	4	5	4	1	1	2	3	3	6	5	1	0
Glyma02g00980	0	0	0	0	0	0	0	1	0	0	0	0	0	0
Glyma02g01540	4	6	6	5	3	2	4	4	6	5	10	7	7	11
Glyma02g01760	4	3	4	6	3	2	3	4	2	1	3	3	1	5
Glyma02g04710	0	0	1	0	0	2	4	2	0	0	0	0	14	3
Glyma02g05100	0	1	1	0	0	0	1	2	0	0	0	0	0	7
Glyma02g07650	0	5	0	0	0	0	0	0	0	0	0	0	0	1
Glyma02g09600	4	14	1	1	3	0	0	0	0	0	0	0	5	0
Glyma02g09860	0	0	0	0	0	0	0	0	0	0	0	0	0	0
Glyma02g10880	8	8	7	8	5	3	6	6	4	2	3	2	9	11
Glyma02g11060	9	12	3	6	8	1	1	1	0	0	0	0	6	4
Glyma02g12080	2	10	1	2	1	0	0	0	0	0	0	0	2	0
Glyma02g12930	9	11	9	12	11	11	20	12	8	4	8	4	24	20
Glyma02g13400	9	13	6	11	6	1	1	2	0	1	3	5	0	0
Glyma02g13420	31	15	1	1	0	0	0	0	0	0	0	0	0	0
Glyma02g14880	4	10	7	9	4	3	2	1	1	0	0	0	14	3
Glyma02g15850	9	9	4	5	5	2	4	4	4	1	3	2	5	4
Glyma02g17110	6	4	4	4	4	1	3	3	3	1	3	2	3	2
Glyma02g18610	6	6	4	4	3	1	2	4	4	2	6	2	7	8
Glyma02g29380	2	2	1	1	0	1	1	1	1	1	2	1	1	1
Glyma02g33040	1	10	2	2	1	10	19	17	10	6	8	1	0	1
Glyma02g36210	11	11	12	11	7	3	5	7	5	3	7	5	11	5
Glyma02g37120	70	41	58	53	44	20	42	48	29	15	13	5	78	72
Glyma02g37880	3	2	3	2	1	2	4	3	2	1	3	1	0	0
Glyma02g38090	0	2	0	0	1	0	1	0	0	0	0	0	6	1
Glyma02g43540	3	2	1	2	2	2	1	1	2	1	3	3	2	4
Glyma02g43760	0	5	0	1	0	0	0	0	0	0	0	0	0	0
Glyma02g45730	0	7	20	20	13	8	9	8	2	3	2	2	0	0
Glyma02g46680	4	1	4	5	3	1	3	5	2	1	2	1	3	2
Glyma02g46970	27	10	6	6	4	1	4	3	4	5	6	6	7	1
Glyma03g00580	0	1	0	1	0	0	1	0	1	1	2	1	1	1
Glyma03g01030	1	1	1	1	1	0	1	0	1	0	1	2	1	7
Glyma03g02200	3	0	0	1	1	0	0	0	0	0	1	0	1	0
Glyma03g02210	0	21	1	0	0	5	2	1	0	0	0	0	0	0
Glyma03g22710	1	1	1	1	0	1	0	0	0	0	0	1	1	0
Glyma03g23260	9	5	7	6	2	6	6	6	2	1	3	2	2	5
Glyma03g27010	0	0	0	0	0	0	0	0	0	0	0	0	0	0
Glyma03g31670	9	10	12	11	11	3	7	10	8	4	9	6	10	11
Glyma03g33470	2	6	8	5	6	0	2	3	1	0	1	0	8	2
Glyma03g33490	36	25	31	30	21	10	15	16	9	6	10	6	15	8
Glyma03g35250	0	0	0	1	0	0	0	0	0	0	0	0	0	0
Glyma03g35610	4	5	4	2	2	2	2	4	3	1	2	1	3	2
Glyma03g36970	3	4	4	3	2	2	2	1	2	1	1	1	4	4
Glyma03g37840	0	0	0	0	0	0	0	0	0	0	0	0	0	0
Glyma03g38320	0	0	0	0	0	1	0	0	0	0	0	0	0	0
Glyma03g38390	5	13	25	20	4	0	0	0	0	0	0	0	0	0
Glyma03g38620	0	0	0	0	0	0	0	0	1	0	1	0	0	0
Glyma03g38670	0	0	0	0	0	0	0	0	0	0	0	0	0	0
Glyma03g39910	10	20	11	10	10	5	9	11	11	7	9	6	20	8
Glyma03g40840	14	22	13	14	9	5	8	10	16	8	20	17	25	37
Glyma03g42220	3	3	1	1	1	1	1	1	1	0	1	0	0	0
Glyma03g42260	10	14	2	7	2	1	1	2	1	0	0	0	24	1
Glyma04g00340	5	2	2	5	3	2	3	3	1	0	1	0	1	0
Glyma04g01400	4	3	0	0	0	0	0	0	0	0	0	0	4	3
Glyma04g02420	3	0	0	1	0	1	3	3	3	1	3	0	3	2
Glyma04g02980	0	95	1	1	0	2	3	2	0	0	0	0	0	0
Glyma04g04170	12	24	14	12	10	8	10	5	5	2	4	1	17	14
Glyma04g05280	7	13	16	13	9	3	6	7	6	3	4	4	3	2
Glyma04g06240	56	30	50	39	47	6	12	20	20	10	12	19	33	20
Glyma04g07540	30	27	19	9	8	2	9	19	12	4	8	9	19	20
Glyma04g07900	4	22	22	10	10	2	1	1	0	0	0	0	1	0
Glyma04g08680	2	3	2	2	0	1	2	1	2	1	3	2	2	1
Glyma04g09820	33	27	53	29	33	9	30	38	25	13	13	10	107	59
Glyma04g10820	36	21	57	34	42	15	26	32	19	9	10	6	46	29
Glyma04g11010	14	15	12	15	9	2	2	3	4	2	3	3	0	0
Glyma04g14840	1	1	1	2	0	1	7	14	6	3	6	3	0	0
Glyma04g31800	1	4	5	7	3	0	0	0	0	0	0	0	0	0
Glyma04g31810	9	17	20	17	10	1	0	0	0	0	0	0	0	0
Glyma04g32540	17	19	21	15	9	7	11	16	19	10	22	20	26	24
Glyma04g33110	6	9	10	7	3	2	5	5	4	2	4	3	8	4
Glyma04g33410	2	5	2	4	2	1	1	1	1	0	2	1	6	3
Glyma04g35810	0	0	1	1	0	1	0	0	0	0	0	0	0	0
Glyma04g36620	4	4	3	2	1	2	2	2	2	1	2	1	3	1
Glyma04g36630	3	2	3	2	1	2	2	3	1	1	2	1	3	1
Glyma04g37290	26	24	41	25	17	9	21	23	18	9	9	5	27	22
Glyma04g37900	0	0	0	0	0	0	0	0	0	0	0	0	0	0
Glyma04g38060	6	4	6	5	2	2	3	1	4	3	3	3	9	8
Glyma04g38860	0	0	0	0	0	0	0	0	0	0	0	0	0	0
Glyma04g40640	4	32	12	7	8	1	2	3	6	1	3	2	2	7
Glyma04g42410	4	4	2	2	1	1	2	3	2	1	2	1	4	1
Glyma04g42420	0	39	0	0	0	0	0	0	0	0	0	0	0	0
Glyma04g43620	0	0	1	0	0	0	1	1	1	0	1	2	1	0
Glyma04g43640	0	8	10	1	0	43	44	73	26	13	22	12	0	9
Glyma05g00880	6	9	8	7	3	2	3	2	3	2	4	1	2	2
Glyma05g00970	1	12	1	2	1	2	2	1	1	0	1	0	4	1
Glyma05g01510	27	22	26	21	11	9	17	18	9	3	12	7	27	28
Glyma05g03660	9	1	1	0	0	1	0	0	0	0	0	0	14	10
Glyma05g07350	1	10	3	2	4	0	0	0	0	0	2	0	0	0
Glyma05g07380	18	10	7	7	9	0	0	1	0	0	1	0	7	7
Glyma05g13890	3	2	2	1	1	1	2	2	1	0	1	0	3	1
Glyma05g18170	11	15	13	9	5	4	5	6	3	2	2	1	7	2
Glyma05g22250	8	9	8	8	7	4	6	8	8	4	5	6	13	7
Glyma05g22320	11	15	11	8	7	3	5	7	4	2	3	5	22	18
Glyma05g25200	4	2	5	4	7	2	5	4	3	2	3	2	4	3
Glyma05g26150	21	16	22	18	14	10	15	27	18	8	15	12	19	14
Glyma05g26460	0	0	0	0	0	0	0	0	0	0	0	0	0	0
Glyma05g28130	15	21	24	24	12	9	7	3	3	2	2	1	1	0
Glyma05g28140	0	18	8	1	2	81	44	25	24	10	9	3	0	0
Glyma05g29090	1	2	1	0	0	1	0	0	0	0	0	0	5	1
Glyma05g29590	0	2	8	9	4	4	3	1	1	0	1	0	0	0
Glyma05g31680	0	0	1	0	0	0	0	0	1	0	2	0	0	0
Glyma05g32680	0	0	0	0	0	0	0	0	0	0	0	0	0	0
Glyma05g34030	0	0	0	0	0	6	46	91	143	147	205	226	1	1
Glyma05g34280	35	32	34	28	19	8	17	23	19	8	20	16	31	19
Glyma05g34530	3	11	11	6	8	5	7	8	6	3	5	4	2	2
Glyma05g35280	3	4	2	3	3	4	2	3	1	1	1	1	2	0
Glyma05g37070	0	0	0	0	0	0	0	0	0	0	0	0	0	0
Glyma06g00400	8	6	8	8	4	4	5	9	3	1	2	1	5	8
Glyma06g01430	4	4	1	1	1	0	0	1	0	1	1	1	3	2
Glyma06g02470	2	1	0	0	0	1	0	0	0	0	0	0	3	0
Glyma06g02990	0	146	0	0	0	0	1	0	0	0	0	0	1	0
Glyma06g04350	11	18	13	11	9	2	11	9	3	2	2	1	18	8
Glyma06g06300	61	106	107	98	83	19	27	33	65	33	40	55	6	15
Glyma06g08790	3	5	2	3	1	1	1	2	2	1	2	2	2	2
Glyma06g09890	84	61	168	82	123	15	51	52	60	38	47	40	130	282
Glyma06g10020	1	2	3	2	1	0	0	0	0	0	0	0	4	0
Glyma06g10650	37	27	49	35	35	16	28	29	19	9	12	6	70	39
Glyma06g10830	19	20	13	17	13	4	4	3	4	3	6	5	0	0
Glyma06g12380	0	51	0	0	0	0	0	0	0	0	0	0	0	0
Glyma06g12390	4	4	2	3	1	2	2	2	2	1	2	1	3	2
Glyma06g14150	2	8	4	3	3	1	1	1	2	1	2	0	1	4
Glyma06g17010	11	6	12	5	6	5	6	9	5	4	6	4	12	13
Glyma06g17170	0	1	0	0	0	0	1	1	0	0	0	0	0	0
Glyma06g17780	44	20	61	29	40	15	30	18	27	13	23	17	42	28
Glyma06g18290	1	1	2	1	1	1	1	1	0	0	1	0	1	1
Glyma06g18300	2	2	1	1	0	1	1	1	1	0	1	0	2	2
Glyma06g20950	5	13	3	6	2	2	1	0	1	0	1	1	15	3
Glyma06g21120	3	4	5	3	4	2	4	8	5	2	5	4	7	5
Glyma06g21900	14	23	18	13	7	7	12	16	15	7	19	19	29	30
Glyma06g22650	1	16	12	10	6	0	0	0	0	0	0	0	0	0
Glyma06g26590	0	0	0	0	0	0	0	0	0	0	0	0	0	0
Glyma06g37080	0	1	1	1	0	0	0	0	0	0	0	0	0	0
Glyma06g37220	0	0	0	0	0	0	0	0	0	0	0	0	0	0
Glyma06g38600	11	6	7	8	6	2	4	6	3	1	3	1	7	3
Glyma06g47220	1	3	2	2	1	3	8	12	8	5	10	4	1	1
Glyma06g48270	0	20	16	1	1	65	64	95	32	16	26	13	0	0
Glyma07g01600	1	0	0	0	0	0	1	1	2	1	3	1	0	0
Glyma07g04180	7	7	6	7	6	4	5	2	3	2	3	1	7	4
Glyma07g05410	19	13	7	8	3	1	2	3	1	1	1	1	14	3
Glyma07g05530	29	38	22	22	15	6	8	10	11	6	13	8	12	10
Glyma07g06420	4	6	3	3	2	1	1	1	1	0	1	1	0	0
Glyma07g08820	4	1	1	1	0	0	0	2	0	0	0	0	0	9
Glyma07g08830	10	6	1	2	0	1	0	0	0	0	0	0	7	8
Glyma07g08890	0	10	1	0	0	4	1	2	0	0	0	0	0	0
Glyma07g08920	0	0	0	0	0	0	0	0	0	0	0	0	0	0
Glyma07g09800	7	5	7	5	5	3	4	2	2	1	1	1	7	1
Glyma07g09990	3	3	4	5	2	2	4	6	5	3	4	3	4	3
Glyma07g21160	7	12	7	8	3	4	6	8	5	3	6	3	10	4
Glyma07g25970	0	0	0	0	0	0	0	0	0	0	0	0	0	0
Glyma07g30040	4	0	0	0	0	1	0	0	0	0	0	0	1	0
Glyma07g31880	19	7	11	9	8	3	2	0	0	0	0	0	0	0
Glyma07g33600	4	11	4	5	2	3	2	1	1	0	0	0	11	8
Glyma07g35240	0	0	0	0	0	0	0	0	0	0	0	0	2	0
Glyma07g35690	1	3	1	1	1	1	3	1	0	0	1	0	1	1
Glyma07g37640	7	7	7	6	4	2	3	3	5	2	3	3	7	4
Glyma07g37770	0	4	1	0	1	1	5	6	4	1	0	0	21	0
Glyma07g39350	0	1	1	1	0	0	0	1	0	0	0	0	0	0
Glyma08g00330	0	0	0	0	0	0	0	0	0	0	0	0	0	0
Glyma08g02490	1	2	1	1	0	0	0	0	0	0	1	0	0	1
Glyma08g04440	4	4	3	3	2	2	2	3	1	1	1	0	1	2
Glyma08g05130	6	12	15	6	5	4	5	6	6	3	6	2	1	3
Glyma08g05390	14	18	17	13	8	4	6	6	6	4	10	6	14	10
Glyma08g05650	0	0	0	0	0	0	0	0	0	0	0	0	0	0
Glyma08g06980	3	1	0	0	0	1	0	0	0	0	0	0	1	0
Glyma08g07260	18	3	3	3	5	0	0	0	0	0	0	0	4	1
Glyma08g08220	3	2	4	5	6	3	6	7	4	2	3	1	2	6
Glyma08g09090	48	20	39	32	12	13	25	55	19	10	14	8	20	15
Glyma08g09380	0	0	0	0	0	0	0	0	0	0	0	0	0	0
Glyma08g11110	47	58	50	35	35	14	19	21	14	6	8	3	12	9
Glyma08g11120	0	26	3	1	0	22	11	13	6	3	3	1	0	0
Glyma08g12230	1	2	1	2	1	0	1	2	1	0	0	0	1	0
Glyma08g12730	0	5	3	1	1	4	12	10	6	4	5	1	0	0
Glyma08g14930	0	2	1	1	2	1	2	2	3	0	3	1	1	0
Glyma08g15700	0	0	0	0	0	2	2	1	0	0	0	0	0	0
Glyma08g17630	22	13	9	8	7	5	12	12	9	3	4	2	15	9
Glyma08g19590	3	10	7	6	7	3	4	7	5	3	6	4	14	8
Glyma08g21110	3	1	0	2	2	0	0	1	1	0	0	0	0	0
Glyma08g22400	11	6	2	4	3	1	1	1	1	0	0	0	0	0
Glyma08g24340	2	2	2	1	1	2	3	7	8	4	10	6	2	3
Glyma08g24550	0	0	0	0	0	0	0	0	0	0	0	0	0	0
Glyma08g24590	1	2	1	1	1	0	1	0	0	0	0	0	1	0
Glyma08g27670	0	75	37	39	35	26	19	14	9	4	7	3	0	0
Glyma08g27680	3	0	0	1	0	0	0	0	0	0	0	0	3	0
Glyma08g28370	9	4	6	3	5	0	0	0	1	0	0	0	0	1
Glyma08g28470	0	0	0	0	0	0	0	0	0	0	0	0	0	0
Glyma08g36380	0	6	0	0	0	0	0	0	0	0	0	0	0	0
Glyma08g42300	0	12	26	16	16	42	34	17	13	10	12	9	0	0
Glyma08g43760	3	2	4	5	3	2	3	3	4	1	4	2	2	6
Glyma08g44140	3	11	3	3	3	2	1	3	1	1	1	1	4	6
Glyma08g44640	0	2	0	0	0	0	0	0	0	0	0	0	0	0
Glyma08g44650	0	0	0	0	0	0	0	0	0	0	0	0	0	0
Glyma08g47810	0	0	0	0	0	0	0	0	0	0	0	0	0	0
Glyma08g47820	0	0	0	0	0	0	0	0	0	0	0	0	0	0
Glyma08g47900	41	55	57	65	143	18	61	46	48	28	43	34	134	84
Glyma09g01000	0	14	2	1	0	1	1	0	1	0	1	0	0	0
Glyma09g01650	1	11	1	1	5	0	0	0	0	0	1	3	21	81
Glyma09g03990	6	10	7	7	5	2	3	3	5	4	9	8	6	5
Glyma09g04970	6	5	6	5	4	3	5	4	4	2	3	2	6	6
Glyma09g05080	0	0	0	0	0	0	1	0	0	0	0	0	4	0
Glyma09g05090	0	2	1	0	0	7	28	67	11	6	9	3	16	1
Glyma09g06220	10	6	10	9	7	4	5	4	5	4	7	3	8	6
Glyma09g06750	9	10	9	8	7	3	5	8	9	5	6	5	8	14
Glyma09g07120	76	68	62	49	27	22	41	48	29	12	31	14	42	29
Glyma09g07240	0	4	5	3	2	1	2	2	4	2	5	2	1	9
Glyma09g07770	5	7	3	2	2	0	1	1	3	2	6	5	1	2
Glyma09g11600	1	1	1	2	1	1	1	0	0	0	0	0	1	0
Glyma09g17220	3	3	2	2	1	2	1	2	2	1	2	2	3	1
Glyma09g18790	0	1	0	0	0	0	0	1	0	0	0	0	0	0
Glyma09g20280	0	0	0	0	0	0	0	0	0	0	0	0	0	0
Glyma09g26550	0	1	1	0	0	0	0	0	0	0	0	0	1	0
Glyma09g27450	0	1	0	0	0	0	0	0	0	0	0	0	1	1
Glyma09g28670	3	2	3	2	2	1	1	2	3	1	5	3	3	2
Glyma09g29030	14	10	15	18	14	19	13	10	7	4	10	5	23	24
Glyma09g31770	10	8	14	11	6	4	9	9	7	5	6	3	12	8
Glyma09g32010	4	7	3	4	4	1	1	1	1	1	1	1	2	0
Glyma09g37170	1	1	1	1	0	0	0	1	0	0	0	0	5	5
Glyma09g38290	3	5	4	4	2	2	3	2	3	2	2	2	3	4
Glyma09g40230	9	2	0	0	0	1	0	0	0	0	0	0	10	3
Glyma09g42060	0	7	1	0	0	1	4	3	0	0	0	0	0	2
Glyma09g42120	0	0	0	0	0	0	0	0	0	0	0	0	0	0
Glyma09g42140	7	4	13	8	9	2	4	2	6	2	3	1	6	2
Glyma10g01580	2	7	3	3	1	1	1	2	2	1	4	2	5	4
Glyma10g01830	3	5	3	4	3	0	1	2	2	1	1	1	1	4
Glyma10g02690	17	11	17	20	13	6	11	11	9	5	10	7	14	10
Glyma10g03910	11	10	7	6	5	3	6	9	5	1	3	2	6	5
Glyma10g05520	33	37	32	25	11	5	11	15	15	6	16	9	9	9
Glyma10g05610	43	28	18	14	13	9	16	13	11	6	5	3	33	10
Glyma10g08340	0	0	0	0	0	0	0	0	0	0	0	0	0	0
Glyma10g08370	0	7	3	3	1	0	0	1	22	13	53	46	1	0
Glyma10g08710	6	7	7	6	5	2	3	5	4	1	3	2	5	1
Glyma10g22390	2	1	0	0	1	0	0	0	0	0	0	0	1	0
Glyma10g23370	1	0	1	0	0	1	1	1	0	0	0	0	0	1
Glyma10g23420	4	3	3	3	3	3	2	1	2	1	1	0	3	2
Glyma10g28170	5	6	4	4	3	1	3	3	2	1	4	2	5	2
Glyma10g28290	1	3	1	1	1	3	2	1	1	0	1	0	1	0
Glyma10g29690	0	0	0	0	0	0	0	0	0	0	0	0	0	0
Glyma10g31190	12	19	14	14	10	6	10	11	10	4	9	5	12	9
Glyma10g31450	5	2	4	4	2	3	3	3	3	1	2	1	5	2
Glyma10g32390	13	30	17	12	13	4	4	7	12	6	18	10	9	4
Glyma10g33550	8	10	16	11	12	4	8	4	6	3	4	4	5	8
Glyma10g34760	11	11	4	5	6	2	1	1	2	1	1	0	3	2
Glyma10g35350	3	4	2	2	0	3	2	1	1	1	3	2	1	1
Glyma10g36600	11	31	17	16	15	9	8	12	9	5	9	5	6	14
Glyma10g36820	8	11	17	9	7	2	6	8	3	1	4	1	17	6
Glyma10g38580	0	1	0	0	0	0	0	0	0	0	0	0	2	1
Glyma10g43190	26	20	30	33	42	15	17	14	12	8	12	10	24	8
Glyma11g02110	4	3	2	2	1	1	1	1	1	0	1	0	1	1
Glyma11g03950	4	4	3	2	3	1	2	3	1	1	1	1	1	1
Glyma11g03960	0	1	0	0	2	0	1	1	0	0	1	0	1	0
Glyma11g05340	13	16	22	19	30	9	10	8	8	3	6	3	21	31
Glyma11g05720	13	17	21	16	10	7	8	7	5	3	4	2	9	0
Glyma11g05760	8	4	4	3	1	2	2	2	2	1	2	1	3	2
Glyma11g07150	0	0	0	0	0	0	1	0	0	0	0	0	0	0
Glyma11g07820	0	17	7	6	3	1	2	3	1	1	1	4	0	1
Glyma11g08090	0	0	0	0	0	0	0	0	0	0	0	0	0	0
Glyma11g09700	76	19	39	43	17	14	41	48	13	5	6	1	21	9
Glyma11g10670	2	4	2	2	1	1	2	1	2	1	2	2	2	3
Glyma11g13210	4	8	7	3	2	9	9	9	5	3	4	4	5	2
Glyma11g13220	0	8	35	26	24	19	16	14	7	5	5	2	0	2
Glyma11g13490	9	8	7	6	5	3	4	6	5	3	6	4	7	6
Glyma11g14490	2	10	15	4	5	3	9	9	6	3	3	3	9	8
Glyma11g15560	17	18	11	7	2	2	3	4	7	3	11	7	4	5
Glyma11g15580	14	19	9	11	5	14	4	4	10	4	13	8	3	4
Glyma11g15650	19	2	1	0	0	0	0	0	0	0	0	0	8	1
Glyma11g16110	0	0	0	0	0	0	6	0	7	1	12	0	0	0
Glyma11g18190	0	0	0	0	0	0	0	0	0	0	0	0	0	8
Glyma11g20200	0	0	0	0	0	0	0	0	0	0	0	0	0	0
Glyma11g29610	3	5	4	3	5	2	4	4	3	1	4	3	3	3
Glyma11g29860	0	0	0	0	0	0	0	0	0	0	0	0	0	0
Glyma11g35270	0	0	1	0	0	0	0	2	0	0	0	0	0	1
Glyma11g36890	0	16	8	1	3	37	25	17	18	10	15	7	0	0
Glyma12g02980	3	4	2	2	1	1	1	2	2	1	2	1	2	2
Glyma12g03700	58	21	30	39	9	16	33	43	14	5	5	3	16	14
Glyma12g04670	20	44	13	14	18	2	3	4	3	1	1	1	3	2
Glyma12g05250	2	5	4	3	2	7	7	7	3	2	2	2	1	1
Glyma12g05490	2	2	1	2	1	1	2	1	1	1	1	0	1	2
Glyma12g06410	1	6	8	2	1	1	5	4	5	2	3	2	1	34
Glyma12g07800	15	4	3	3	3	0	0	2	1	0	1	0	4	0
Glyma12g07860	44	47	22	17	9	6	6	8	9	4	16	14	9	10
Glyma12g10320	0	2	4	1	1	0	1	0	0	0	0	0	0	0
Glyma12g13560	0	0	0	0	0	0	0	0	0	0	0	0	0	0
Glyma12g17720	0	0	0	0	0	0	0	0	0	0	0	0	0	0
Glyma12g25240	2	1	0	0	0	1	0	0	0	0	0	0	0	0
Glyma12g30940	0	0	0	0	0	0	0	0	0	0	0	0	0	0
Glyma12g30980	0	0	0	0	0	1	3	4	7	5	11	5	0	0
Glyma12g34240	1	3	2	1	0	2	1	0	1	0	1	1	2	1
Glyma12g34510	0	0	0	0	0	0	0	0	0	0	0	0	0	0
Glyma12g35320	8	5	2	3	1	1	3	2	2	1	2	1	0	13
Glyma13g00510	6	5	6	5	3	2	3	5	2	2	4	1	5	7
Glyma13g00860	10	13	10	9	8	3	4	8	5	3	6	4	7	7
Glyma13g00920	13	6	9	8	7	3	5	4	4	2	4	3	14	6
Glyma13g01290	91	84	30	29	31	1	3	4	4	2	2	3	103	4
Glyma13g01810	11	8	2	2	2	0	0	1	1	0	1	0	0	1
Glyma13g02310	0	0	0	0	0	0	0	0	0	0	0	0	0	0
Glyma13g03880	2	3	3	5	2	2	4	2	1	1	1	0	4	1
Glyma13g05480	1	1	2	1	0	0	1	0	1	0	2	1	0	0
Glyma13g06730	0	51	36	36	27	26	19	16	8	5	8	3	0	0
Glyma13g07030	0	0	1	1	0	0	0	0	0	0	0	0	0	0
Glyma13g09660	0	88	0	0	0	0	0	0	0	0	0	0	0	0
Glyma13g10690	0	0	0	0	0	0	0	0	0	0	0	0	0	0
Glyma13g16700	9	4	6	4	2	3	5	7	7	2	5	6	8	5
Glyma13g16850	2	12	5	7	25	1	2	1	4	1	3	3	6	2
Glyma13g19870	18	22	18	17	8	4	10	12	12	5	11	7	20	10
Glyma13g22030	0	0	0	0	0	0	0	0	0	0	0	0	0	0
Glyma13g22060	0	2	3	1	0	0	0	1	25	20	68	70	2	1
Glyma13g24530	0	0	0	0	0	0	0	0	0	0	0	0	0	0
Glyma13g24590	25	3	7	7	7	1	2	1	0	0	0	0	1	1
Glyma13g26820	10	4	6	8	3	3	5	4	2	2	4	3	4	3
Glyma13g27770	0	0	0	0	0	2	3	0	0	0	0	0	0	0
Glyma13g27780	0	0	0	0	0	2	6	2	1	0	0	0	0	0
Glyma13g27790	0	0	2	0	0	4	3	1	0	0	0	0	0	0
Glyma13g29510	0	18	15	11	12	11	7	3	4	2	2	1	0	0
Glyma13g30330	0	4	1	0	0	0	0	0	0	0	0	0	14	3
Glyma13g31050	2	5	3	3	2	3	2	1	2	1	3	2	3	3
Glyma13g31090	21	40	80	125	53	8	4	0	0	0	0	0	0	0
Glyma13g33040	2	2	0	1	0	0	0	0	0	0	0	0	0	0
Glyma13g35190	13	6	6	6	7	1	2	3	4	2	3	2	0	4
Glyma13g35980	0	0	0	0	0	0	0	0	0	0	0	0	0	0
Glyma13g36310	3	3	4	4	3	5	13	11	7	1	3	2	3	1
Glyma13g39340	0	0	0	0	0	0	2	1	4	4	16	12	0	0
Glyma13g39360	0	0	0	0	0	0	0	0	0	0	0	0	0	0
Glyma13g40470	4	1	0	0	0	0	1	1	1	1	1	0	12	5
Glyma13g41140	0	1	1	0	0	0	0	0	0	0	0	0	0	0
Glyma13g42060	4	3	3	3	2	1	2	2	3	2	6	5	2	0
Glyma13g42660	19	6	12	9	4	5	11	8	2	2	2	1	7	3
Glyma14g03100	0	11	37	32	16	9	11	11	3	3	6	3	0	0
Glyma14g05150	0	4	0	1	0	0	0	0	0	0	0	0	0	0
Glyma14g05430	4	3	2	3	3	1	2	2	2	1	3	5	2	2
Glyma14g06480	0	0	2	1	1	0	1	0	0	0	0	0	1	0
Glyma14g07960	28	21	28	20	20	20	23	29	15	9	8	8	43	27
Glyma14g10530	5	12	11	6	3	3	4	6	5	2	5	3	6	3
Glyma14g17260	3	3	0	0	1	0	0	0	0	0	0	0	15	9
Glyma14g21260	0	0	0	0	0	0	0	0	0	0	0	0	0	0
Glyma14g24590	0	54	1	0	0	0	0	0	0	0	0	0	0	0
Glyma14g33810	0	0	0	0	0	0	0	0	0	0	0	0	0	0
Glyma14g35020	8	6	4	5	6	3	2	2	1	1	1	1	3	1
Glyma14g35410	78	74	72	53	57	25	40	55	26	14	16	12	89	61
Glyma14g36100	3	2	3	3	1	1	1	1	2	1	1	0	1	0
Glyma14g36220	0	0	0	0	0	0	0	0	0	0	0	0	22	2
Glyma14g37280	2	5	6	5	3	3	2	2	3	1	3	2	4	10
Glyma15g02770	1	4	1	2	1	2	2	1	1	0	0	0	0	0
Glyma15g03330	5	5	3	3	3	1	2	1	2	1	3	1	3	2
Glyma15g04260	0	1	0	0	0	1	0	0	0	0	0	0	0	0
Glyma15g04930	2	3	0	0	0	0	0	0	0	0	0	0	26	3
Glyma15g05440	0	0	0	0	0	0	0	0	0	1	1	1	1	20
Glyma15g06300	2	1	0	0	0	0	0	0	0	0	0	0	0	0
Glyma15g06310	17	2	1	0	1	0	0	0	0	0	0	0	0	0
Glyma15g06470	0	0	0	0	0	0	0	0	0	0	0	0	10	0
Glyma15g06490	5	6	6	4	2	3	2	3	1	1	1	1	10	2
Glyma15g08270	1	0	1	1	0	0	0	0	0	0	0	0	0	0
Glyma15g08320	3	5	2	2	0	1	0	3	1	1	2	2	1	2
Glyma15g08860	0	2	0	0	0	0	0	0	0	0	0	0	11	1
Glyma15g09500	0	12	15	14	8	16	11	12	7	2	3	2	0	0
Glyma15g11850	0	4	0	0	0	0	0	1	0	0	0	0	0	0
Glyma15g12570	0	4	3	2	4	0	0	0	2	2	4	4	23	101
Glyma15g14980	6	6	5	5	3	2	4	6	5	3	7	6	4	5
Glyma15g15730	0	2	9	1	6	59	54	80	40	32	50	43	0	0
Glyma15g15890	5	3	4	2	3	1	2	2	3	2	3	2	4	8
Glyma15g17480	8	7	8	7	6	2	4	7	6	3	6	5	8	7
Glyma15g18010	5	4	5	8	5	2	4	11	7	3	4	3	9	10
Glyma15g18050	7	4	6	5	4	2	3	3	3	2	2	2	4	4
Glyma15g18450	55	47	52	45	21	20	38	46	35	13	28	13	33	28
Glyma15g19390	4	6	5	5	5	1	0	0	1	1	2	1	3	1
Glyma15g23400	1	0	0	1	0	0	0	0	0	0	0	0	1	0
Glyma15g23610	0	0	0	0	0	0	0	0	0	0	0	0	0	0
Glyma15g29870	0	0	0	0	0	0	0	0	0	0	0	0	0	0
Glyma15g35080	1	2	1	2	0	3	5	6	5	4	9	6	4	1
Glyma15g37830	5	2	5	4	2	2	3	4	3	1	3	2	3	4
Glyma16g00890	6	10	8	6	4	3	2	3	2	1	1	0	6	5
Glyma16g01980	34	39	16	22	8	6	5	7	4	2	4	2	83	20
Glyma16g02050	16	11	7	9	4	2	2	3	4	2	5	4	4	2
Glyma16g03030	3	9	2	2	2	1	1	1	0	0	0	0	0	0
Glyma16g04830	0	1	1	1	1	2	5	0	0	0	0	0	0	0
Glyma16g04840	0	0	0	0	0	0	0	0	0	0	0	0	0	0
Glyma16g05110	0	0	0	0	0	0	0	1	0	0	0	0	0	0
Glyma16g08860	15	7	8	9	4	5	7	8	4	2	4	2	6	4
Glyma16g13070	0	25	0	1	0	0	0	0	0	0	0	0	0	0
Glyma16g17450	0	0	0	0	0	0	0	0	0	0	0	0	0	0
Glyma16g26660	1	8	1	4	3	0	0	0	0	0	0	0	0	0
Glyma16g26690	0	0	0	0	0	0	0	0	0	0	0	0	0	0
Glyma16g32080	0	10	0	1	0	0	0	3	2	3	4	2	0	0
Glyma16g32540	0	2	0	0	0	0	0	0	0	0	0	0	4	4
Glyma17g01370	2	0	0	1	1	0	0	0	1	0	3	1	1	0
Glyma17g02860	0	1	1	0	0	3	1	0	0	0	0	0	22	0
Glyma17g03010	12	9	5	7	4	3	5	6	5	2	4	3	7	7
Glyma17g03960	11	15	12	9	6	3	8	12	8	4	8	8	12	10
Glyma17g05860	9	25	15	25	36	6	6	7	8	4	8	5	11	4
Glyma17g05990	28	18	17	17	14	7	16	20	14	9	14	14	25	23
Glyma17g06640	8	6	5	5	3	3	4	4	3	1	3	1	3	5
Glyma17g06950	10	12	8	5	6	3	4	7	5	2	5	2	6	8
Glyma17g07000	11	5	7	4	5	1	2	5	2	2	5	3	17	4
Glyma17g07420	79	115	25	36	32	1	3	1	5	1	3	2	44	4
Glyma17g08890	12	22	7	6	5	1	3	3	2	1	1	1	3	1
Glyma17g10370	28	13	27	24	13	8	15	14	10	5	10	7	22	24
Glyma17g10920	3	21	3	7	2	1	1	2	1	1	2	0	10	1
Glyma17g11040	4	4	4	3	2	1	1	2	1	0	1	1	4	1
Glyma17g14190	0	0	0	1	0	0	0	0	0	0	0	0	5	1
Glyma17g17520	8	9	7	7	5	3	6	5	4	2	4	3	23	10
Glyma17g17790	8	8	8	7	6	6	4	6	4	1	4	2	8	9
Glyma17g18640	7	19	12	10	6	8	7	4	2	1	3	1	6	5
Glyma17g29720	1	1	0	0	0	0	0	0	0	0	0	0	3	65
Glyma17g34980	11	12	16	9	6	3	6	8	6	3	6	4	8	4
Glyma17g37050	40	20	45	34	31	24	36	32	21	13	16	10	30	29
Glyma18g00800	0	15	11	2	1	61	38	4	23	9	16	12	0	0
Glyma18g03130	1	0	0	1	1	0	1	3	4	0	1	2	0	1
Glyma18g06460	7	4	6	4	4	1	2	3	3	2	3	3	3	1
Glyma18g07770	0	1	0	0	0	0	1	0	0	0	0	0	0	1
Glyma18g08620	8	11	6	4	5	0	1	2	2	1	1	3	5	26
Glyma18g09060	3	3	5	3	3	2	3	3	3	2	2	2	3	3
Glyma18g11180	0	0	0	0	0	0	0	0	0	0	0	0	0	0
Glyma18g11400	0	0	0	0	0	0	0	0	0	0	0	0	0	0
Glyma18g12590	0	5	17	14	14	20	18	18	5	3	5	5	0	0
Glyma18g33910	0	0	0	0	0	0	0	0	0	0	0	0	0	0
Glyma18g45780	21	3	0	0	0	1	0	0	0	0	0	0	5	1
Glyma18g49520	1	1	1	1	0	1	1	1	1	0	1	0	3	3
Glyma18g50900	0	40	37	25	16	11	4	2	2	1	1	0	0	0
Glyma18g50910	1	0	0	0	1	0	0	0	0	0	0	0	0	0
Glyma18g51320	51	22	19	19	20	0	0	0	0	0	0	0	1	0
Glyma18g53610	99	79	143	124	160	37	85	98	87	67	105	97	147	80
Glyma18g53670	0	0	0	0	0	0	0	0	0	0	0	0	0	0
Glyma18g53680	0	0	0	0	0	1	0	0	0	0	0	0	0	0
Glyma18g53690	0	0	0	0	0	0	0	0	0	0	0	0	0	0
Glyma19g02710	2	3	2	2	2	1	1	1	2	1	3	2	1	1
Glyma19g04320	0	69	29	32	28	33	20	15	16	8	16	5	0	0
Glyma19g05170	0	0	0	0	0	0	0	0	0	0	0	0	0	0
Glyma19g20090	3	4	3	3	2	2	3	4	3	2	3	3	3	3
Glyma19g27950	0	0	0	0	0	0	0	0	0	0	0	0	0	0
Glyma19g28390	0	0	0	0	0	0	0	0	0	0	0	0	0	0
Glyma19g28400	0	0	0	1	0	1	0	0	0	0	0	0	0	0
Glyma19g29610	0	1	1	0	0	0	1	0	0	0	0	0	1	1
Glyma19g30230	1	2	2	3	2	1	1	4	5	2	6	5	3	1
Glyma19g34470	16	10	12	14	8	5	11	11	11	7	11	8	14	13
Glyma19g36200	1	8	1	1	2	1	3	7	3	1	3	3	15	6
Glyma19g36220	10	10	10	10	7	3	7	4	4	2	3	1	7	3
Glyma19g37890	0	0	0	0	0	0	0	0	0	0	0	0	0	0
Glyma19g37910	0	1	0	0	0	0	1	1	2	2	6	9	0	0
Glyma19g38230	3	3	3	2	3	2	1	2	2	1	2	1	3	3
Glyma19g39620	3	3	3	3	2	2	2	2	2	1	2	1	3	2
Glyma19g40430	0	0	0	0	0	1	0	0	0	0	0	0	0	0
Glyma19g40980	14	20	14	14	3	0	0	0	0	0	0	0	1	1
Glyma19g41210	1	1	0	0	0	0	0	0	0	0	0	0	0	0
Glyma19g41260	2	6	4	1	2	2	2	1	1	1	5	2	1	0
Glyma19g42460	15	19	17	17	8	8	22	15	8	4	10	5	24	21
Glyma19g43540	8	7	7	9	9	2	5	7	4	2	4	3	8	11
Glyma19g44970	9	9	3	3	3	0	1	0	1	1	1	0	0	0
Glyma19g45030	5	6	3	4	2	1	1	1	1	0	1	1	13	1
Glyma20g00350	9	5	16	11	15	1	3	2	3	2	3	3	7	4
Glyma20g00400	0	1	0	0	0	1	0	0	0	1	0	0	0	0
Glyma20g01130	7	10	7	6	3	2	5	8	5	2	3	2	12	7
Glyma20g03120	0	0	0	0	0	0	0	0	0	0	0	0	0	0
Glyma20g04600	0	2	0	0	0	0	0	0	0	0	0	0	2	1
Glyma20g10600	2	4	4	2	2	4	5	4	2	1	2	2	4	2
Glyma20g16880	2	5	2	2	1	3	2	2	2	1	1	1	1	1
Glyma20g19600	0	0	0	0	0	0	0	0	0	0	0	0	0	0
Glyma20g22160	7	5	6	5	4	3	4	4	3	1	2	1	12	5
Glyma20g22280	2	1	1	1	1	1	2	2	3	3	7	7	3	1
Glyma20g23700	8	2	14	10	20	1	8	8	8	3	6	7	22	19
Glyma20g24220	0	0	0	0	0	0	0	0	0	0	0	0	0	0
Glyma20g29250	0	2	0	0	0	0	0	0	0	0	0	0	1	0
Glyma20g30980	7	19	16	13	9	2	4	5	6	4	6	3	1	10
Glyma20g32160	2	2	2	2	1	1	1	1	1	1	1	1	1	1
Glyma20g32730	4	3	0	1	1	0	0	0	0	0	0	0	0	1
Glyma20g34050	31	12	21	20	21	4	24	14	12	7	13	9	13	6
Glyma20g35220	16	38	25	23	18	6	6	9	10	6	12	6	25	10
Glyma20g36110	9	9	7	7	4	6	7	6	6	2	7	5	7	5
Glyma20g36330	18	26	21	19	15	8	16	15	10	5	12	7	20	17
Glyma20g37620	0	0	0	0	0	0	0	0	0	0	0	0	0	0
Glyma20g39140	0	0	0	0	0	0	0	0	0	0	0	0	0	0

## Sheet: soybean_flowering.Stacey
*HAI: Hours after inoculation
*IN: Inoculation
*UN: mock-inoculation
*Strip_root: stripped roots
gene	12HAI_IN_RH	12HAI_UN_RH	24HAI_IN_RH	24HAI_UN_RH	48HAI_IN_RH	48HAI_Strip_Root	48HAI_UN_RH	Apical_Meristem_Stacey	Flower_Stacey	Green_Pods_Stacey	Leaves_Stacey	Nodule_Stacey	Root_Stacey	Root_Tip_Stacey
Glyma01g02520	0.403367	0.353496	0	0	0.922009	0.259106	0.489238	0.253304	0.889528	0	0	0	0.263722	1.23613
Glyma01g02530	0	0.353496	0	0	0	0	0	0	0	0	0	0	0.263722	1.23613
Glyma01g02880	10.8909	13.0793	11.9398	11.3438	16.9035	6.99586	21.5265	26.0903	8.59877	0	29.12	27.6587	37.4486	0.309034
Glyma01g05960	0.806735	0.706992	1.11068	0	0.307336	0.259106	0	0	1.18604	0	0.710243	0	0.527445	0.309034
Glyma01g07070	226.289	250.629	165.492	128.932	134.921	88.096	199.12	31.9163	10.3778	26.648	16.6907	15.1591	79.3804	153.59
Glyma01g08130	3.63031	8.4839	5.83108	9.13041	3.3807	0	4.89238	0.253304	9.78481	7.5161	0	0.265949	0	0
Glyma01g08150	0	0	0	0	0	0	0	0	22.2382	1.36656	0	0	0	0
Glyma01g11670	0	0	0	0	0	0	0	0	0	0	0	0	0	0
Glyma01g21710	3.22694	1.76748	3.60972	1.66007	2.45869	0.259106	2.20157	2.53304	2.66858	1.36656	3.55122	3.72329	3.69211	1.54517
Glyma01g22260	9.27745	7.42341	9.99613	12.7272	20.2842	23.3195	15.9002	10.1322	64.639	6.14954	42.2595	2.92544	49.3161	10.8162
Glyma01g36730	2.01684	0.353496	0.555341	0.553358	3.07336	1.29553	0.978477	0	0	0	0	0.797848	2.10978	0.927101
Glyma01g36810	0	0	0.27767	0	0.307336	0	0	3.54625	0	0.683282	0	0	0	0
Glyma01g37190	0	0.353496	0	0.276679	0	0	0	0.506608	0.296509	0	0	0	0	0
Glyma01g37470	0	0	0	0.553358	0	0	0	0.253304	7.70924	4.09969	0	0	0	0
Glyma01g39490	3.22694	3.88845	6.10875	6.08694	13.5228	4.66391	10.5186	14.185	5.93019	4.09969	4.61658	2.65949	5.27445	31.2124
Glyma01g39520	4.03367	3.53496	8.88545	4.15019	10.1421	8.8096	9.05091	47.8744	32.9125	19.8152	25.2136	4.25519	27.4271	8.65294
Glyma01g39950	14.5212	14.8468	16.1049	13.834	15.3668	10.3642	16.6341	24.0639	41.8078	17.082	32.3161	24.2014	10.5489	16.3788
Glyma01g41460	13.3111	10.9584	7.4971	9.68377	10.7568	9.06871	11.4971	12.9185	9.4883	6.14954	6.39219	3.45734	9.494	8.65294
Glyma01g43360	1.61347	0.706992	0.555341	1.66007	1.84402	3.10927	3.18005	7.09251	14.2324	4.09969	10.6536	3.98924	2.63722	3.39937
Glyma02g00830	65.3455	64.3362	30.5437	49.2489	15.3668	8.55049	28.8651	15.4515	6.81971	9.56595	14.56	0.531899	8.96656	6.48971
Glyma02g00980	0	0	0	0	0	0	0	0.253304	0.296509	0	0.355122	2.1276	0	0.309034
Glyma02g01540	8.47071	7.42341	7.4971	7.47033	10.4494	12.6962	10.274	18.7445	18.3836	15.7155	17.0458	40.9562	20.3066	8.65294
Glyma02g01760	2.01684	1.41398	3.60972	2.49011	3.07336	2.33195	1.71233	4.05286	3.2616	12.2991	1.42049	1.86165	1.05489	4.01744
Glyma02g04710	16.9414	21.2097	18.3262	14.3873	8.91275	17.8783	10.274	59.2731	9.19179	1.36656	19.1766	29.2544	69.359	0
Glyma02g05100	0.403367	0	0.27767	0.276679	0	0	0	1.51982	0	0	0	0	0	0.618067
Glyma02g07650	7.66398	4.94894	5.55341	8.85373	4.30271	2.59106	6.60472	2.78634	7.11622	1.36656	3.19609	18.3505	1.31861	0.927101
Glyma02g09600	7.66398	2.82797	3.88739	5.81026	3.07336	11.9189	8.56167	5.57268	11.8604	6.14954	31.9609	1.5957	7.1205	4.01744
Glyma02g09860	0	0	0	0	0	0	0	0	0.296509	0	0	0	0	0.309034
Glyma02g10880	16.9414	14.8468	23.3243	18.8142	24.2796	14.5099	19.5695	23.0506	23.4242	22.5483	26.279	27.1268	20.3066	26.2679
Glyma02g11060	20.1684	24.7447	21.6583	32.0948	18.7475	28.7608	25.4404	11.1454	66.4181	5.46625	59.3053	8.77633	61.1836	13.5975
Glyma02g12080	0	0.353496	0.833011	0	1.22935	0.259106	0.733858	8.10572	8.00575	5.46625	14.9151	0.265949	1.05489	0
Glyma02g12930	84.3038	117.007	70.2506	76.0867	107.26	49.2301	102.985	29.6365	6.52321	12.2991	7.45755	11.7018	59.6012	151.426
Glyma02g13400	0	0	0	0	0	0	0	0.253304	2.07557	0.683282	0	0	0	0
Glyma02g13420	0	0	0	0.276679	0	0	0	0	7.11622	0	0	0	0	0
Glyma02g14880	22.1852	25.0982	20.2699	25.7312	12.2935	11.4007	22.0157	19.2511	14.529	12.2991	26.279	20.4781	14.241	4.01744
Glyma02g15850	6.45388	7.42341	7.4971	7.19366	11.6788	3.88659	6.60472	8.10572	16.0115	4.09969	9.58828	2.65949	5.80189	8.34391
Glyma02g17110	5.24378	4.24195	6.66409	5.53358	5.83939	8.55049	5.137	14.6916	6.2267	8.19938	4.26146	2.92544	7.1205	5.87164
Glyma02g18610	11.6977	8.83739	11.3845	11.0672	19.6695	15.0281	13.4541	33.4361	30.244	25.9647	25.5688	25.7971	18.988	25.3408
Glyma02g29380	3.63031	2.82797	4.44273	8.02369	4.91738	2.85016	10.0294	21.7841	9.78481	5.46625	7.45755	6.11684	6.06561	13.5975
Glyma02g33040	0	0	0.555341	0.276679	0.614673	0.518212	0.244619	0.759912	8.30226	2.04985	0.710243	0.797848	0.263722	0.618067
Glyma02g36210	17.7482	24.0377	24.9903	21.0276	30.4263	28.7608	31.0666	71.4317	39.4357	32.7975	25.5688	30.3182	31.1192	32.7576
Glyma02g37120	226.692	213.158	211.307	241.541	227.429	163.755	242.173	102.841	100.22	158.521	125.358	192.281	279.546	217.56
Glyma02g37880	0.403367	0.706992	0.833011	1.10672	2.45869	0.777318	2.44619	12.1586	0.593019	7.5161	0.355122	0	0.263722	3.39937
Glyma02g38090	0.806735	0.706992	0	0.553358	2.45869	0.259106	2.44619	0.253304	0	0	0	0.265949	0.263722	0.309034
Glyma02g43540	6.85724	3.18146	3.33204	4.98022	0.922009	4.14569	4.15853	8.10572	4.74415	4.78297	18.1112	2.39355	2.63722	1.54517
Glyma02g43760	0	0.706992	0.27767	0.276679	0	0.777318	0	3.79956	0.296509	0.683282	0	0	0.263722	0
Glyma02g45730	0.403367	0	0	0	0.307336	0	0	0	1.77906	23.9149	0	0	0.263722	0
Glyma02g46680	11.2943	14.4933	16.3826	13.834	19.0548	12.4371	18.8357	9.11894	5.33717	5.46625	5.68195	7.44658	7.64795	17.6149
Glyma02g46970	9.27745	10.6049	8.05244	11.3438	5.22472	12.4371	6.3601	28.8766	41.2148	12.2991	51.1375	4.78709	8.43911	0.927101
Glyma03g00580	2.82357	0.353496	3.05437	0.553358	1.84402	3.36838	2.44619	0	0.593019	0.683282	3.19609	4.52114	1.84606	1.8542
Glyma03g01030	1.61347	1.76748	1.66602	1.10672	2.45869	12.9553	1.95695	2.53304	0.593019	2.04985	0.355122	1.86165	3.69211	2.7813
Glyma03g02200	0	0	0	0	0	0.259106	0	0.506608	0	0	0	0	0	0
Glyma03g02210	0.403367	0	0	0	0.307336	0	0.244619	0	11.5639	0	0	0	0	0
Glyma03g22710	0.403367	0.353496	0	0.553358	1.22935	0	0.489238	2.53304	0.889528	2.04985	1.77561	0.531899	1.05489	1.23613
Glyma03g23260	4.84041	8.83739	8.88545	7.47033	6.7614	4.92301	10.274	21.7841	5.93019	8.88266	4.9717	9.84013	6.85678	13.9065
Glyma03g27010	0	0	0	0	0	0	0	0	0	0	0	0	0	0
Glyma03g31670	22.9919	17.3213	23.602	20.4743	35.3437	27.7243	29.8435	40.5286	24.6103	38.2638	20.5971	28.4566	25.8448	44.8099
Glyma03g33470	3.22694	3.88845	1.94369	2.21343	7.37607	12.9553	2.93543	13.9317	9.4883	26.648	2.48585	2.39355	24.2625	7.41681
Glyma03g33490	20.1684	22.9772	25.8233	27.3912	29.8116	24.356	20.7926	38.5022	28.1684	40.9969	20.5971	31.382	30.0643	17.3059
Glyma03g35250	0.806735	0.353496	0.555341	0	0.614673	1.81374	0	0	0.296509	0	0	0	2.90095	0
Glyma03g35610	5.64714	5.65593	8.05244	6.36362	12.6008	8.29139	11.0079	24.5705	26.3893	9.56595	14.56	10.638	12.9224	11.7433
Glyma03g36970	6.85724	8.4839	9.99613	8.57705	7.37607	6.73675	9.54015	16.2114	11.5639	10.2492	9.58828	9.30823	6.06561	12.6704
Glyma03g37840	0	0	0	0	0	0	0	0	0	0	0	0	0	0
Glyma03g38320	0	0	0	0	0	0	0	0	0	0	0	0	0	0
Glyma03g38390	0.403367	0	0	0	0	0.259106	0	3.79956	2.37207	8.19938	3.55122	0	0	0.309034
Glyma03g38620	1.61347	0	0.555341	1.3834	0.614673	0.259106	2.20157	1.01322	1.18604	0.683282	3.55122	0	0.527445	1.8542
Glyma03g38670	0	0.353496	0	0	0.307336	0	0	0.253304	0	0	1.06536	0	0	0
Glyma03g39910	24.6054	22.2702	25.268	28.4979	23.6649	20.9876	26.6635	19.2511	22.5347	15.0322	14.9151	12.4996	30.8555	16.6878
Glyma03g40840	26.2189	27.2192	24.9903	28.4979	37.495	56.7442	32.0451	49.9009	42.4008	49.1963	23.0829	49.4666	46.9426	45.1189
Glyma03g42220	0.403367	0	0.27767	0.553358	0.307336	0.518212	0	6.07929	4.15113	2.04985	15.9805	0	0.791167	0.618067
Glyma03g42260	3.22694	5.30244	2.49903	3.59683	0.614673	6.99586	2.20157	35.2092	34.0986	40.3136	206.681	0.797848	15.2959	0.309034
Glyma04g00340	4.03367	1.76748	5.83108	5.81026	5.83939	1.29553	8.31705	6.07929	0.593019	4.78297	1.06536	0.531899	2.90095	7.41681
Glyma04g01400	5.64714	4.94894	3.05437	4.98022	3.99537	17.3601	4.89238	5.57268	10.6743	0.683282	11.3639	4.25519	7.64795	2.47227
Glyma04g02420	1.61347	0.706992	1.11068	0.276679	1.84402	4.92301	0.978477	7.34581	2.07557	0.683282	9.58828	2.1276	2.63722	0.927101
Glyma04g02980	0.403367	0	0.833011	0.830037	1.53668	0	0.978477	0	83.0226	1.36656	0.355122	0	0.263722	0.309034
Glyma04g04170	43.967	29.3402	38.0408	41.7785	39.6464	25.1333	43.2976	41.0352	46.8485	33.4808	32.3161	31.9139	27.6908	32.1395
Glyma04g05280	6.45388	4.59545	9.44079	11.6205	18.4402	17.6192	18.5911	59.5264	152.109	13.6656	26.9892	38.8286	8.70284	3.7084
Glyma04g06240	60.5051	67.5177	58.8661	66.403	48.5591	82.6548	43.053	151.729	114.453	108.642	100.144	23.4036	59.865	51.9176
Glyma04g07540	24.202	21.9167	25.268	19.6442	42.1051	40.1614	23.7281	85.3634	111.191	53.296	58.9502	52.392	33.7565	32.7576
Glyma04g07900	0	0	0.833011	3.04347	0.922009	0	0.244619	6.07929	2.96509	3.41641	2.13073	0	0.527445	0
Glyma04g08680	8.06735	6.71642	5.27574	6.91698	8.91275	4.66391	9.29553	14.185	9.78481	2.04985	6.39219	10.372	4.21956	9.88908
Glyma04g09820	145.616	190.181	277.948	240.987	402.611	364.044	244.375	124.119	70.5692	107.959	80.6126	227.121	291.941	307.488
Glyma04g10820	122.22	135.035	141.057	144.703	155.512	127.739	138.21	72.9515	52.7787	195.419	83.4536	44.1476	125.796	188.201
Glyma04g11010	6.85724	5.65593	6.66409	2.49011	3.07336	16.5828	1.95695	57.5	108.226	33.4808	102.985	2.1276	5.01072	1.23613
Glyma04g14840	0	0	1.11068	1.10672	1.22935	0.518212	0.733858	1.51982	0	2.04985	0	0.265949	0.791167	1.23613
Glyma04g31800	0	0	0	0	0	0	0	0	0	0.683282	0	0	0	0
Glyma04g31810	0	0	0	0	0	0	0	0	0.593019	2.04985	0	0	0	0
Glyma04g32540	42.3536	50.9034	53.5904	51.4623	51.6325	62.4445	52.8377	96.0022	102.592	64.9118	79.9024	84.04	64.3482	60.5706
Glyma04g33110	12.5044	18.3818	22.2136	19.0909	21.5135	17.8783	18.5911	52.6872	57.5228	15.7155	43.68	27.6587	17.6694	17.6149
Glyma04g33410	0.403367	0.353496	0.27767	2.21343	0.922009	2.59106	1.46772	5.82599	10.0813	9.56595	18.8214	0.531899	3.95583	0
Glyma04g35810	0	0	0	0	0	0	0	0.253304	0	0.683282	0	0	0	0
Glyma04g36620	2.82357	2.47447	5.27574	6.6403	7.37607	2.59106	13.4541	27.6101	13.0464	10.2492	15.2702	3.72329	8.43911	13.9065
Glyma04g36630	4.84041	6.71642	8.05244	7.19366	13.8301	6.99586	11.7417	32.6762	11.5639	17.082	15.2702	7.44658	7.1205	21.6324
Glyma04g37290	47.5973	35.7031	48.3147	37.905	52.2472	41.9752	55.2839	48.8876	34.9881	62.8619	24.1483	22.8717	34.5476	63.0429
Glyma04g37900	0.403367	0	0	0.276679	0	0	0	0.253304	0.296509	0	0	0	0	0
Glyma04g38060	4.84041	3.18146	1.38835	3.59683	5.53205	5.95944	6.3601	6.3326	10.0813	6.14954	5.32682	5.05304	6.85678	5.25357
Glyma04g38860	0	0	0	0	0	0	0	0	0	0	0	0	0	0
Glyma04g40640	1.61347	1.76748	6.66409	6.08694	8.60542	1.29553	10.0294	55.7268	384.573	8.19938	233.67	15.957	9.494	9.58004
Glyma04g42410	7.66398	8.4839	7.77477	10.2371	16.9035	5.95944	15.6556	16.9714	18.0871	4.09969	18.4663	4.25519	7.64795	13.9065
Glyma04g42420	0	0	0	0.276679	1.84402	0.259106	1.2231	0	16.901	0	0	0	13.4498	0
Glyma04g43620	0	0.353496	0	0.276679	0.614673	0	0	1.01322	0	0.683282	0	1.32975	0.527445	0.618067
Glyma04g43640	0	0.353496	0	0	0	0	0	0	2.66858	11.6158	0	2.39355	0	0
Glyma05g00880	4.43704	4.24195	9.99613	8.02369	9.52742	4.4048	8.31705	30.9031	52.7787	8.88266	55.7541	9.57418	7.91167	5.87164
Glyma05g00970	0	0.353496	1.66602	0.276679	0.614673	1.03642	0.733858	4.30617	34.6916	2.73313	58.2399	0.531899	8.96656	0
Glyma05g01510	31.4627	41.7125	37.7632	35.9683	37.8024	28.5016	39.6283	35.7158	44.4764	35.5307	39.7736	22.0738	37.1848	38.3202
Glyma05g03660	1.2101	0.706992	1.38835	1.93675	7.37607	1.55464	5.62624	12.4119	4.74415	0	6.39219	17.0208	15.0322	1.8542
Glyma05g07350	0	0	0	0	0	0	0	0	2.96509	2.04985	0	0	0	0
Glyma05g07380	5.64714	1.76748	3.60972	2.76679	4.61004	2.59106	5.38162	9.11894	6.81971	12.9824	2.84097	38.0308	22.4164	2.7813
Glyma05g13890	2.01684	2.82797	4.7204	3.32015	6.14673	12.9553	6.3601	6.3326	0.889528	4.78297	1.06536	3.72329	8.96656	6.18067
Glyma05g18170	7.66398	8.4839	6.94176	9.13041	7.68341	9.06871	7.82781	58.2599	68.1971	26.648	17.0458	4.78709	10.0214	4.01744
Glyma05g22250	14.5212	13.4328	13.8835	13.0039	18.4402	12.9553	13.9433	26.8502	23.4242	10.2492	20.9522	9.30823	18.988	17.6149
Glyma05g22320	35.8997	33.2286	42.2059	35.9683	37.495	36.793	32.2897	25.3304	26.9824	19.8152	22.3727	11.4358	46.1514	38.0111
Glyma05g25200	5.24378	7.06992	8.05244	5.81026	6.7614	3.62748	6.3601	6.8392	2.07557	6.14954	3.19609	3.98924	6.85678	12.0523
Glyma05g26150	16.5381	20.5028	30.8214	25.1778	40.8757	27.9834	33.5128	83.0837	42.6973	58.7622	40.839	30.3182	37.4486	72.0048
Glyma05g26460	0	0	0	0.830037	0	0.259106	0	1.51982	0	0	0	0	0	0
Glyma05g28130	26.6222	29.3402	22.2136	29.0513	10.7568	4.66391	16.6341	53.4471	22.5347	28.0146	20.9522	0.531899	2.10978	0.618067
Glyma05g28140	0.403367	0	0	0.830037	0.307336	0	0.489238	0.506608	17.4941	4.78297	0	0	0	0
Glyma05g29090	8.47071	8.83739	9.71846	10.7905	12.9081	15.0281	13.2094	1.26652	2.07557	2.04985	1.42049	13.2975	16.3508	5.87164
Glyma05g29590	0	0	0	0.276679	0	0	0.244619	0	0.889528	2.04985	0.355122	0	0.263722	0
Glyma05g31680	0	0	0	0	0	0	0	0	0	0.683282	0	0	0	0
Glyma05g32680	0	0	0	0	0	0	0	0	1.18604	0	0	0	0	0
Glyma05g34030	0	0.706992	0.555341	1.10672	0	0.259106	0.244619	0	0.889528	21.865	0.355122	0.797848	0	0.618067
Glyma05g34280	25.0088	27.5727	33.0428	33.4782	43.0271	27.7243	42.0745	82.8304	61.9705	68.3282	37.6429	33.7756	41.6681	61.4977
Glyma05g34530	46.3872	56.9128	38.3185	60.316	31.041	15.2872	40.6068	48.6343	134.319	21.1817	83.8087	13.8294	30.8555	4.01744
Glyma05g35280	13.7145	9.89788	10.8291	10.7905	5.53205	2.07285	8.07243	8.35903	5.04066	8.19938	4.61658	0.797848	6.59306	7.72584
Glyma05g37070	0.806735	0.353496	0	1.66007	0.307336	0.259106	0	0.253304	0.296509	0	1.42049	0	0.263722	0
Glyma06g00400	6.05051	4.94894	10.2738	6.36362	20.2842	5.44122	10.7632	17.9846	2.07557	11.6158	4.26146	4.78709	5.53817	25.0317
Glyma06g01430	1.61347	2.47447	1.94369	1.93675	3.07336	14.5099	1.95695	12.1586	34.6916	2.04985	13.8497	3.45734	5.01072	0.618067
Glyma06g02470	1.61347	0.706992	2.49903	1.66007	1.22935	9.06871	0.978477	15.1982	11.2674	0	9.58828	0.265949	4.21956	1.54517
Glyma06g02990	0	0	0.555341	0.276679	0.307336	0	0.978477	0.253304	97.8481	1.36656	0.355122	0	0.527445	0.309034
Glyma06g04350	70.5893	61.5083	65.2525	77.1935	49.1738	37.5704	55.7732	43.315	74.7204	16.3988	36.5775	21.276	23.4713	23.7956
Glyma06g06300	67.7657	72.4666	53.035	65.2963	43.6418	176.969	53.8162	292.819	288.207	189.269	131.75	31.382	24.2625	40.4834
Glyma06g08790	8.06735	6.00943	8.05244	6.91698	7.37607	4.4048	7.09396	23.8106	8.30226	3.41641	7.81267	4.25519	4.747	3.7084
Glyma06g09890	224.272	248.861	255.734	290.513	244.947	306.004	262.232	220.121	210.225	159.888	195.672	703.436	225.483	183.875
Glyma06g10020	0.403367	2.47447	4.16506	3.32015	7.37607	1.55464	6.84934	26.0903	10.9708	0	3.90634	0	7.38423	6.79874
Glyma06g10650	176.675	162.255	167.991	182.608	200.076	101.829	207.437	70.4185	46.552	117.524	85.2292	53.7218	135.553	234.247
Glyma06g10830	13.7145	17.6748	15.8272	20.1976	6.45406	31.87	13.2094	43.0617	291.765	57.3957	279.836	2.92544	4.747	3.7084
Glyma06g12380	0	0	0	0	0	0	0	0	16.0115	0	0.355122	0	0	0
Glyma06g12390	10.0842	9.54439	9.44079	9.40709	13.2155	3.88659	14.6772	15.1982	16.6045	4.09969	16.6907	4.78709	9.494	13.9065
Glyma06g14150	2.01684	1.76748	4.99807	6.36362	4.30271	3.10927	3.18005	20.7709	107.04	0.683282	129.619	9.30823	10.5489	1.54517
Glyma06g17010	16.9414	13.4328	10.2738	13.5573	12.6008	10.6233	11.2525	13.1718	9.4883	14.3489	11.3639	9.04228	12.9224	12.9794
Glyma06g17170	0.806735	0	1.94369	0.553358	0.307336	0	0.489238	2.27973	1.48255	0.683282	0	0	0	0
Glyma06g17780	52.0344	40.652	52.202	41.7785	49.7885	67.8857	55.5286	88.9096	34.9881	93.6096	39.7736	41.7541	61.711	53.4628
Glyma06g18290	3.63031	1.76748	2.7767	3.87351	5.83939	1.29553	6.3601	14.6916	4.15113	3.41641	3.55122	2.92544	3.69211	11.4342
Glyma06g18300	5.64714	2.82797	4.99807	2.76679	6.45406	4.66391	6.3601	23.8106	2.96509	2.04985	4.9717	5.58494	4.48328	16.6878
Glyma06g20950	0.806735	1.06049	0.555341	1.66007	0.307336	7.77318	0.978477	17.7313	33.209	15.0322	29.4751	7.44658	10.2852	0.618067
Glyma06g21120	6.45388	7.06992	5.83108	9.40709	11.9861	6.21854	12.9648	20.5176	8.00575	10.2492	5.32682	21.01	12.3949	11.4342
Glyma06g21900	55.2613	53.3779	53.8681	63.9129	75.6047	61.149	68.2487	90.9361	107.336	60.1288	72.0897	102.125	82.2814	80.9668
Glyma06g22650	0	0	0	0	0.307336	0	0	0	0.889528	4.09969	0	0	0	0
Glyma06g26590	0	0	0	0	0	0	0	0	0	0	0	0	0	0
Glyma06g37080	0	0	0	0.276679	0.922009	0	0.733858	0.759912	1.18604	2.04985	0	0	0.263722	1.23613
Glyma06g37220	0	0	0	0	0	0	0	0	0	0	0	0	0	0
Glyma06g38600	9.68082	12.7258	17.4932	10.5138	23.9722	19.1738	22.7496	23.304	21.0522	20.4985	18.8214	7.97848	16.8782	32.4485
Glyma06g47220	1.2101	1.41398	1.11068	1.10672	0.307336	1.55464	2.20157	4.30617	0.889528	6.14954	1.06536	1.0638	1.58233	2.47227
Glyma06g48270	0	0.353496	0	0	0	0	0	0.253304	4.15113	20.4985	0	0	0	0
Glyma07g01600	0	0	0	0	0	0	0	0.759912	5.63368	2.73313	9.23316	0	0	0
Glyma07g04180	10.4876	10.9584	9.44079	16.0474	9.22009	22.2831	14.1879	6.3326	8.00575	4.78297	24.1483	5.58494	15.0322	9.88908
Glyma07g05410	10.8909	8.1304	12.2175	14.664	9.22009	11.9189	10.274	66.8722	35.5811	37.5805	121.096	4.25519	21.6252	5.87164
Glyma07g05530	11.6977	14.4933	19.7146	29.328	12.2935	17.8783	13.2094	158.062	146.179	90.1932	189.28	33.2437	25.3173	15.1426
Glyma07g06420	0.403367	0.353496	0	1.3834	0.922009	1.03642	0.978477	16.2114	64.639	3.41641	66.7629	4.52114	0.791167	0
Glyma07g08820	0	0.353496	0	0	0	0	0.244619	0.506608	0	0	0	0	0	0
Glyma07g08830	0.806735	0.706992	0.27767	1.3834	0	0	2.93543	3.03965	2.07557	0	4.9717	2.1276	2.90095	0.618067
Glyma07g08890	0	0	0	0	0	0	0	0	5.63368	0	0.355122	0	0	0
Glyma07g08920	0	0	0	0	0	0	0	0	0	0	0	0	0	0
Glyma07g09800	22.5886	26.1587	23.0466	24.6244	26.1236	16.5828	31.8005	22.0374	13.9359	11.6158	13.1395	3.19139	25.3173	16.6878
Glyma07g09990	12.5044	8.83739	6.38642	6.6403	11.9861	6.73675	11.0079	12.4119	8.59877	22.5483	5.32682	5.31899	13.9773	9.88908
Glyma07g21160	11.2943	13.4328	13.8835	13.2806	15.3668	12.178	16.3895	26.8502	20.7557	17.082	13.1395	13.2975	25.8448	19.7782
Glyma07g25970	0	0	0	0	0	0	0	0	0	0	0	0	0.263722	0
Glyma07g30040	0.403367	2.47447	0	1.3834	0.307336	0	0.244619	2.27973	1.18604	0.683282	0.710243	0	3.16467	0
Glyma07g31880	2.01684	2.82797	0.27767	0.830037	0.307336	0.518212	0.978477	0.759912	0.593019	2.73313	0.710243	0.265949	0.263722	0
Glyma07g33600	10.8909	13.0793	15.2719	17.9841	15.0595	17.6192	20.3034	18.9978	32.3195	8.88266	28.4097	76.3275	30.5918	13.9065
Glyma07g35240	87.5307	90.1414	37.4855	60.5927	19.3622	0.259106	37.4267	0.253304	0	0	0	0	0.527445	2.7813
Glyma07g35690	0	0	0	0	0	0.259106	0	1.26652	3.55811	2.73313	7.10243	1.0638	1.31861	0
Glyma07g37640	7.26061	5.65593	7.21943	8.57705	14.1375	4.66391	13.2094	24.5705	15.4185	8.19938	22.3727	9.04228	12.1312	13.9065
Glyma07g37770	0.403367	0	0	0	0.307336	2.33195	0.244619	0.253304	1.18604	4.09969	0	2.1276	29.2732	0.309034
Glyma07g39350	0	0.353496	0.27767	0.276679	0	6.47765	0	5.31938	1.48255	0.683282	0	0	1.31861	0.618067
Glyma08g00330	0	0	0	0	0	0	0	0	0	0	0	0	0	0
Glyma08g02490	1.2101	3.18146	0.833011	1.66007	1.22935	2.59106	1.95695	6.5859	1.77906	0.683282	7.81267	3.72329	1.05489	2.7813
Glyma08g04440	3.63031	4.94894	6.66409	5.2569	4.30271	3.36838	6.11548	8.10572	8.59877	4.78297	7.10243	2.39355	8.43911	8.03487
Glyma08g05130	7.66398	9.89788	11.3845	17.7075	11.0641	11.6598	10.0294	57.5	94.5865	21.1817	86.6497	15.691	21.3615	1.54517
Glyma08g05390	17.7482	15.2003	14.1612	15.2173	27.0456	14.5099	24.7065	54.4603	27.5754	29.3811	20.5971	17.8186	19.2517	32.7576
Glyma08g05650	0	0	0	0	0	0	0	0	0	0	0	0	0	0
Glyma08g06980	0	0	0.555341	0	0	0	0	1.77313	0.593019	0	0	0.797848	0.527445	0
Glyma08g07260	0	0	0	0	0	0	0	10.6388	5.93019	2.73313	16.3356	0.797848	2.90095	0
Glyma08g08220	9.27745	13.4328	9.99613	11.0672	9.83476	4.4048	7.82781	5.06608	2.96509	5.46625	1.06536	3.72329	3.42839	12.6704
Glyma08g09090	35.8997	24.3912	33.3204	38.1817	66.9993	38.3477	44.2761	97.522	54.2612	84.7269	44.7453	25.7971	48.5249	63.6609
Glyma08g09380	0	0.353496	0	0	0	0	0	0.253304	0	0	0	0	0	0
Glyma08g11110	8.47071	10.9584	17.7709	15.494	12.2935	15.8055	9.29553	27.6101	40.3253	73.7944	7.45755	3.45734	10.5489	3.09034
Glyma08g11120	2.4202	2.12097	1.11068	2.49011	1.22935	0	1.95695	0	31.43	5.46625	0	0	0.263722	0
Glyma08g12230	0	0	0	0	0.307336	0	0	0.253304	0	0	0	0	0.527445	0
Glyma08g12730	0.403367	1.06049	1.11068	0.553358	0	0	0.733858	0	1.18604	2.73313	0	0	0	0
Glyma08g14930	2.01684	0	0.555341	0	0	0.259106	0	0.253304	0	0.683282	0	0	0	0.309034
Glyma08g15700	0	0	0	0	0	0	0	0	0	0	0	0	0	0
Glyma08g17630	65.7489	64.3362	50.536	56.9959	24.8942	8.55049	26.9081	20.011	14.529	15.0322	14.2049	4.25519	17.9331	8.03487
Glyma08g19590	19.3616	17.3213	11.6622	8.57705	9.52742	9.58692	11.7417	7.59912	7.70924	8.88266	6.74731	12.7656	16.3508	15.7607
Glyma08g21110	0.403367	0	0	0	0.307336	0.259106	0	6.8392	3.2616	1.36656	13.4946	0	0.263722	0
Glyma08g22400	5.64714	4.94894	2.49903	3.32015	4.61004	1.81374	3.91391	9.37224	9.19179	4.09969	24.8585	0	1.84606	1.54517
Glyma08g24340	2.82357	5.30244	3.05437	6.6403	3.68804	3.10927	4.64776	4.30617	2.07557	1.36656	1.06536	6.64874	5.01072	3.39937
Glyma08g24550	0	0	0	0	0	0	0	0	0	0	0	0	0	0
Glyma08g24590	1.2101	1.76748	0.833011	0.553358	1.53668	0.777318	0.978477	1.01322	0	1.36656	1.77561	0.265949	0.791167	2.16324
Glyma08g27670	0	0	0	0	0	0	0	0	18.3836	44.4133	0	0	0	0
Glyma08g27680	0.806735	0	0.27767	0	0	0	0	0	0.593019	0	0.355122	0	1.84606	0.309034
Glyma08g28370	0.403367	0.353496	0.555341	0.830037	0	3.10927	0.489238	14.4383	40.9183	12.2991	95.1726	0.265949	0.791167	0
Glyma08g28470	0	0	0	0	0	0	0	0	0	0	0	0	0	0
Glyma08g36380	0	0	0	0	0	0	0	0	1.77906	0	0	0	0.527445	0
Glyma08g42300	0	0	0	0	0	0	0	0	1.48255	14.3489	0	0	0.263722	0
Glyma08g43760	4.03367	2.47447	6.38642	3.87351	6.45406	8.8096	4.15853	10.6388	2.66858	13.6656	5.68195	6.38279	3.42839	6.48971
Glyma08g44140	1.2101	0.706992	1.38835	3.32015	3.3807	5.95944	4.40315	4.05286	42.1043	10.2492	17.7561	12.2337	16.0871	0.618067
Glyma08g44640	0	0	0	0	0	1.03642	0	0	0	0	0.355122	0.265949	0	0
Glyma08g44650	0	0	0	0	0	0	0	0	0	0	0	0	0	0
Glyma08g47810	0	0	0	0	0	0	0	0	0.296509	0	0	0	0	0
Glyma08g47820	0	0	0	0	0	0	0	0	0	0	0	0	0	0
Glyma08g47900	378.359	401.925	299.329	315.137	315.634	267.138	292.075	166.421	245.213	243.932	193.541	255.046	400.594	183.875
Glyma09g01000	0	0.706992	0.27767	0.276679	0.307336	6.73675	0	2.78634	3.85462	0.683282	0	0	0	2.16324
Glyma09g01650	8.06735	4.24195	7.77477	7.74701	3.68804	17.101	6.3601	7.59912	20.1626	9.56595	31.6058	103.454	42.723	0.618067
Glyma09g03990	10.8909	17.6748	14.9942	15.494	19.9769	23.8377	16.3895	64.0859	38.5462	36.8972	15.6253	31.9139	21.6252	18.542
Glyma09g04970	15.7313	12.3724	9.99613	14.3873	12.6008	5.70033	14.6772	15.4515	21.0522	14.3489	20.9522	11.1699	12.9224	9.58004
Glyma09g05080	0	0	0	0	0	0	0	0	0	0	0	0	0.527445	0
Glyma09g05090	0.403367	0	0.27767	0	0.614673	5.18212	0.489238	0.253304	2.66858	12.9824	2.48585	1.32975	31.383	0
Glyma09g06220	14.1179	13.0793	11.6622	13.834	9.83476	21.7649	16.6341	39.5154	47.4415	38.2638	45.8107	21.5419	32.9653	5.25357
Glyma09g06750	17.7482	14.1398	16.3826	9.96045	16.2888	18.9147	19.8142	27.1035	20.4591	25.2814	19.5317	13.5634	11.8675	21.6324
Glyma09g07120	60.5051	62.5688	101.35	75.2567	116.788	77.4727	109.589	222.401	108.226	122.991	82.7433	88.2952	105.225	127.322
Glyma09g07240	6.05051	3.53496	11.1068	14.664	5.53205	4.92301	10.0294	13.1718	171.679	21.1817	170.813	61.4343	43.5142	1.54517
Glyma09g07770	12.9078	3.53496	6.94176	2.49011	4.30271	11.9189	3.66929	4.30617	6.52321	0	4.9717	9.57418	4.747	16.3788
Glyma09g11600	0.403367	0.706992	0.555341	0.830037	0.614673	3.10927	0.978477	5.57268	2.07557	4.78297	1.42049	0	1.05489	1.8542
Glyma09g17220	8.47071	6.00943	9.16312	12.1739	13.2155	8.03228	16.8787	29.1299	18.3836	9.56595	17.7561	15.691	14.5047	30.5943
Glyma09g18790	0	0.353496	0	0	0	0	0	0.506608	0	0	0	0	0	0
Glyma09g20280	0	0	0	0	0	0	0	0	0	0	0	0	0	0
Glyma09g26550	0.403367	0.706992	0.27767	0.553358	1.22935	6.99586	0.244619	0.253304	8.00575	0	3.19609	0	0.791167	0.309034
Glyma09g27450	0	0	0	0	0	0	0	0	0.889528	0	0	17.8186	0.791167	0.618067
Glyma09g28670	0.806735	2.12097	1.38835	0.553358	0.307336	0	1.2231	2.78634	0.889528	0.683282	2.13073	1.32975	0.263722	1.23613
Glyma09g29030	66.5556	63.2757	73.0273	68.6164	83.2881	45.8617	83.1705	40.5286	25.7963	34.8474	24.5034	22.3398	65.4031	85.2933
Glyma09g31770	26.6222	25.0982	35.2641	30.9881	36.573	33.4247	40.1175	42.3017	34.9881	47.1464	25.2136	23.1376	41.9319	28.1221
Glyma09g32010	9.68082	8.4839	11.6622	10.7905	12.9081	2.59106	12.4756	14.6916	7.11622	8.19938	7.45755	1.5957	10.5489	5.5626
Glyma09g37170	4.03367	6.71642	5.27574	5.2569	4.91738	6.99586	5.87086	4.30617	1.48255	3.41641	4.9717	5.58494	8.70284	2.47227
Glyma09g38290	1.2101	2.82797	1.38835	2.76679	1.84402	1.29553	2.69081	3.54625	4.15113	2.73313	2.48585	2.65949	2.90095	4.94454
Glyma09g40230	0.403367	0	0	0	1.22935	0.777318	1.95695	24.3172	4.44764	0.683282	19.1766	7.97848	18.4606	0.927101
Glyma09g42060	0	0	0	0	0	0	0	0	0.296509	0	0	0	0	0
Glyma09g42120	2.01684	1.41398	1.38835	1.3834	1.53668	1.03642	1.2231	2.78634	2.96509	4.78297	1.06536	0.797848	2.3735	0.309034
Glyma09g42140	5.24378	3.88845	4.44273	4.70354	3.07336	3.62748	7.58319	6.07929	7.11622	11.6158	2.48585	4.52114	5.01072	1.23613
Glyma10g01580	3.63031	3.53496	5.55341	5.2569	5.22472	5.95944	6.84934	20.7709	26.3893	4.09969	11.0088	16.7548	7.38423	4.94454
Glyma10g01830	1.2101	0.706992	0.555341	0.276679	0.922009	0.777318	0.978477	0.759912	0.593019	3.41641	1.77561	1.32975	0.527445	0.309034
Glyma10g02690	22.5886	24.0377	29.4331	22.6877	43.0271	38.6068	34.4913	48.381	29.3544	28.6978	26.9892	17.0208	32.7016	36.775
Glyma10g03910	13.7145	18.3818	23.8797	17.4308	30.119	17.8783	23.4834	29.1299	24.9068	23.9149	22.3727	8.51038	10.5489	38.6292
Glyma10g05520	8.47071	9.89788	19.1593	19.9209	21.2062	33.6838	27.3973	112.974	112.97	32.7975	86.6497	31.382	30.5918	23.1775
Glyma10g05610	60.5051	66.1037	48.3147	60.316	64.5406	40.4205	48.6792	36.7291	35.2846	18.4486	14.2049	25.7971	47.47	37.084
Glyma10g08340	0.403367	0	0	0.553358	0	0	0	0.253304	0.296509	0	0	0	0	0
Glyma10g08370	11.6977	6.36292	7.4971	4.98022	5.83939	3.10927	3.18005	5.57268	5.04066	8.19938	0	1.0638	3.16467	0.618067
Glyma10g08710	7.26061	7.06992	11.1068	9.96045	17.8255	9.84602	16.3895	44.8348	16.0115	19.1319	10.6536	14.0953	17.6694	16.9968
Glyma10g22390	1.2101	1.41398	1.94369	1.66007	1.53668	2.07285	0.978477	1.51982	0.593019	1.36656	3.19609	0	0.527445	0
Glyma10g23370	0.403367	0	0	0	0	0	0	0	0	0	0.710243	0	0	0
Glyma10g23420	1.61347	1.76748	0.555341	1.3834	1.22935	1.81374	0.978477	2.78634	1.48255	1.36656	1.06536	2.39355	1.84606	0.309034
Glyma10g28170	13.7145	14.4933	18.8816	14.1106	24.5869	171.01	26.1743	28.1167	37.9532	15.7155	15.6253	22.6057	12.1312	32.4485
Glyma10g28290	2.4202	3.88845	4.7204	4.70354	2.45869	32.9064	3.18005	3.79956	4.44764	2.73313	0.355122	0	0.263722	10.8162
Glyma10g29690	0	0	0	0.276679	0	1.03642	0.244619	0.253304	0	0	0	0	0	0.309034
Glyma10g31190	22.9919	29.6936	34.9865	32.6481	40.2611	54.1531	38.1606	88.9096	67.6041	52.6127	46.5209	44.9455	34.5476	66.4422
Glyma10g31450	6.45388	5.30244	6.66409	9.13041	11.0641	11.9189	14.9218	10.8921	6.52321	10.2492	6.74731	12.2337	10.0214	10.8162
Glyma10g32390	17.7482	12.0189	21.103	21.581	26.7383	52.8576	28.6204	91.696	142.028	40.9969	71.7346	62.7641	34.5476	16.0697
Glyma10g33550	11.6977	8.83739	9.44079	8.85373	15.3668	15.5464	9.54015	14.4383	8.00575	12.9824	7.81267	9.04228	10.0214	19.1601
Glyma10g34760	6.85724	8.4839	7.77477	6.36362	7.37607	29.7972	5.87086	8.35903	24.6103	2.04985	19.1766	0.531899	9.494	0
Glyma10g35350	4.43704	4.94894	3.60972	4.98022	9.22009	3.88659	6.60472	15.1982	17.7906	2.73313	11.0088	8.77633	6.59306	10.8162
Glyma10g36600	8.47071	10.9584	24.7127	28.4979	23.3576	33.4247	22.505	115	432.904	79.2607	187.859	105.582	87.0284	25.9588
Glyma10g36820	26.6222	25.4517	30.5437	22.9644	24.2796	18.3965	18.5911	16.2114	13.3429	33.4808	10.2985	12.4996	16.8782	10.8162
Glyma10g38580	0	0	0	0	1.22935	0	0.244619	0	0	0	0	1.5957	1.84606	0
Glyma10g43190	40.7401	49.1359	42.7612	50.6323	54.0912	70.7359	63.1117	97.2687	98.4411	176.287	62.8565	26.063	97.5773	48.2092
Glyma11g02110	4.03367	8.1304	4.16506	4.42686	5.22472	2.07285	5.62624	18.4912	23.1277	5.46625	23.0829	5.58494	2.63722	6.18067
Glyma11g03950	0.806735	1.76748	2.22136	1.10672	0.922009	1.29553	1.2231	3.29295	3.2616	2.04985	1.42049	0.797848	1.58233	2.47227
Glyma11g03960	0.806735	0.353496	0	0.553358	0.307336	0.259106	0	1.26652	1.18604	0	0.355122	0	0.527445	0.618067
Glyma11g05340	29.8492	34.2891	30.5437	27.6679	31.3483	19.1738	36.9375	32.9295	37.3602	16.3988	35.5122	11.9677	26.8997	33.6847
Glyma11g05720	12.101	7.77691	10.2738	8.85373	9.52742	14.2508	8.80629	49.9009	34.3951	38.9471	32.6712	2.1276	27.6908	6.79874
Glyma11g05760	7.66398	6.36292	12.7728	8.02369	19.0548	3.10927	13.9433	16.2114	5.63368	6.83282	6.03707	2.65949	6.32934	26.2679
Glyma11g07150	0	0	0	0.553358	0	0	0.244619	0.253304	0.296509	0	0	0.531899	0	0
Glyma11g07820	0	0.353496	0	0	0	0	0.244619	0.759912	7.41273	0	0	0.265949	0.527445	0
Glyma11g08090	0	0	0	0	0	0	0	0	0	0	0	0	0	0
Glyma11g09700	35.4963	28.9867	48.87	35.6916	71.9167	28.7608	79.5012	66.6189	16.901	54.6625	33.7366	22.8717	31.9104	80.6578
Glyma11g10670	3.22694	4.94894	2.7767	4.98022	6.7614	3.88659	8.80629	19.2511	17.4941	6.14954	14.9151	7.71253	7.1205	9.58004
Glyma11g13210	2.4202	2.47447	3.33204	3.87351	4.61004	3.88659	4.40315	18.4912	8.59877	13.6656	1.77561	9.04228	11.8675	4.94454
Glyma11g13220	0	0	0.555341	0	0	0	0.244619	0.253304	3.2616	68.3282	3.19609	2.39355	0.263722	0
Glyma11g13490	12.9078	14.4933	19.4369	15.2173	22.1282	20.9876	23.7281	41.0352	24.6103	34.1641	22.0175	37.4989	23.9987	33.3756
Glyma11g14490	14.9246	15.5538	18.0486	16.6007	31.041	18.6556	23.7281	12.9185	93.1039	20.4985	19.8868	28.4566	15.8233	22.8685
Glyma11g15560	0	1.06049	6.94176	7.47033	11.6788	4.92301	7.33858	53.4471	61.0809	6.83282	77.4165	21.01	11.0763	15.7607
Glyma11g15580	0.403367	3.53496	4.7204	5.2569	3.68804	6.21854	7.33858	20.5176	34.0986	2.04985	32.3161	9.57418	11.8675	4.32647
Glyma11g15650	43.967	50.1964	32.7651	57.5492	27.3529	28.5016	37.1821	32.4229	31.1335	1.36656	52.9131	8.51038	29.2732	15.4517
Glyma11g16110	0	0	0	0	0	0	0	0	0	0	0	0	0	0
Glyma11g18190	0	0	0	0	0	0	0	0	0	0	0	0	0	0
Glyma11g20200	0	0	0	0	0	0	0	0	0	0	0	0	0	0
Glyma11g29610	6.05051	4.59545	4.16506	3.04347	7.68341	5.95944	4.15853	6.5859	4.44764	2.73313	3.19609	3.72329	3.42839	4.6355
Glyma11g29860	0	0	0	0	0	0	0	0	0	0	0	0	0	0
Glyma11g35270	2.82357	1.41398	0.27767	0	0.307336	0.777318	0.733858	1.01322	39.7323	0	2.48585	0.797848	0	0
Glyma11g36890	0	0	0	0	0	0	0	0	3.2616	4.09969	0.355122	0.265949	0	0
Glyma12g02980	3.63031	3.53496	4.7204	4.15019	5.22472	4.14569	5.87086	15.9581	12.1569	5.46625	9.58828	2.65949	7.91167	5.5626
Glyma12g03700	22.5886	29.6936	43.5943	30.9881	61.7746	26.1697	54.7947	68.6453	18.3836	53.9793	24.1483	18.6165	33.7565	65.5151
Glyma12g04670	3.22694	3.18146	3.33204	4.15019	3.07336	83.9503	3.42467	31.1564	192.731	49.1963	130.685	0.797848	8.96656	1.8542
Glyma12g05250	2.82357	0.706992	1.11068	1.93675	2.45869	1.03642	1.95695	9.37224	8.00575	6.83282	1.42049	2.65949	2.63722	1.8542
Glyma12g05490	7.26061	3.18146	3.60972	2.76679	5.83939	5.18212	4.89238	7.09251	4.44764	6.14954	3.90634	3.19139	3.16467	10.8162
Glyma12g06410	24.202	7.77691	9.71846	7.74701	9.52742	6.21854	6.3601	9.37224	40.9183	8.19938	17.401	15.691	3.69211	4.32647
Glyma12g07800	48.0007	35.7031	36.9302	53.6757	36.573	40.4205	42.8084	18.4912	18.3836	2.73313	17.401	3.45734	10.5489	16.3788
Glyma12g07860	1.61347	1.06049	9.99613	5.81026	7.68341	5.18212	11.4971	144.89	215.266	18.4486	185.373	34.5734	18.1968	14.8336
Glyma12g10320	0	0.353496	0	0	0.307336	0.259106	0	0	0.593019	0	0.355122	0	0	0
Glyma12g13560	0	0	0	0	0	0	0	0	0	0	0	0	0	0
Glyma12g17720	0	0	0	0	0	0	0	0	0	0	0	0	0	0
Glyma12g25240	0	0	0	0	0	0	0	1.26652	1.18604	0.683282	6.03707	0	0	0
Glyma12g30940	0.403367	0.353496	0.27767	0	0.307336	1.29553	0	0	0	0	0	0	0.263722	0
Glyma12g30980	0	0	0	0	0	0	0	0	0.593019	0	0	0	0	0
Glyma12g34240	2.01684	1.06049	1.38835	1.3834	0.614673	0	1.2231	3.03965	0.889528	0	1.06536	1.5957	1.58233	1.8542
Glyma12g34510	12.101	0	0.555341	0	0.614673	0.259106	0	0	0	0	0	0	1.05489	0
Glyma12g35320	5.24378	8.1304	3.05437	4.98022	3.3807	2.07285	3.42467	19.5044	9.4883	6.83282	29.8302	12.7656	2.3735	4.32647
Glyma13g00510	7.26061	4.59545	9.99613	5.53358	11.6788	6.99586	7.33858	11.9053	9.78481	14.3489	4.9717	9.04228	9.75773	13.9065
Glyma13g00860	22.1852	21.5632	20.2699	25.7312	24.2796	23.0604	23.9727	35.9691	74.4238	34.8474	24.1483	25.5311	24.2625	24.7227
Glyma13g00920	21.7818	21.9167	24.435	27.1145	35.9583	25.3924	43.053	27.1035	35.8776	21.865	39.4185	26.063	38.7672	44.8099
Glyma13g01290	50.0175	71.7596	66.3632	70.8298	41.7977	72.0314	41.5853	197.83	584.716	136.656	514.571	9.04228	182.232	34.6118
Glyma13g01810	4.84041	4.24195	4.99807	5.81026	3.3807	23.0604	3.18005	30.6498	34.9881	13.6656	81.678	18.0846	9.494	0.309034
Glyma13g02310	0	0	0	0	0	0	0	0	0	0	0	0	0	0
Glyma13g03880	13.7145	11.3119	9.71846	8.85373	9.83476	3.88659	11.7417	11.9053	4.44764	6.14954	1.06536	5.85089	8.96656	5.87164
Glyma13g05480	3.63031	4.94894	3.33204	4.15019	2.76603	2.59106	5.38162	2.27973	0.296509	2.04985	1.77561	0.531899	1.84606	4.01744
Glyma13g06730	0	0.353496	0	0.276679	0	0	0	0	27.2789	38.2638	0	0	0	0
Glyma13g07030	0	0	0	0	0	0	0	0	0	0.683282	0	0	0	0
Glyma13g09660	0	0	0	0	0	0	0.244619	0	72.9413	0	0.355122	0	0	0
Glyma13g10690	0.403367	0	0	0	0.307336	0	0	0	0	0.683282	0	0	0	0
Glyma13g16700	11.6977	19.7958	16.3826	16.0474	25.5089	15.8055	24.4619	28.8766	8.89528	11.6158	7.10243	4.78709	13.1861	30.2853
Glyma13g16850	60.9085	54.7918	25.268	22.9644	13.8301	7.51407	20.7926	9.62555	16.6045	4.78297	7.81267	3.45734	5.80189	9.27101
Glyma13g19870	20.9751	20.5028	49.9807	58.1026	52.8618	36.0157	74.3642	71.1784	83.0226	38.2638	55.399	39.0946	53.7994	38.3202
Glyma13g22030	0	0	0	0	0	0	0	0	0	0	0	0	0	0
Glyma13g22060	7.66398	8.83739	5.83108	9.96045	6.14673	2.59106	5.137	2.27973	0.593019	6.14954	0	0.265949	3.16467	2.16324
Glyma13g24530	0	0.353496	0	0	0	0	0	0	0.296509	0	0	0	0	0
Glyma13g24590	0.403367	0.353496	0.833011	0.830037	2.15135	0.259106	2.20157	0.253304	0.889528	5.46625	6.74731	0.797848	1.31861	1.23613
Glyma13g26820	5.64714	2.82797	8.60778	4.15019	13.2155	9.06871	7.82781	19.2511	11.5639	11.6158	8.52292	5.85089	5.53817	20.0872
Glyma13g27770	0	0	0	0	0	0	0	0	0	0	0	0	0	0
Glyma13g27780	0	0	0	0	0	0	0	0	0	0	0	0	0	0
Glyma13g27790	0	0	0	0	0.307336	0	0	0	0	0.683282	0	0	0	0
Glyma13g29510	0	0	0	0	0	0	0	0	7.41273	21.1817	0	0	0	0
Glyma13g30330	73.4129	52.3174	59.9768	67.7864	32.2703	19.1738	61.8887	1.01322	8.30226	0	0.355122	14.8932	23.735	4.01744
Glyma13g31050	4.03367	2.12097	4.44273	4.42686	4.30271	1.29553	5.137	12.9185	8.59877	4.78297	8.1678	5.31899	6.59306	4.32647
Glyma13g31090	0	0	0	0	0	0	0	11.1454	1.48255	35.5307	0	0	0	0
Glyma13g33040	0	0	0	0	0	0	0.244619	0.253304	1.18604	0	0.355122	0	0	0
Glyma13g35190	3.63031	3.53496	2.7767	3.87351	0.922009	3.10927	1.95695	29.6365	10.3778	8.19938	34.4468	2.1276	1.84606	1.54517
Glyma13g35980	1.61347	0.353496	0.555341	0	0	0	0	0	0	0	0	0	0.263722	0
Glyma13g36310	4.43704	6.71642	4.44273	4.70354	3.99537	8.03228	7.09396	9.37224	4.15113	5.46625	2.84097	0.797848	3.69211	5.87164
Glyma13g39340	0	0	0	0	0	0	0	0	0	0	0	0	0	0
Glyma13g39360	0	0	0	0	0	0	0	0	0	0	0	0	0	0
Glyma13g40470	93.9846	101.453	79.1361	108.458	78.9854	15.2872	102.74	9.11894	26.0928	0.683282	36.2224	22.8717	13.4498	22.2504
Glyma13g41140	0	0.353496	0	0.553358	0.307336	0	0.489238	1.01322	0	0	0	0	0	0
Glyma13g42060	1.61347	3.53496	1.94369	2.76679	5.83939	1.29553	3.91391	14.6916	15.4185	5.46625	10.2985	3.98924	1.31861	6.18067
Glyma13g42660	10.4876	10.9584	18.0486	11.0672	15.6741	10.8824	23.2388	27.1035	1.77906	11.6158	2.13073	3.72329	11.6038	25.9588
Glyma14g03100	0	0	0	0	0	0	0	0	1.18604	21.865	0	0	0	0
Glyma14g05150	0.403367	0	0.27767	0.276679	0	1.55464	0	10.8921	0.593019	0.683282	0	0	0	0
Glyma14g05430	2.82357	3.53496	1.94369	4.15019	3.3807	4.14569	1.71233	11.652	9.19179	9.56595	12.7844	2.1276	6.06561	6.18067
Glyma14g06480	0.403367	0	0	0	0	0.259106	0	0	0	0	0	0	0	0
Glyma14g07960	46.3872	48.0754	55.8118	52.569	74.6827	43.7889	82.6813	42.8083	20.1626	35.5307	20.2419	21.276	51.9533	93.3281
Glyma14g10530	12.9078	14.1398	13.6059	13.2806	15.3668	14.769	16.1449	25.837	46.2555	17.082	18.8214	21.01	10.0214	8.65294
Glyma14g17260	1.61347	0	0	0.276679	0.614673	0	0	0	0.296509	0	0.355122	5.58494	9.23028	0
Glyma14g21260	0	0.353496	0	0	0	0	0	0	0	0	0.355122	0	0	0
Glyma14g24590	0	0	0	0	0	0	0	1.51982	47.738	0	0.355122	0	0.263722	0
Glyma14g33810	0	0	0	0	0	0	0	0	0	0	0	0	0	0
Glyma14g35020	19.765	18.7353	11.9398	16.8774	10.4494	19.1738	11.9863	32.1696	48.331	21.1817	54.3336	7.97848	8.17539	4.6355
Glyma14g35410	174.658	196.897	218.527	210.829	258.162	197.18	186.4	118.546	145.883	183.803	96.5931	65.6895	199.638	290.492
Glyma14g36100	2.01684	1.41398	1.38835	2.21343	2.45869	1.29553	3.42467	7.34581	0.889528	4.78297	1.06536	0	1.84606	5.25357
Glyma14g36220	0.806735	0.706992	0.555341	0.276679	1.53668	0.259106	1.95695	0	0	0	0	0	0.263722	0.309034
Glyma14g37280	23.7987	18.0283	15.8272	21.0276	23.9722	11.1416	22.7496	18.4912	26.9824	13.6656	23.0829	31.382	43.2505	9.88908
Glyma15g02770	0	0.353496	0	0.553358	0	0	0.244619	2.02643	2.37207	0	1.42049	1.86165	0.527445	0.309034
Glyma15g03330	1.2101	3.88845	3.05437	3.32015	5.83939	3.88659	5.137	12.4119	10.0813	7.5161	9.9434	3.45734	2.3735	7.10777
Glyma15g04260	0.403367	0	0	0	0.922009	0	0.244619	0.253304	0	0.683282	0	0.265949	0	0
Glyma15g04930	110.119	138.217	95.5186	147.747	84.8248	70.995	92.7107	5.82599	7.70924	0	26.6341	18.6165	32.7016	45.4279
Glyma15g05440	4.84041	2.12097	3.60972	2.76679	4.30271	0.259106	3.91391	1.26652	0.889528	1.36656	0.355122	9.57418	2.63722	0.927101
Glyma15g06300	0	0	0	0	0	0	0	0	0.296509	0	0	0	0	0
Glyma15g06310	0	0	0	0	0	0	0	0.506608	0.889528	0	0	0	0	0
Glyma15g06470	0	0	0	0	0	0	0	0	0	0	0	0.265949	0	0
Glyma15g06490	1.61347	1.41398	3.88739	2.76679	3.99537	6.47765	0.489238	7.59912	1.48255	0.683282	2.13073	3.72329	3.16467	3.09034
Glyma15g08270	0	0	0	0	0	0	0	0.253304	3.55811	1.36656	5.68195	0	0	0
Glyma15g08320	3.63031	1.06049	1.38835	3.87351	1.84402	2.07285	0.733858	8.10572	2.07557	4.09969	0.710243	2.1276	0.527445	2.47227
Glyma15g08860	41.9502	17.6748	20.5476	18.5375	19.3622	10.3642	15.6556	1.01322	2.96509	0.683282	0.355122	6.11684	14.241	9.27101
Glyma15g09500	0	0	0.27767	0	0	0	0.244619	0	2.96509	25.2814	0.355122	0	0	0
Glyma15g11850	0	0	0.555341	0.276679	0.307336	1.55464	0	1.26652	0.889528	0	0	0	0.527445	1.23613
Glyma15g12570	23.7987	5.65593	14.1612	15.2173	11.6788	22.5422	11.2525	3.79956	4.15113	4.09969	9.58828	47.0731	24.7899	0.618067
Glyma15g14980	8.87408	10.2514	7.77477	7.47033	12.6008	20.7285	11.7417	49.1409	23.7207	18.4486	17.7561	16.7548	11.0763	8.96197
Glyma15g15730	0	0	0	0	0	4.14569	0	0	4.44764	53.296	2.84097	0	0	0
Glyma15g15890	2.01684	1.41398	4.16506	2.76679	2.15135	2.59106	5.38162	10.1322	7.41273	6.83282	11.3639	6.91469	6.32934	3.7084
Glyma15g17480	16.9414	18.3818	20.2699	19.6442	23.9722	31.87	18.8357	60.033	72.6448	30.0644	58.5951	27.6587	40.877	11.7433
Glyma15g18010	5.64714	3.88845	7.21943	4.98022	10.4494	6.47765	6.3601	9.37224	5.33717	9.56595	5.68195	4.78709	6.06561	12.9794
Glyma15g18050	6.05051	7.42341	6.38642	4.42686	7.99074	4.92301	5.87086	9.62555	2.96509	6.83282	6.03707	5.85089	8.43911	9.88908
Glyma15g18450	58.4883	53.0244	86.0778	77.4701	105.416	79.0273	105.675	262.169	77.0924	97.026	70.3141	132.443	81.7539	114.033
Glyma15g19390	18.9583	3.53496	8.05244	3.87351	6.14673	16.0646	4.15853	7.85242	17.1975	2.73313	2.84097	2.65949	5.80189	4.01744
Glyma15g23400	0	0	0	0	0	0	0	0	0	0	0	0	0	0
Glyma15g23610	0	0	0	0	0	0	0	0	0	0	0	0	0	0
Glyma15g29870	0.403367	0.353496	0	0	0.922009	0	0.244619	0.506608	0	0.683282	0	0	0.527445	0.309034
Glyma15g35080	5.64714	2.47447	3.05437	2.76679	3.3807	2.07285	5.38162	5.06608	3.2616	6.14954	2.48585	1.5957	3.42839	3.09034
Glyma15g37830	2.82357	2.82797	7.21943	3.59683	8.29808	5.70033	8.07243	13.9317	11.5639	17.082	11.0088	8.51038	5.27445	17.6149
Glyma16g00890	4.03367	7.42341	7.77477	8.02369	5.53205	10.8824	6.3601	8.35903	10.9708	2.73313	7.45755	3.98924	15.8233	6.48971
Glyma16g01980	22.5886	27.2192	32.4874	39.5651	28.2749	43.7889	23.7281	142.61	143.214	93.6096	313.572	24.4673	76.4795	34.6118
Glyma16g02050	1.2101	3.53496	1.38835	2.21343	3.99537	6.73675	6.3601	1.51982	8.89528	0.683282	3.55122	0.797848	0.263722	7.41681
Glyma16g03030	0	0.353496	0.27767	0.276679	0.922009	0.777318	0.978477	10.6388	98.1446	6.14954	80.6126	3.45734	0.263722	1.23613
Glyma16g04830	0	0	0	0	0	0	0	0	0.296509	0	3.90634	0	0	0
Glyma16g04840	0	0	0	0	0	0	0	0	0	0	0	0	0	0
Glyma16g05110	0	0	0	0	0	0	0	0	0	0	0	0	0	0
Glyma16g08860	9.27745	8.83739	14.7165	13.0039	15.0595	8.29139	17.8572	25.5837	21.9417	10.2492	17.7561	11.7018	15.8233	19.7782
Glyma16g13070	0	0	0	0.276679	0	0	0	0.759912	7.11622	0.683282	0	0	0	0
Glyma16g17450	0	0	0	0	0	0	0	0	0	0	0	0	0	0
Glyma16g26660	0	0	0.27767	0	0	1.03642	0	0	1.77906	1.36656	3.55122	0	0	0
Glyma16g26690	0	0	0	0	0	0	0	0	0	0	0	0	0	0
Glyma16g32080	0.403367	1.76748	0.833011	0.830037	0.307336	1.55464	1.2231	0	18.9766	0	0	0	1.31861	0.309034
Glyma16g32540	0	0	0	0	0	0.518212	0	0	1.18604	0	0	2.65949	1.05489	0
Glyma17g01370	0.403367	0	0	0	0	0.777318	0	0.253304	0	0.683282	0	0	5.27445	0
Glyma17g02860	0	0.353496	0.27767	0	0.922009	2.07285	0.489238	0	0	2.04985	0	2.39355	18.4606	0
Glyma17g03010	13.7145	11.6654	12.4952	13.2806	21.2062	11.6598	18.5911	26.3436	19.8661	17.082	18.1112	17.0208	12.1312	18.233
Glyma17g03960	18.1515	17.3213	18.6039	14.9407	26.7383	32.3882	29.5989	48.381	82.1331	47.1464	55.399	43.6157	21.3615	26.2679
Glyma17g05860	87.9341	65.0432	56.6448	43.992	29.1969	15.2872	52.1039	43.5683	25.2033	27.3313	30.5405	7.97848	18.1968	26.2679
Glyma17g05990	72.6061	56.5593	51.6467	52.2923	59.9306	40.9387	61.8887	43.5683	41.5113	41.6802	25.5688	30.0523	39.8221	76.0223
Glyma17g06640	8.47071	5.65593	6.94176	7.74701	10.4494	9.32781	11.0079	21.0242	8.89528	11.6158	10.2985	9.30823	8.96656	10.5071
Glyma17g06950	20.1684	15.9073	17.7709	18.8142	21.8209	27.9834	17.368	42.555	59.8949	43.0468	41.5492	22.3398	20.8341	18.542
Glyma17g07000	30.6559	23.6842	28.0447	30.158	31.041	29.279	28.1312	25.837	18.3836	17.082	34.4468	17.0208	39.8221	26.8859
Glyma17g07420	35.8997	36.0566	41.0952	44.5453	36.8804	43.2707	28.6204	93.7224	662.105	99.0759	438.93	6.11684	67.2492	36.466
Glyma17g08890	0	0	0.27767	0	0	0	0.244619	7.09251	16.0115	5.46625	5.68195	1.5957	6.06561	0
Glyma17g10370	3.63031	6.36292	6.38642	6.36362	5.83939	5.95944	7.58319	11.3987	13.3429	6.83282	14.9151	7.71253	7.38423	6.48971
Glyma17g10920	0.806735	0.706992	0	0.553358	0.614673	2.59106	0.489238	10.8921	25.7963	8.88266	27.6995	3.45734	15.2959	0
Glyma17g11040	6.85724	2.82797	6.10875	5.53358	4.61004	5.18212	8.07243	10.1322	10.6743	5.46625	12.4293	1.5957	3.69211	3.7084
Glyma17g14190	0.403367	0	0	0	0.307336	0	0.489238	0.506608	0	0	0	0.531899	0	0
Glyma17g17520	27.0256	30.0471	26.3787	29.6047	31.963	20.4694	32.2897	23.5573	23.7207	18.4486	16.6907	19.9462	33.229	34.6118
Glyma17g17790	12.5044	14.1398	15.2719	14.664	19.0548	14.5099	19.3249	20.2643	10.9708	10.2492	14.56	7.18064	18.4606	29.3582
Glyma17g18640	8.47071	4.24195	10.8291	9.68377	7.06873	15.2872	8.80629	66.6189	65.2321	40.9969	26.6341	11.4358	28.2183	9.27101
Glyma17g29720	0.403367	0	0	0	0.614673	0	0.244619	0	0.296509	2.04985	0	48.9347	21.889	0
Glyma17g34980	12.101	13.0793	18.3262	14.664	22.4355	19.4329	14.9218	63.8326	75.6099	21.865	41.1941	21.5419	18.1968	16.6878
Glyma17g37050	68.1691	54.7918	68.5846	60.0394	94.0449	56.7442	79.5012	55.4735	34.9881	69.6947	36.2224	40.9562	58.5464	108.471
Glyma18g00800	0	0.353496	0.833011	0.276679	0	0	0.489238	0	8.00575	2.04985	0	0	0	0
Glyma18g03130	1.2101	0.353496	0.555341	0.553358	0.922009	0.259106	0.978477	1.01322	1.18604	1.36656	0.355122	0.265949	0.263722	0
Glyma18g06460	6.05051	4.94894	3.60972	4.42686	4.91738	7.25496	4.40315	5.06608	4.74415	4.78297	6.39219	2.65949	7.64795	6.79874
Glyma18g07770	0	0.353496	0	0	0.307336	0	0	0	0.593019	0	0.710243	0	0	0
Glyma18g08620	3.22694	1.76748	2.22136	3.04347	2.15135	1.55464	1.95695	9.62555	24.9068	3.41641	11.719	18.8824	5.01072	0.618067
Glyma18g09060	6.45388	2.82797	6.38642	5.53358	5.22472	10.6233	6.3601	14.9449	7.70924	10.2492	6.03707	4.78709	8.43911	7.41681
Glyma18g11180	0	0	0	0	0	0	0	0	0	0	0	0	0	0
Glyma18g11400	0	0	0	0	0	0	0	0	0	0	0	0	0	0
Glyma18g12590	0	0	0	0	0	0	0.244619	0	0.889528	10.9325	0	0	0	0
Glyma18g33910	0	0	0	0	0	0	0	0	0	0	0	0	0	0
Glyma18g45780	0.806735	0	1.94369	1.66007	1.22935	0.259106	1.71233	29.6365	5.93019	0	17.0458	2.1276	4.21956	1.23613
Glyma18g49520	8.87408	7.42341	7.21943	4.42686	4.61004	4.4048	5.87086	4.30617	0	3.41641	0	4.78709	5.80189	4.32647
Glyma18g50900	0	0.353496	0.27767	0	0	0	0	0	17.7906	38.9471	0	0	0	0
Glyma18g50910	0	0	0	0	0	0.259106	0.244619	0.759912	0.296509	0	2.13073	0	0	0
Glyma18g51320	0.403367	2.12097	0.833011	0.830037	0.614673	6.99586	1.2231	42.0484	118.9	37.5805	112.574	1.5957	1.05489	0
Glyma18g53610	190.793	224.47	276.282	222.45	314.098	378.813	250.979	308.777	126.906	348.474	116.125	254.514	273.216	274.422
Glyma18g53670	0	0	0	0	0	0	0	0	0	0	0	0	0	0
Glyma18g53680	0	0	0.27767	0	0	0	0	0	0.593019	0	0	0	0	0
Glyma18g53690	0	0	0	0	0	0	0	0	0	0	0	0	0	0
Glyma19g02710	4.03367	9.19089	4.7204	5.81026	4.61004	10.6233	5.38162	5.82599	1.48255	4.09969	2.48585	1.0638	1.31861	3.7084
Glyma19g04320	0.403367	0.706992	0.555341	0.553358	0	6.47765	0.244619	0	76.7959	50.5629	0	0	0	0
Glyma19g05170	0	0.353496	0	0	0	0	0	0.253304	0.296509	0	0.710243	0.265949	0	0
Glyma19g20090	1.61347	3.53496	4.7204	4.15019	7.68341	8.55049	5.87086	9.37224	4.15113	11.6158	3.90634	7.44658	8.43911	12.6704
Glyma19g27950	0	0	0	0	0	0	0	0	0	0	0	0	0	0
Glyma19g28390	0	0	0	0	0	0	0	0	0	0	0	0	0	0
Glyma19g28400	0	0	0.27767	0	0	0	0	0	0	0	0	0	0	0
Glyma19g29610	0.403367	1.41398	0.27767	1.66007	0.922009	0.777318	0.489238	1.01322	1.18604	1.36656	0.710243	0.797848	3.42839	0.927101
Glyma19g30230	0.806735	1.06049	3.88739	2.49011	5.83939	11.6598	10.5186	7.09251	2.07557	8.88266	5.68195	2.65949	9.494	9.58004
Glyma19g34470	24.6054	21.9167	24.1573	24.9011	37.8024	31.6109	43.053	43.5683	33.8021	28.6978	45.1004	24.7333	25.0536	41.4105
Glyma19g36200	6.05051	5.30244	5.83108	5.81026	7.37607	43.5298	7.58319	29.6365	18.9766	6.83282	7.81267	7.97848	81.4902	11.7433
Glyma19g36220	22.9919	16.9678	13.8835	16.0474	12.2935	12.9553	16.1449	16.2114	12.4534	14.3489	17.401	10.1061	9.494	12.3613
Glyma19g37890	0.403367	0.353496	1.11068	0.553358	0.307336	2.07285	0.244619	1.26652	0	0	0	0	6.06561	0
Glyma19g37910	2.82357	0.706992	1.11068	1.66007	0.614673	1.03642	0.244619	1.77313	0.593019	2.04985	0	0	1.58233	2.7813
Glyma19g38230	4.43704	4.24195	5.27574	7.47033	7.99074	7.51407	5.62624	21.0242	13.3429	10.9325	8.1678	8.24443	11.0763	12.0523
Glyma19g39620	12.101	6.71642	8.05244	9.40709	11.0641	4.4048	12.231	19.5044	9.78481	10.9325	11.0088	7.44658	5.53817	10.8162
Glyma19g40430	0	0	0	0	0	0	0	0	0	0	0	0	0	0
Glyma19g40980	0	0	0	0	0	5.18212	0	12.9185	9.4883	8.19938	2.48585	0.265949	0.791167	0.309034
Glyma19g41210	3.22694	3.53496	3.88739	3.59683	1.84402	4.4048	3.66929	2.02643	11.8604	1.36656	12.4293	4.52114	2.90095	0.618067
Glyma19g41260	0.403367	0.706992	1.38835	0.553358	3.3807	3.36838	1.2231	8.86563	2.66858	3.41641	0.355122	0	0.791167	4.32647
Glyma19g42460	31.866	27.5727	28.8777	29.8813	22.4355	35.2384	27.642	23.304	29.0579	21.1817	24.8585	27.9247	31.9104	21.3233
Glyma19g43540	14.1179	16.2608	19.4369	17.9841	20.8989	17.8783	24.4619	23.0506	21.6452	24.5981	20.5971	13.0315	26.8997	29.0492
Glyma19g44970	0.806735	0.353496	0.555341	1.93675	0.614673	0.259106	0	31.663	36.1741	9.56595	63.2116	1.0638	0.263722	0.309034
Glyma19g45030	0.806735	1.41398	1.11068	0	0	2.33195	0.244619	16.2114	22.8312	21.1817	104.761	1.5957	10.2852	0
Glyma20g00350	15.7313	19.4423	11.6622	17.1541	15.0595	14.5099	12.4756	28.1167	33.5056	37.5805	15.2702	2.39355	19.7792	7.72584
Glyma20g00400	0	0	0.27767	0.553358	0	0	0	0	0.593019	0	0	0	0.527445	0.309034
Glyma20g01130	10.0842	6.71642	10.2738	10.7905	13.5228	9.58692	15.6556	21.5308	12.1569	18.4486	14.2049	10.9039	26.3722	19.4691
Glyma20g03120	18.1515	19.0888	11.9398	13.0039	3.68804	0.259106	5.38162	0	0	0	0	0	0	0
Glyma20g04600	0	0	0.27767	0	0	1.29553	0	0.253304	0	0	0	0.531899	1.31861	0
Glyma20g10600	4.03367	8.4839	6.10875	7.47033	3.99537	5.18212	5.87086	11.1454	9.78481	6.83282	5.32682	5.58494	7.91167	3.39937
Glyma20g16880	1.2101	0.353496	4.16506	3.04347	4.30271	2.59106	3.18005	8.86563	14.529	2.73313	3.19609	3.19139	2.3735	9.27101
Glyma20g19600	0	0	0	0	0	0	0	0	0	0	0	0	0	0
Glyma20g22160	21.3785	24.7447	22.4913	23.5177	47.3298	158.314	47.2115	32.4229	62.267	17.7653	56.8195	42.286	48.7886	76.0223
Glyma20g22280	1.61347	1.41398	0.555341	2.49011	1.22935	7.77318	1.2231	1.26652	0.593019	2.73313	1.06536	1.32975	1.05489	3.39937
Glyma20g23700	6.45388	11.3119	7.4971	7.47033	12.2935	11.1416	7.58319	9.62555	11.5639	29.3811	12.7844	3.72329	16.0871	10.1981
Glyma20g24220	0	0	0	0	0	0	0	0	0	0	0	0	0	0
Glyma20g29250	0.806735	1.41398	1.11068	0.553358	0.922009	0.518212	0.733858	0	0.889528	0	2.48585	0	1.58233	1.54517
Glyma20g30980	1.61347	2.12097	1.94369	2.76679	7.06873	8.55049	5.38162	55.2202	162.784	12.9824	68.8936	36.967	8.96656	11.7433
Glyma20g32160	4.84041	4.59545	5.27574	5.53358	5.83939	1.81374	6.84934	17.478	17.7906	7.5161	13.4946	3.45734	4.747	11.1252
Glyma20g32730	0.403367	0.706992	1.11068	1.10672	0.307336	8.55049	0.978477	1.51982	0.889528	0	0.355122	0.265949	2.10978	0
Glyma20g34050	5.64714	8.1304	6.66409	6.91698	12.9081	14.2508	8.56167	19.7577	8.30226	10.9325	7.10243	2.1276	5.80189	11.1252
Glyma20g35220	12.101	20.8563	28.0447	28.2213	37.495	222.831	41.5853	99.2951	181.76	84.7269	101.21	98.6672	113.401	29.3582
Glyma20g36110	6.85724	6.36292	9.16312	8.57705	10.1421	5.44122	10.5186	33.6894	12.7499	16.3988	13.1395	13.2975	13.4498	14.5246
Glyma20g36330	20.1684	21.2097	38.3185	26.5612	47.6371	54.4122	45.9884	122.092	99.9236	68.3282	60.7258	33.7756	52.4807	93.3281
Glyma20g37620	0	0	0	0	0	0	0	0	0	0	0	0	0	0
Glyma20g39140	0	0	0	0	0	0	0	0	0	0	0	0	0	0
