# Supplementary material for: Comparative Genomic Analysis of Soybean Flowering Genes
Source: PLoS One. 2012 Jun 5;7(6):e38250. doi: 10.1371/journal.pone.0038250 (PMC3367986; doi:10.1371/journal.pone.0038250)
Supplement: Dataset S4 — Arabidopsis genes that are not assigned putative soybean orthologues and their closest soybean genes from BLAST analysis. (XLS) [file pone.0038250.s009.xls]

## Sheet: ara_with_no_orthologs-Gmax109_l
*: OGs that do not contain Arabidopsis flowering genes
Atha_gene	best_hit_soybean_gene	evalue	OG_of_soybean_gene	Atha_genes_in_OG
AT3G54990	Glyma15g04930	3e-51	OG5_153389	TOE1
AT3G54990	Glyma19g36200	2e-48	OG5_170666	AP2
AT3G54990	Glyma13g40470	4e-48	OG5_153389	TOE1
AT3G54990	Glyma12g07800	2e-43	OG5_153389	TOE1
AT3G54990	Glyma02g09600	1e-42	OG5_153389	TOE1
AT3G54990	Glyma11g15650	8e-41	OG5_153389	TOE1
AT3G54990	Glyma03g33470	2e-40	OG5_170666	AP2
AT3G54990	Glyma01g39520	3e-40	OG5_170666	AP2
AT3G54990	Glyma10g22390	8e-40	OG5_170666	AP2
AT3G54990	Glyma17g18640	2e-39	OG5_170666	AP2
AT3G54990	Glyma05g18170	4e-39	OG5_170666	AP2
AT3G54990	Glyma01g40380	1e-26	OG5_135471*	AT1G51190;AT1G72570;AT3G20840;AT4G37750;AT5G17430;AT5G57390
AT3G54990	Glyma05g22970	1e-26	OG5_135471*	AT1G51190;AT1G72570;AT3G20840;AT4G37750;AT5G17430;AT5G57390
AT3G54990	Glyma11g05720	8e-26	OG5_170666	AP2
AT3G54990	Glyma13g00950	7e-25	OG5_135471*	AT1G51190;AT1G72570;AT3G20840;AT4G37750;AT5G17430;AT5G57390
AT3G54990	Glyma17g07010	8e-25	OG5_135471*	AT1G51190;AT1G72570;AT3G20840;AT4G37750;AT5G17430;AT5G57390
AT3G54990	Glyma12g06010	1e-24	OG5_135471*	AT1G51190;AT1G72570;AT3G20840;AT4G37750;AT5G17430;AT5G57390
AT3G54990	Glyma18g49100	1e-23	OG5_156283*	AT3G54320
AT3G54990	Glyma17g17010	3e-23	OG5_135471*	AT1G51190;AT1G72570;AT3G20840;AT4G37750;AT5G17430;AT5G57390
AT3G54990	Glyma14g10130	6e-23	OG5_135471*	AT1G51190;AT1G72570;AT3G20840;AT4G37750;AT5G17430;AT5G57390
AT3G54990	Glyma0041s00200	8e-23	OG5_135471*	AT1G51190;AT1G72570;AT3G20840;AT4G37750;AT5G17430;AT5G57390
AT3G54990	Glyma06g05170	9e-23	OG5_135471*	AT1G51190;AT1G72570;AT3G20840;AT4G37750;AT5G17430;AT5G57390
AT3G54990	Glyma04g05080	1e-22	OG5_135471*	AT1G51190;AT1G72570;AT3G20840;AT4G37750;AT5G17430;AT5G57390
AT3G54990	Glyma11g04910	5e-22	OG5_135471*	AT1G51190;AT1G72570;AT3G20840;AT4G37750;AT5G17430;AT5G57390
AT3G54990	Glyma11g14040	7e-22	OG5_135471*	AT1G51190;AT1G72570;AT3G20840;AT4G37750;AT5G17430;AT5G57390
AT3G54990	Glyma07g04260	2e-21	OG5_135471*	AT1G51190;AT1G72570;AT3G20840;AT4G37750;AT5G17430;AT5G57390
AT3G54990	Glyma01g02760	3e-21	OG5_177410*	AT5G10510;AT5G65510
AT3G54990	Glyma08g24420	4e-21	OG5_156283*	AT3G54320
AT3G54990	Glyma16g00950	5e-21	OG5_135471*	AT1G51190;AT1G72570;AT3G20840;AT4G37750;AT5G17430;AT5G57390
AT3G54990	Glyma09g33240	1e-20	OG5_177410*	AT5G10510;AT5G65510
AT3G54990	Glyma15g34770	1e-20	OG5_156283*	AT3G54320
AT3G54990	Glyma02g33090	3e-20	OG5_178254*	AT2G41710
AT3G54990	Glyma09g37540	6e-20	OG5_156283*	AT3G54320
AT3G54990	Glyma18g47980	7e-20	OG5_135471*	AT1G51190;AT1G72570;AT3G20840;AT4G37750;AT5G17430;AT5G57390
AT3G54990	Glyma10g31440	9e-19	OG5_135471*	AT1G51190;AT1G72570;AT3G20840;AT4G37750;AT5G17430;AT5G57390
AT3G54990	Glyma19g31960	2e-16	OG5_178254*	AT2G41710
AT3G54990	Glyma03g29240	3e-16	OG5_178254*	AT2G41710
AT3G54990	Glyma07g02380	6e-16	OG5_156340*	AT1G16060;AT1G79700
AT3G54990	Glyma17g07860	7e-16	OG5_156340*	AT1G16060;AT1G79700
AT3G54990	Glyma02g36880	7e-16	OG5_156340*	AT1G16060;AT1G79700
AT3G54990	Glyma09g38370	1e-11	OG5_135471*	AT1G51190;AT1G72570;AT3G20840;AT4G37750;AT5G17430;AT5G57390
AT3G54990	Glyma18g16240	2e-11	OG5_156283*	AT3G54320
AT3G54990	Glyma08g40830	4e-11	OG5_156283*	AT3G54320
AT5G27220	Glyma05g21790	9e-17	OG5_170932*	AT5G48385
AT5G27220	Glyma12g01840	6e-14	OG5_178078*	AT5G27230
AT5G27220	Glyma11g11680	1e-12	OG5_178078*	AT5G27230
AT5G27220	Glyma17g18000	1e-12	OG5_170932*	AT5G48385
AT5G27220	Glyma03g23740	2e-12	OG5_170932*	AT5G48385
AT5G27220	Glyma16g08590	3e-11	OG5_170932*	AT5G48385
AT5G42910	Glyma04g04170	5e-41	OG5_144915	ABF1;ABF2;ABF4
AT5G42910	Glyma02g14880	3e-28	OG5_144915	ABF1;ABF2;ABF4
AT5G42910	Glyma06g04350	5e-28	OG5_144915	ABF1;ABF2;ABF4
AT5G42910	Glyma07g33600	1e-27	OG5_144915	ABF1;ABF2;ABF4
AT5G42910	Glyma19g37910	2e-22	OG5_213108	ABI5
AT5G42910	Glyma15g35080	2e-21	OG5_153332	EEL;AREB3
AT5G42910	Glyma08g24340	7e-21	OG5_153332	EEL;AREB3
AT5G42910	Glyma13g22060	1e-14	OG5_213108	ABI5
AT5G42910	Glyma19g30230	6e-14	OG5_153332	EEL;AREB3
AT5G42910	Glyma13g39340	8e-13	OG5_213158	DPBF2
AT5G42910	Glyma03g00580	9e-13	OG5_153332	EEL;AREB3
AT5G42910	Glyma13g03880	1e-12	OG5_153332	EEL;AREB3
AT5G42910	Glyma20g10600	1e-12	OG5_213108	ABI5
AT5G42910	Glyma04g14840	5e-12	OG5_153332	EEL;AREB3
AT5G42910	Glyma19g20090	5e-12	OG5_153332	EEL;AREB3
AT5G42910	Glyma12g30980	1e-11	OG5_213108	ABI5
AT5G42910	Glyma06g47220	2e-11	OG5_153332	EEL;AREB3
AT5G42910	Glyma10g08370	2e-11	OG5_213108	ABI5
AT2G39250	Glyma15g04930	6e-43	OG5_153389	TOE1
AT2G39250	Glyma19g36200	1e-40	OG5_170666	AP2
AT2G39250	Glyma02g09600	8e-40	OG5_153389	TOE1
AT2G39250	Glyma13g40470	3e-38	OG5_153389	TOE1
AT2G39250	Glyma10g22390	4e-38	OG5_170666	AP2
AT2G39250	Glyma12g07800	4e-37	OG5_153389	TOE1
AT2G39250	Glyma11g15650	6e-36	OG5_153389	TOE1
AT2G39250	Glyma03g33470	1e-34	OG5_170666	AP2
AT2G39250	Glyma05g18170	1e-34	OG5_170666	AP2
AT2G39250	Glyma01g39520	1e-33	OG5_170666	AP2
AT2G39250	Glyma17g18640	5e-33	OG5_170666	AP2
AT2G39250	Glyma01g40380	2e-25	OG5_135471*	AT1G51190;AT1G72570;AT3G20840;AT4G37750;AT5G17430;AT5G57390
AT2G39250	Glyma05g22970	3e-25	OG5_135471*	AT1G51190;AT1G72570;AT3G20840;AT4G37750;AT5G17430;AT5G57390
AT2G39250	Glyma13g00950	8e-25	OG5_135471*	AT1G51190;AT1G72570;AT3G20840;AT4G37750;AT5G17430;AT5G57390
AT2G39250	Glyma17g07010	9e-25	OG5_135471*	AT1G51190;AT1G72570;AT3G20840;AT4G37750;AT5G17430;AT5G57390
AT2G39250	Glyma12g06010	2e-23	OG5_135471*	AT1G51190;AT1G72570;AT3G20840;AT4G37750;AT5G17430;AT5G57390
AT2G39250	Glyma18g49100	1e-22	OG5_156283*	AT3G54320
AT2G39250	Glyma14g10130	4e-22	OG5_135471*	AT1G51190;AT1G72570;AT3G20840;AT4G37750;AT5G17430;AT5G57390
AT2G39250	Glyma06g05170	5e-22	OG5_135471*	AT1G51190;AT1G72570;AT3G20840;AT4G37750;AT5G17430;AT5G57390
AT2G39250	Glyma17g17010	6e-22	OG5_135471*	AT1G51190;AT1G72570;AT3G20840;AT4G37750;AT5G17430;AT5G57390
AT2G39250	Glyma0041s00200	7e-22	OG5_135471*	AT1G51190;AT1G72570;AT3G20840;AT4G37750;AT5G17430;AT5G57390
AT2G39250	Glyma04g05080	7e-22	OG5_135471*	AT1G51190;AT1G72570;AT3G20840;AT4G37750;AT5G17430;AT5G57390
AT2G39250	Glyma11g14040	2e-21	OG5_135471*	AT1G51190;AT1G72570;AT3G20840;AT4G37750;AT5G17430;AT5G57390
AT2G39250	Glyma11g04910	4e-21	OG5_135471*	AT1G51190;AT1G72570;AT3G20840;AT4G37750;AT5G17430;AT5G57390
AT2G39250	Glyma01g02760	1e-20	OG5_177410*	AT5G10510;AT5G65510
AT2G39250	Glyma02g33090	1e-20	OG5_178254*	AT2G41710
AT2G39250	Glyma16g00950	2e-20	OG5_135471*	AT1G51190;AT1G72570;AT3G20840;AT4G37750;AT5G17430;AT5G57390
AT2G39250	Glyma08g24420	3e-20	OG5_156283*	AT3G54320
AT2G39250	Glyma07g04260	4e-20	OG5_135471*	AT1G51190;AT1G72570;AT3G20840;AT4G37750;AT5G17430;AT5G57390
AT2G39250	Glyma09g33240	4e-20	OG5_177410*	AT5G10510;AT5G65510
AT2G39250	Glyma18g47980	8e-20	OG5_135471*	AT1G51190;AT1G72570;AT3G20840;AT4G37750;AT5G17430;AT5G57390
AT2G39250	Glyma15g34770	1e-19	OG5_156283*	AT3G54320
AT2G39250	Glyma10g31440	2e-19	OG5_135471*	AT1G51190;AT1G72570;AT3G20840;AT4G37750;AT5G17430;AT5G57390
AT2G39250	Glyma11g05720	2e-19	OG5_170666	AP2
AT2G39250	Glyma09g37540	9e-19	OG5_156283*	AT3G54320
AT2G39250	Glyma19g31960	3e-16	OG5_178254*	AT2G41710
AT2G39250	Glyma03g29240	5e-16	OG5_178254*	AT2G41710
AT2G39250	Glyma02g36880	7e-14	OG5_156340*	AT1G16060;AT1G79700
AT2G39250	Glyma07g02380	9e-14	OG5_156340*	AT1G16060;AT1G79700
AT2G39250	Glyma08g23630	1e-13	OG5_156340*	AT1G16060;AT1G79700
AT2G39250	Glyma17g07860	3e-13	OG5_156340*	AT1G16060;AT1G79700
AT2G39250	Glyma09g38370	4e-12	OG5_135471*	AT1G51190;AT1G72570;AT3G20840;AT4G37750;AT5G17430;AT5G57390
AT2G39250	Glyma18g16240	5e-11	OG5_156283*	AT3G54320
AT2G39250	Glyma08g40830	5e-11	OG5_156283*	AT3G54320
AT2G18880	Glyma17g07000	1e-72	OG5_170648	VEL1
AT2G18880	Glyma13g00920	7e-70	OG5_170648	VEL1
AT2G18880	Glyma07g09800	3e-56	OG5_190237	VRN5
AT2G18880	Glyma02g37880	4e-56	OG5_170648	VEL1
AT2G18880	Glyma08g04440	5e-55	OG5_190237	VRN5
AT2G18880	Glyma14g36100	2e-54	OG5_170648	VEL1
AT2G18880	Glyma09g32010	5e-54	OG5_190237	VRN5
AT2G18880	Glyma05g35280	2e-52	OG5_190237	VRN5
AT5G57380	Glyma17g07000	1e-133	OG5_170648	VEL1
AT5G57380	Glyma13g00920	1e-96	OG5_170648	VEL1
AT5G57380	Glyma02g37880	1e-85	OG5_170648	VEL1
AT5G57380	Glyma14g36100	3e-84	OG5_170648	VEL1
AT5G57380	Glyma07g09800	4e-65	OG5_190237	VRN5
AT5G57380	Glyma09g32010	5e-64	OG5_190237	VRN5
AT5G57380	Glyma05g35280	3e-61	OG5_190237	VRN5
AT5G57380	Glyma08g04440	2e-60	OG5_190237	VRN5
AT5G57380	Glyma12g01100	3e-13	OG5_177916*	AT3G63500
AT5G57380	Glyma09g36230	6e-13	OG5_177916*	AT3G63500
AT4G16810	Glyma01g41460	3e-36	OG5_169591	VRN2
AT4G16810	Glyma11g03950	2e-35	OG5_150020	EMF2
AT4G16810	Glyma20g16880	6e-27	OG5_150020	EMF2
AT4G16810	Glyma10g23420	1e-25	OG5_150020	EMF2
AT1G26790	Glyma18g49520	1e-38	OG5_150317	CDF3;CDF2
AT1G26790	Glyma19g29610	6e-38	OG5_150317	CDF3;CDF2
AT1G26790	Glyma01g05960	6e-37	OG5_150317	CDF3;CDF2
AT1G26790	Glyma13g05480	1e-34	OG5_150317	CDF3;CDF2
AT1G26790	Glyma19g02710	2e-33	OG5_150317	CDF3;CDF2
AT1G26790	Glyma03g01030	3e-33	OG5_150317	CDF3;CDF2
AT1G26790	Glyma07g35690	9e-33	OG5_150317	CDF3;CDF2
AT1G26790	Glyma06g20950	2e-32	OG5_150317	CDF3;CDF2
AT1G26790	Glyma15g29870	3e-32	OG5_150317	CDF3;CDF2
AT1G26790	Glyma20g04600	3e-32	OG5_150317	CDF3;CDF2
AT1G26790	Glyma09g37170	5e-32	OG5_150317	CDF3;CDF2
AT1G26790	Glyma05g00970	7e-32	OG5_150317	CDF3;CDF2
AT1G26790	Glyma17g10920	2e-31	OG5_150317	CDF3;CDF2
AT1G26790	Glyma08g24590	2e-31	OG5_150317	CDF3;CDF2
AT1G26790	Glyma05g29090	7e-30	OG5_150261	AT1G29160;AT2G34140;CDF1
AT1G26790	Glyma02g12080	7e-26	OG5_150317	CDF3;CDF2
AT1G26790	Glyma15g08860	1e-25	OG5_150261	AT1G29160;AT2G34140;CDF1
AT1G26790	Glyma13g30330	9e-25	OG5_150261	AT1G29160;AT2G34140;CDF1
AT1G26790	Glyma02g10250	1e-22	OG5_156472*	AT2G37590;AT3G55370;AT5G02460
AT1G26790	Glyma18g52660	3e-22	OG5_156472*	AT2G37590;AT3G55370;AT5G02460
AT1G26790	Glyma04g33410	5e-22	OG5_150317	CDF3;CDF2
AT1G26790	Glyma12g06880	1e-21	OG5_156472*	AT2G37590;AT3G55370;AT5G02460
AT1G26790	Glyma18g26870	1e-21	OG5_212978*	AT5G65590
AT1G26790	Glyma04g41170	2e-21	OG5_178336*	AT4G24060
AT1G26790	Glyma16g26030	2e-21	OG5_190297*	AT3G50410;AT5G66940
AT1G26790	Glyma07g05950	2e-21	OG5_164260*	AT2G46590;AT3G61850
AT1G26790	Glyma16g02550	2e-21	OG5_164260*	AT2G46590;AT3G61850
AT1G26790	Glyma08g37530	3e-21	OG5_156472*	AT2G37590;AT3G55370;AT5G02460
AT1G26790	Glyma11g14920	3e-21	OG5_156472*	AT2G37590;AT3G55370;AT5G02460
AT1G26790	Glyma17g21540	3e-21	OG5_177234*	AT1G07640;AT2G28810
AT1G26790	Glyma12g07710	5e-21	OG5_213102*	AT2G28510
AT1G26790	Glyma06g13670	6e-21	OG5_164260*	AT2G46590;AT3G61850
AT1G26790	Glyma13g41030	6e-21	OG5_177234*	AT1G07640;AT2G28810
AT1G26790	Glyma02g06970	7e-21	OG5_190297*	AT3G50410;AT5G66940
AT1G26790	Glyma15g08250	9e-21	OG5_177246*	AT1G28310
AT1G26790	Glyma01g38970	1e-20	OG5_177234*	AT1G07640;AT2G28810
AT1G26790	Glyma15g02620	1e-20	OG5_189854*	AT1G51700;AT3G21270
AT1G26790	Glyma13g42820	1e-20	OG5_189854*	AT1G51700;AT3G21270
AT1G26790	Glyma11g06300	2e-20	OG5_177234*	AT1G07640;AT2G28810
AT1G26790	Glyma03g41980	2e-20	OG5_164260*	AT2G46590;AT3G61850
AT1G26790	Glyma01g02610	2e-20	OG5_212978*	AT5G65590
AT1G26790	Glyma09g33350	2e-20	OG5_212978*	AT5G65590
AT1G26790	Glyma05g07460	2e-20	OG5_169562*	AT5G60850
AT1G26790	Glyma17g08950	3e-20	OG5_169562*	AT5G60850
AT1G26790	Glyma15g04430	3e-20	OG5_156472*	AT2G37590;AT3G55370;AT5G02460
AT1G26790	Glyma13g31100	4e-20	OG5_177246*	AT1G28310
AT1G26790	Glyma04g41830	4e-20	OG5_212514*	AT3G52440
AT1G26790	Glyma04g35650	4e-20	OG5_160244*	AT3G45610;AT5G62940;AT5G60200
AT1G26790	Glyma13g31560	5e-20	OG5_177246*	AT1G28310
AT1G26790	Glyma07g31340	5e-20	OG5_177246*	AT1G28310
AT1G26790	Glyma13g40420	6e-20	OG5_213102*	AT2G28510
AT1G26790	Glyma07g31870	6e-20	OG5_177246*	AT1G28310
AT1G26790	Glyma06g22800	6e-20	OG5_169562*	AT5G60850
AT1G26790	Glyma13g24600	7e-20	OG5_177246*	AT1G28310
AT1G26790	Glyma04g31690	7e-20	OG5_212978*	AT5G65590
AT1G26790	Glyma13g25120	8e-20	OG5_177246*	AT1G28310
AT1G26790	Glyma15g07730	8e-20	OG5_177246*	AT1G28310
AT1G26790	Glyma10g31700	9e-20	OG5_178336*	AT4G24060
AT1G26790	Glyma20g35910	9e-20	OG5_178336*	AT4G24060
AT1G26790	Glyma15g04980	1e-19	OG5_213102*	AT2G28510
AT1G26790	Glyma19g44670	1e-19	OG5_164260*	AT2G46590;AT3G61850
AT1G26790	Glyma15g08230	1e-19	OG5_160244*	AT3G45610;AT5G62940;AT5G60200
AT1G26790	Glyma06g19330	2e-19	OG5_160244*	AT3G45610;AT5G62940;AT5G60200
AT1G26790	Glyma06g12950	2e-19	OG5_212514*	AT3G52440
AT1G26790	Glyma13g31110	2e-19	OG5_213102*	AT2G28510
AT1G26790	Glyma08g47290	2e-19	OG5_156472*	AT2G37590;AT3G55370;AT5G02460
AT1G26790	Glyma05g02220	2e-19	OG5_160244*	AT3G45610;AT5G62940;AT5G60200
AT1G26790	Glyma10g10140	2e-19	OG5_212514*	AT3G52440
AT1G26790	Glyma18g38560	3e-19	OG5_156472*	AT2G37590;AT3G55370;AT5G02460
AT1G26790	Glyma07g01450	4e-19	OG5_189854*	AT1G51700;AT3G21270
AT1G26790	Glyma17g09710	4e-19	OG5_160244*	AT3G45610;AT5G62940;AT5G60200
AT1G26790	Glyma07g31860	5e-19	OG5_177234*	AT1G07640;AT2G28810
AT1G26790	Glyma02g35290	8e-19	OG5_212514*	AT3G52440
AT1G26790	Glyma08g20840	8e-19	OG5_189854*	AT1G51700;AT3G21270
AT1G26790	Glyma11g15760	1e-18	OG5_160244*	AT3G45610;AT5G62940;AT5G60200
AT1G26790	Glyma13g24610	2e-18	OG5_177234*	AT1G07640;AT2G28810
AT1G26790	Glyma19g38660	3e-18	OG5_212514*	AT3G52440
AT1G26790	Glyma19g38750	3e-18	OG5_212514*	AT3G52440
AT1G26790	Glyma08g12230	1e-13	OG5_150261	AT1G29160;AT2G34140;CDF1
AT2G46790	Glyma04g40640	2e-65	OG5_178368	APRR5
AT2G46790	Glyma06g14150	4e-63	OG5_178368	APRR5
AT2G46790	Glyma19g44970	2e-62	OG5_178368	APRR5
AT2G46790	Glyma07g05530	3e-62	OG5_178368	APRR5
AT2G46790	Glyma16g02050	5e-62	OG5_178368	APRR5
AT2G46790	Glyma11g15580	9e-46	OG5_139246	PRR7;APRR3
AT2G46790	Glyma10g05520	2e-45	OG5_139246	PRR7;APRR3
AT2G46790	Glyma04g33110	8e-29	OG5_170758	TOC1
AT2G46790	Glyma06g21120	1e-28	OG5_170758	TOC1
AT2G46790	Glyma17g11040	9e-27	OG5_170758	TOC1
AT2G46790	Glyma15g24770	4e-24	OG5_159971*	AT2G25180;AT4G31920
AT2G46790	Glyma09g14650	5e-24	OG5_159971*	AT2G25180;AT4G31920
AT2G46790	Glyma17g33230	6e-24	OG5_159971*	AT2G25180;AT4G31920
AT2G46790	Glyma12g07860	7e-24	OG5_139246	PRR7;APRR3
AT2G46790	Glyma14g13320	8e-24	OG5_159971*	AT2G25180;AT4G31920
AT2G46790	Glyma13g19870	1e-23	OG5_139246	PRR7;APRR3
AT2G46790	Glyma04g06650	5e-23	OG5_159971*	AT2G25180;AT4G31920
AT2G46790	Glyma06g06730	1e-22	OG5_159971*	AT2G25180;AT4G31920
AT2G46790	Glyma09g04470	2e-22	OG5_141279*	AT3G16857;AT4G16110
AT2G46790	Glyma15g15520	2e-22	OG5_141279*	AT3G16857;AT4G16110
AT2G46790	Glyma13g22320	3e-22	OG5_159971*	AT2G25180;AT4G31920
AT2G46790	Glyma17g03380	4e-22	OG5_141279*	AT3G16857;AT4G16110
AT2G46790	Glyma07g37220	5e-22	OG5_141279*	AT3G16857;AT4G16110
AT2G46790	Glyma07g26890	2e-21	OG5_141279*	AT3G16857;AT4G16110
AT2G46790	Glyma05g27670	3e-20	OG5_208937*	AT1G67710
AT2G46790	Glyma11g37480	7e-20	OG5_208937*	AT1G67710
AT2G46790	Glyma03g42220	2e-18	OG5_178368	APRR5
AT2G46790	Glyma05g24200	2e-18	OG5_141279*	AT3G16857;AT4G16110
AT2G46790	Glyma18g01430	1e-17	OG5_208937*	AT1G67710
AT2G46790	Glyma05g00880	1e-15	OG5_170758	TOC1
AT2G46790	Glyma08g10650	4e-14	OG5_208937*	AT1G67710
AT2G46790	Glyma02g09450	4e-13	OG5_141279*	AT3G16857;AT4G16110
AT2G46790	Glyma03g28570	1e-12	OG5_137529*	AT1G74890;AT1G19050;AT2G41310;AT3G48100;AT3G57040;AT5G62920
AT2G46790	Glyma08g05150	2e-12	OG5_141279*	AT3G16857;AT4G16110
AT2G46790	Glyma19g31320	3e-12	OG5_137529*	AT1G74890;AT1G19050;AT2G41310;AT3G48100;AT3G57040;AT5G62920
AT2G46790	Glyma02g03140	1e-11	OG5_153241*	AT1G59940;AT1G10470
AT2G46790	Glyma01g40900	2e-11	OG5_156351*	AT4G18020
AT2G46790	Glyma06g19870	3e-11	OG5_137529*	AT1G74890;AT1G19050;AT2G41310;AT3G48100;AT3G57040;AT5G62920
AT2G46790	Glyma05g34520	5e-11	OG5_141279*	AT3G16857;AT4G16110
AT2G46790	Glyma05g01730	6e-11	OG5_137529*	AT1G74890;AT1G19050;AT2G41310;AT3G48100;AT3G57040;AT5G62920
AT2G46790	Glyma11g04440	7e-11	OG5_156351*	AT4G18020
AT2G46790	Glyma06g10280	9e-11	OG5_212660*	AT4G24470
AT3G30260	Glyma16g13070	2e-58	OG5_170388	AP1;CAL
AT3G30260	Glyma08g36380	7e-56	OG5_170388	AP1;CAL
AT3G30260	Glyma01g08150	8e-54	OG5_170388	AP1;CAL
AT3G30260	Glyma06g22650	5e-52	OG5_211687	FUL
AT3G30260	Glyma02g13420	2e-51	OG5_170388	AP1;CAL
AT3G30260	Glyma17g08890	9e-51	OG5_211687	FUL
AT3G30260	Glyma08g27680	3e-48	OG5_211687	FUL
AT3G30260	Glyma05g07380	3e-47	OG5_211687	FUL
AT3G30260	Glyma13g06730	1e-44	OG5_144912	SEP3;SEP4;SEP2;SEP1
AT3G30260	Glyma19g04320	1e-43	OG5_144912	SEP3;SEP4;SEP2;SEP1
AT3G30260	Glyma18g50910	2e-43	OG5_211687	FUL
AT3G30260	Glyma18g50900	2e-42	OG5_144912	SEP3;SEP4;SEP2;SEP1
AT3G30260	Glyma07g08890	4e-42	OG5_135817	SHP2;AGL6;SHP1;STK;AG
AT3G30260	Glyma03g02210	3e-41	OG5_135817	SHP2;AGL6;SHP1;STK;AG
AT3G30260	Glyma08g27670	5e-41	OG5_144912	SEP3;SEP4;SEP2;SEP1
AT3G30260	Glyma01g08130	1e-39	OG5_144912	SEP3;SEP4;SEP2;SEP1
AT3G30260	Glyma05g28140	7e-39	OG5_144912	SEP3;SEP4;SEP2;SEP1
AT3G30260	Glyma11g36890	7e-39	OG5_144912	SEP3;SEP4;SEP2;SEP1
AT3G30260	Glyma08g11120	1e-38	OG5_144912	SEP3;SEP4;SEP2;SEP1
AT3G30260	Glyma09g40230	3e-36	OG5_190130	SOC1
AT3G30260	Glyma18g45780	5e-36	OG5_190130	SOC1
AT3G30260	Glyma16g32540	7e-36	OG5_135817	SHP2;AGL6;SHP1;STK;AG
AT3G30260	Glyma14g03100	7e-34	OG5_135817	SHP2;AGL6;SHP1;STK;AG
AT3G30260	Glyma06g48270	3e-33	OG5_135817	SHP2;AGL6;SHP1;STK;AG
AT3G30260	Glyma02g45730	3e-33	OG5_135817	SHP2;AGL6;SHP1;STK;AG
AT3G30260	Glyma04g43640	5e-33	OG5_135817	SHP2;AGL6;SHP1;STK;AG
AT3G30260	Glyma13g32810	6e-33	OG5_211463*	AT2G14210
AT3G30260	Glyma01g02880	1e-32	OG5_177438	SVP
AT3G30260	Glyma20g29250	2e-32	OG5_144912	SEP3;SEP4;SEP2;SEP1
AT3G30260	Glyma08g42300	5e-32	OG5_135817	SHP2;AGL6;SHP1;STK;AG
AT3G30260	Glyma18g12590	1e-31	OG5_135817	SHP2;AGL6;SHP1;STK;AG
AT3G30260	Glyma12g00770	2e-31	OG5_178217*	AT1G71692
AT3G30260	Glyma06g10020	2e-31	OG5_177438	SVP
AT3G30260	Glyma20g29300	4e-31	OG5_170131*	AT5G62165
AT3G30260	Glyma10g38580	5e-31	OG5_144912	SEP3;SEP4;SEP2;SEP1
AT3G30260	Glyma05g03660	1e-30	OG5_212591	AGL19;AGL14
AT3G30260	Glyma02g04710	1e-30	OG5_177438	SVP
AT3G30260	Glyma08g12730	3e-30	OG5_135817	SHP2;AGL6;SHP1;STK;AG
AT3G30260	Glyma15g09500	4e-30	OG5_135817	SHP2;AGL6;SHP1;STK;AG
AT3G30260	Glyma02g33040	8e-30	OG5_164556	AGL18;AGL15
AT3G30260	Glyma13g29510	3e-28	OG5_135817	SHP2;AGL6;SHP1;STK;AG
AT3G30260	Glyma04g42420	3e-27	OG5_169532	PI
AT3G30260	Glyma06g12380	7e-27	OG5_169532	PI
AT3G30260	Glyma07g30040	2e-26	OG5_177438	SVP
AT3G30260	Glyma08g11110	4e-26	OG5_144912	SEP3;SEP4;SEP2;SEP1
AT3G30260	Glyma14g24590	4e-26	OG5_169532	PI
AT3G30260	Glyma08g07260	7e-26	OG5_177438	SVP
AT3G30260	Glyma09g36590	1e-25	OG5_178217*	AT1G71692
AT3G30260	Glyma13g09660	2e-25	OG5_169532	PI
AT3G30260	Glyma05g28130	2e-25	OG5_139532	MAF1;FLC;MAF4;MAF3;MAF5;AGL31
AT3G30260	Glyma06g02990	2e-24	OG5_190319	AP3
AT3G30260	Glyma11g07820	3e-24	OG5_190319	AP3
AT3G30260	Glyma20g00400	5e-24	OG5_170227	TT16
AT3G30260	Glyma04g02980	6e-24	OG5_190319	AP3
AT3G30260	Glyma01g37470	1e-23	OG5_190319	AP3
AT3G30260	Glyma04g31810	3e-23	OG5_211687	FUL
AT3G30260	Glyma18g00800	6e-23	OG5_144912	SEP3;SEP4;SEP2;SEP1
AT3G30260	Glyma09g27450	3e-21	OG5_135817	SHP2;AGL6;SHP1;STK;AG
AT3G30260	Glyma02g38090	8e-21	OG5_212214	AGL17;AGL21
AT3G30260	Glyma05g07350	9e-20	OG5_135817	SHP2;AGL6;SHP1;STK;AG
AT3G30260	Glyma05g29590	1e-19	OG5_135817	SHP2;AGL6;SHP1;STK;AG
AT3G30260	Glyma01g02530	3e-19	OG5_212214	AGL17;AGL21
AT3G30260	Glyma07g08820	4e-19	OG5_212591	AGL19;AGL14
AT3G30260	Glyma12g17720	5e-19	OG5_164556	AGL18;AGL15
AT3G30260	Glyma13g02170	8e-19	OG5_140260*	AT1G77980;AT1G22130
AT3G30260	Glyma14g34160	2e-18	OG5_140260*	AT1G77980;AT1G22130
AT3G30260	Glyma11g16110	4e-18	OG5_164556	AGL18;AGL15
AT3G30260	Glyma08g06980	4e-18	OG5_135817	SHP2;AGL6;SHP1;STK;AG
AT3G30260	Glyma09g42060	8e-18	OG5_170227	TT16
AT3G30260	Glyma10g38540	9e-18	OG5_170131*	AT5G62165
AT3G30260	Glyma17g14190	1e-17	OG5_212591	AGL19;AGL14
AT3G30260	Glyma09g33450	2e-17	OG5_211463*	AT2G14210
AT3G30260	Glyma15g06300	5e-17	OG5_177438	SVP
AT3G30260	Glyma15g06470	2e-16	OG5_164556	AGL18;AGL15
AT3G30260	Glyma20g27340	2e-16	OG5_153232*	AT2G24840;AT4G36590;AT5G60440
AT3G30260	Glyma14g36220	2e-15	OG5_164556	AGL18;AGL15
AT3G30260	Glyma13g33030	3e-15	OG5_177357*	AT5G51870;AT5G51860
AT3G30260	Glyma10g40070	7e-15	OG5_153232*	AT2G24840;AT4G36590;AT5G60440
AT3G30260	Glyma20g27330	8e-15	OG5_153232*	AT2G24840;AT4G36590;AT5G60440
AT3G30260	Glyma13g39020	6e-14	OG5_153232*	AT2G24840;AT4G36590;AT5G60440
AT3G30260	Glyma04g04640	1e-13	OG5_140260*	AT1G77980;AT1G22130
AT3G30260	Glyma10g40080	4e-13	OG5_153232*	AT2G24840;AT4G36590;AT5G60440
AT3G30260	Glyma08g03830	9e-13	OG5_190072*	AT2G34440;AT3G66656
AT3G30260	Glyma20g27350	1e-12	OG5_153232*	AT2G24840;AT4G36590;AT5G60440
AT3G30260	Glyma20g27320	2e-12	OG5_153232*	AT2G24840;AT4G36590;AT5G60440
AT3G30260	Glyma10g40060	3e-12	OG5_153232*	AT2G24840;AT4G36590;AT5G60440
AT3G30260	Glyma10g10920	3e-12	OG5_153232*	AT2G24840;AT4G36590;AT5G60440
AT3G30260	Glyma10g10840	7e-12	OG5_153232*	AT2G24840;AT4G36590;AT5G60440
AT3G30260	Glyma07g35610	7e-12	OG5_AT1G69540*	AT1G69540
AT3G30260	Glyma18g20830	7e-12	OG5_190072*	AT2G34440;AT3G66656
AT3G30260	Glyma10g10860	8e-12	OG5_153232*	AT2G24840;AT4G36590;AT5G60440
AT3G30260	Glyma08g03820	9e-12	OG5_190072*	AT2G34440;AT3G66656
AT3G30260	Glyma10g11450	1e-11	OG5_153232*	AT2G24840;AT4G36590;AT5G60440
AT3G30260	Glyma05g35820	1e-11	OG5_190072*	AT2G34440;AT3G66656
AT3G30260	Glyma10g10770	2e-11	OG5_153232*	AT2G24840;AT4G36590;AT5G60440
AT3G30260	Glyma05g00960	2e-11	OG5_164239*	AT1G18750;AT2G03060
AT3G30260	Glyma10g10900	2e-11	OG5_153232*	AT2G24840;AT4G36590;AT5G60440
AT3G30260	Glyma10g10640	3e-11	OG5_153232*	AT2G24840;AT4G36590;AT5G60440
AT3G30260	Glyma17g10940	3e-11	OG5_164239*	AT1G18750;AT2G03060
AT3G30260	Glyma20g04500	6e-11	OG5_AT1G69540*	AT1G69540
AT5G60120	Glyma12g07800	2e-80	OG5_153389	TOE1
AT5G60120	Glyma15g04930	3e-76	OG5_153389	TOE1
AT5G60120	Glyma13g40470	5e-76	OG5_153389	TOE1
AT5G60120	Glyma11g15650	2e-64	OG5_153389	TOE1
AT5G60120	Glyma19g36200	5e-60	OG5_170666	AP2
AT5G60120	Glyma03g33470	1e-54	OG5_170666	AP2
AT5G60120	Glyma01g39520	3e-48	OG5_170666	AP2
AT5G60120	Glyma17g18640	4e-48	OG5_170666	AP2
AT5G60120	Glyma05g18170	1e-45	OG5_170666	AP2
AT5G60120	Glyma02g09600	2e-45	OG5_153389	TOE1
AT5G60120	Glyma10g22390	8e-45	OG5_170666	AP2
AT5G60120	Glyma11g05720	4e-33	OG5_170666	AP2
AT5G60120	Glyma13g00950	4e-27	OG5_135471*	AT1G51190;AT1G72570;AT3G20840;AT4G37750;AT5G17430;AT5G57390
AT5G60120	Glyma05g22970	4e-27	OG5_135471*	AT1G51190;AT1G72570;AT3G20840;AT4G37750;AT5G17430;AT5G57390
AT5G60120	Glyma18g49100	4e-27	OG5_156283*	AT3G54320
AT5G60120	Glyma17g07010	5e-27	OG5_135471*	AT1G51190;AT1G72570;AT3G20840;AT4G37750;AT5G17430;AT5G57390
AT5G60120	Glyma01g40380	1e-26	OG5_135471*	AT1G51190;AT1G72570;AT3G20840;AT4G37750;AT5G17430;AT5G57390
AT5G60120	Glyma12g06010	4e-26	OG5_135471*	AT1G51190;AT1G72570;AT3G20840;AT4G37750;AT5G17430;AT5G57390
AT5G60120	Glyma14g10130	1e-24	OG5_135471*	AT1G51190;AT1G72570;AT3G20840;AT4G37750;AT5G17430;AT5G57390
AT5G60120	Glyma0041s00200	1e-24	OG5_135471*	AT1G51190;AT1G72570;AT3G20840;AT4G37750;AT5G17430;AT5G57390
AT5G60120	Glyma06g05170	4e-24	OG5_135471*	AT1G51190;AT1G72570;AT3G20840;AT4G37750;AT5G17430;AT5G57390
AT5G60120	Glyma09g37540	5e-24	OG5_156283*	AT3G54320
AT5G60120	Glyma11g14040	5e-24	OG5_135471*	AT1G51190;AT1G72570;AT3G20840;AT4G37750;AT5G17430;AT5G57390
AT5G60120	Glyma04g05080	5e-24	OG5_135471*	AT1G51190;AT1G72570;AT3G20840;AT4G37750;AT5G17430;AT5G57390
AT5G60120	Glyma08g24420	6e-24	OG5_156283*	AT3G54320
AT5G60120	Glyma17g17010	1e-23	OG5_135471*	AT1G51190;AT1G72570;AT3G20840;AT4G37750;AT5G17430;AT5G57390
AT5G60120	Glyma15g34770	3e-23	OG5_156283*	AT3G54320
AT5G60120	Glyma11g04910	1e-22	OG5_135471*	AT1G51190;AT1G72570;AT3G20840;AT4G37750;AT5G17430;AT5G57390
AT5G60120	Glyma16g00950	1e-22	OG5_135471*	AT1G51190;AT1G72570;AT3G20840;AT4G37750;AT5G17430;AT5G57390
AT5G60120	Glyma09g33240	4e-22	OG5_177410*	AT5G10510;AT5G65510
AT5G60120	Glyma18g47980	4e-22	OG5_135471*	AT1G51190;AT1G72570;AT3G20840;AT4G37750;AT5G17430;AT5G57390
AT5G60120	Glyma01g02760	1e-21	OG5_177410*	AT5G10510;AT5G65510
AT5G60120	Glyma07g04260	1e-21	OG5_135471*	AT1G51190;AT1G72570;AT3G20840;AT4G37750;AT5G17430;AT5G57390
AT5G60120	Glyma02g33090	3e-21	OG5_178254*	AT2G41710
AT5G60120	Glyma10g31440	4e-20	OG5_135471*	AT1G51190;AT1G72570;AT3G20840;AT4G37750;AT5G17430;AT5G57390
AT5G60120	Glyma07g02380	8e-19	OG5_156340*	AT1G16060;AT1G79700
AT5G60120	Glyma08g23630	9e-19	OG5_156340*	AT1G16060;AT1G79700
AT5G60120	Glyma17g07860	1e-18	OG5_156340*	AT1G16060;AT1G79700
AT5G60120	Glyma02g36880	4e-18	OG5_156340*	AT1G16060;AT1G79700
AT5G60120	Glyma19g31960	3e-16	OG5_178254*	AT2G41710
AT5G60120	Glyma03g29240	3e-16	OG5_178254*	AT2G41710
AT5G60120	Glyma18g16240	3e-13	OG5_156283*	AT3G54320
AT5G60120	Glyma09g38370	5e-13	OG5_135471*	AT1G51190;AT1G72570;AT3G20840;AT4G37750;AT5G17430;AT5G57390
AT5G60120	Glyma08g40830	7e-13	OG5_156283*	AT3G54320
AT5G60120	Glyma06g30840	6e-12	OG5_156340*	AT1G16060;AT1G79700
AT5G67180	Glyma17g18640	3e-87	OG5_170666	AP2
AT5G67180	Glyma19g36200	9e-85	OG5_170666	AP2
AT5G67180	Glyma01g39520	4e-84	OG5_170666	AP2
AT5G67180	Glyma05g18170	3e-83	OG5_170666	AP2
AT5G67180	Glyma15g04930	2e-82	OG5_153389	TOE1
AT5G67180	Glyma03g33470	6e-80	OG5_170666	AP2
AT5G67180	Glyma11g15650	6e-77	OG5_153389	TOE1
AT5G67180	Glyma13g40470	2e-76	OG5_153389	TOE1
AT5G67180	Glyma11g05720	6e-70	OG5_170666	AP2
AT5G67180	Glyma12g07800	8e-66	OG5_153389	TOE1
AT5G67180	Glyma02g09600	3e-52	OG5_153389	TOE1
AT5G67180	Glyma10g22390	2e-46	OG5_170666	AP2
AT5G67180	Glyma05g22970	1e-45	OG5_135471*	AT1G51190;AT1G72570;AT3G20840;AT4G37750;AT5G17430;AT5G57390
AT5G67180	Glyma01g40380	1e-44	OG5_135471*	AT1G51190;AT1G72570;AT3G20840;AT4G37750;AT5G17430;AT5G57390
AT5G67180	Glyma12g06010	1e-44	OG5_135471*	AT1G51190;AT1G72570;AT3G20840;AT4G37750;AT5G17430;AT5G57390
AT5G67180	Glyma04g05080	6e-43	OG5_135471*	AT1G51190;AT1G72570;AT3G20840;AT4G37750;AT5G17430;AT5G57390
AT5G67180	Glyma17g07010	9e-43	OG5_135471*	AT1G51190;AT1G72570;AT3G20840;AT4G37750;AT5G17430;AT5G57390
AT5G67180	Glyma13g00950	1e-42	OG5_135471*	AT1G51190;AT1G72570;AT3G20840;AT4G37750;AT5G17430;AT5G57390
AT5G67180	Glyma17g17010	2e-42	OG5_135471*	AT1G51190;AT1G72570;AT3G20840;AT4G37750;AT5G17430;AT5G57390
AT5G67180	Glyma14g10130	3e-42	OG5_135471*	AT1G51190;AT1G72570;AT3G20840;AT4G37750;AT5G17430;AT5G57390
AT5G67180	Glyma18g49100	4e-42	OG5_156283*	AT3G54320
AT5G67180	Glyma11g14040	7e-42	OG5_135471*	AT1G51190;AT1G72570;AT3G20840;AT4G37750;AT5G17430;AT5G57390
AT5G67180	Glyma06g05170	1e-41	OG5_135471*	AT1G51190;AT1G72570;AT3G20840;AT4G37750;AT5G17430;AT5G57390
AT5G67180	Glyma0041s00200	8e-41	OG5_135471*	AT1G51190;AT1G72570;AT3G20840;AT4G37750;AT5G17430;AT5G57390
AT5G67180	Glyma11g04910	1e-40	OG5_135471*	AT1G51190;AT1G72570;AT3G20840;AT4G37750;AT5G17430;AT5G57390
AT5G67180	Glyma08g24420	1e-40	OG5_156283*	AT3G54320
AT5G67180	Glyma15g34770	8e-40	OG5_156283*	AT3G54320
AT5G67180	Glyma16g00950	3e-39	OG5_135471*	AT1G51190;AT1G72570;AT3G20840;AT4G37750;AT5G17430;AT5G57390
AT5G67180	Glyma09g37540	1e-38	OG5_156283*	AT3G54320
AT5G67180	Glyma18g47980	2e-38	OG5_135471*	AT1G51190;AT1G72570;AT3G20840;AT4G37750;AT5G17430;AT5G57390
AT5G67180	Glyma10g31440	7e-37	OG5_135471*	AT1G51190;AT1G72570;AT3G20840;AT4G37750;AT5G17430;AT5G57390
AT5G67180	Glyma17g07860	2e-35	OG5_156340*	AT1G16060;AT1G79700
AT5G67180	Glyma01g02760	5e-33	OG5_177410*	AT5G10510;AT5G65510
AT5G67180	Glyma09g33240	3e-32	OG5_177410*	AT5G10510;AT5G65510
AT5G67180	Glyma07g02380	1e-30	OG5_156340*	AT1G16060;AT1G79700
AT5G67180	Glyma08g23630	1e-30	OG5_156340*	AT1G16060;AT1G79700
AT5G67180	Glyma18g16240	2e-29	OG5_156283*	AT3G54320
AT5G67180	Glyma06g30840	4e-27	OG5_156340*	AT1G16060;AT1G79700
AT5G67180	Glyma08g40830	4e-26	OG5_156283*	AT3G54320
AT5G67180	Glyma02g36880	2e-25	OG5_156340*	AT1G16060;AT1G79700
AT5G67180	Glyma08g38190	8e-25	OG5_177410*	AT5G10510;AT5G65510
AT5G67180	Glyma04g24010	2e-24	OG5_156340*	AT1G16060;AT1G79700
AT5G67180	Glyma07g04260	7e-23	OG5_135471*	AT1G51190;AT1G72570;AT3G20840;AT4G37750;AT5G17430;AT5G57390
AT5G67180	Glyma02g33090	5e-22	OG5_178254*	AT2G41710
AT5G67180	Glyma19g31960	5e-18	OG5_178254*	AT2G41710
AT5G67180	Glyma03g29240	5e-18	OG5_178254*	AT2G41710
AT5G67180	Glyma09g38370	1e-17	OG5_135471*	AT1G51190;AT1G72570;AT3G20840;AT4G37750;AT5G17430;AT5G57390
AT5G67180	Glyma19g32520	9e-17	OG5_177410*	AT5G10510;AT5G65510
AT5G67180	Glyma18g29400	7e-15	OG5_177410*	AT5G10510;AT5G65510
AT5G67180	Glyma11g03900	7e-11	OG5_160397*	AT4G17490;AT5G47230
AT4G24540	Glyma01g02880	2e-63	OG5_177438	SVP
AT4G24540	Glyma02g04710	5e-63	OG5_177438	SVP
AT4G24540	Glyma06g10020	3e-58	OG5_177438	SVP
AT4G24540	Glyma08g07260	9e-48	OG5_177438	SVP
AT4G24540	Glyma07g30040	1e-39	OG5_177438	SVP
AT4G24540	Glyma13g32810	8e-34	OG5_211463*	AT2G14210
AT4G24540	Glyma18g45780	3e-33	OG5_190130	SOC1
AT4G24540	Glyma09g40230	1e-32	OG5_190130	SOC1
AT4G24540	Glyma02g33040	6e-32	OG5_164556	AGL18;AGL15
AT4G24540	Glyma02g45730	1e-31	OG5_135817	SHP2;AGL6;SHP1;STK;AG
AT4G24540	Glyma18g12590	3e-31	OG5_135817	SHP2;AGL6;SHP1;STK;AG
AT4G24540	Glyma08g42300	1e-30	OG5_135817	SHP2;AGL6;SHP1;STK;AG
AT4G24540	Glyma07g08890	1e-30	OG5_135817	SHP2;AGL6;SHP1;STK;AG
AT4G24540	Glyma06g48270	2e-30	OG5_135817	SHP2;AGL6;SHP1;STK;AG
AT4G24540	Glyma03g02210	3e-30	OG5_135817	SHP2;AGL6;SHP1;STK;AG
AT4G24540	Glyma04g43640	3e-30	OG5_135817	SHP2;AGL6;SHP1;STK;AG
AT4G24540	Glyma08g27680	3e-30	OG5_211687	FUL
AT4G24540	Glyma20g29300	5e-30	OG5_170131*	AT5G62165
AT4G24540	Glyma14g03100	7e-30	OG5_135817	SHP2;AGL6;SHP1;STK;AG
AT4G24540	Glyma06g22650	3e-28	OG5_211687	FUL
AT4G24540	Glyma15g09500	5e-28	OG5_135817	SHP2;AGL6;SHP1;STK;AG
AT4G24540	Glyma05g03660	2e-27	OG5_212591	AGL19;AGL14
AT4G24540	Glyma13g09660	3e-27	OG5_169532	PI
AT4G24540	Glyma17g08890	3e-27	OG5_211687	FUL
AT4G24540	Glyma08g27670	8e-27	OG5_144912	SEP3;SEP4;SEP2;SEP1
AT4G24540	Glyma08g12730	1e-26	OG5_135817	SHP2;AGL6;SHP1;STK;AG
AT4G24540	Glyma14g24590	1e-26	OG5_169532	PI
AT4G24540	Glyma18g50900	2e-26	OG5_144912	SEP3;SEP4;SEP2;SEP1
AT4G24540	Glyma16g13070	2e-26	OG5_170388	AP1;CAL
AT4G24540	Glyma06g12380	2e-26	OG5_169532	PI
AT4G24540	Glyma13g29510	3e-26	OG5_135817	SHP2;AGL6;SHP1;STK;AG
AT4G24540	Glyma05g07380	3e-26	OG5_211687	FUL
AT4G24540	Glyma04g42420	4e-26	OG5_169532	PI
AT4G24540	Glyma08g36380	6e-26	OG5_170388	AP1;CAL
AT4G24540	Glyma18g50910	6e-26	OG5_211687	FUL
AT4G24540	Glyma01g08130	1e-25	OG5_144912	SEP3;SEP4;SEP2;SEP1
AT4G24540	Glyma19g04320	1e-25	OG5_144912	SEP3;SEP4;SEP2;SEP1
AT4G24540	Glyma13g06730	1e-25	OG5_144912	SEP3;SEP4;SEP2;SEP1
AT4G24540	Glyma02g13420	2e-25	OG5_170388	AP1;CAL
AT4G24540	Glyma01g08150	5e-25	OG5_170388	AP1;CAL
AT4G24540	Glyma08g11120	3e-24	OG5_144912	SEP3;SEP4;SEP2;SEP1
AT4G24540	Glyma06g02990	7e-24	OG5_190319	AP3
AT4G24540	Glyma12g00770	7e-24	OG5_178217*	AT1G71692
AT4G24540	Glyma10g38580	1e-23	OG5_144912	SEP3;SEP4;SEP2;SEP1
AT4G24540	Glyma20g00400	3e-23	OG5_170227	TT16
AT4G24540	Glyma05g28140	3e-23	OG5_144912	SEP3;SEP4;SEP2;SEP1
AT4G24540	Glyma20g29250	5e-23	OG5_144912	SEP3;SEP4;SEP2;SEP1
AT4G24540	Glyma04g02980	1e-22	OG5_190319	AP3
AT4G24540	Glyma15g06300	4e-22	OG5_177438	SVP
AT4G24540	Glyma11g36890	5e-22	OG5_144912	SEP3;SEP4;SEP2;SEP1
AT4G24540	Glyma16g32540	4e-21	OG5_135817	SHP2;AGL6;SHP1;STK;AG
AT4G24540	Glyma09g36590	6e-21	OG5_178217*	AT1G71692
AT4G24540	Glyma02g38090	7e-21	OG5_212214	AGL17;AGL21
AT4G24540	Glyma05g28130	3e-20	OG5_139532	MAF1;FLC;MAF4;MAF3;MAF5;AGL31
AT4G24540	Glyma08g11110	5e-20	OG5_144912	SEP3;SEP4;SEP2;SEP1
AT4G24540	Glyma13g33030	1e-19	OG5_177357*	AT5G51870;AT5G51860
AT4G24540	Glyma11g16110	2e-19	OG5_164556	AGL18;AGL15
AT4G24540	Glyma01g37470	3e-19	OG5_190319	AP3
AT4G24540	Glyma11g07820	3e-19	OG5_190319	AP3
AT4G24540	Glyma12g17720	5e-19	OG5_164556	AGL18;AGL15
AT4G24540	Glyma01g02530	5e-18	OG5_212214	AGL17;AGL21
AT4G24540	Glyma09g33450	6e-18	OG5_211463*	AT2G14210
AT4G24540	Glyma07g08820	9e-18	OG5_212591	AGL19;AGL14
AT4G24540	Glyma14g34160	1e-17	OG5_140260*	AT1G77980;AT1G22130
AT4G24540	Glyma13g02170	2e-17	OG5_140260*	AT1G77980;AT1G22130
AT4G24540	Glyma14g36220	2e-17	OG5_164556	AGL18;AGL15
AT4G24540	Glyma15g06470	2e-17	OG5_164556	AGL18;AGL15
AT4G24540	Glyma10g38540	8e-17	OG5_170131*	AT5G62165
AT4G24540	Glyma05g29590	9e-17	OG5_135817	SHP2;AGL6;SHP1;STK;AG
AT4G24540	Glyma08g06980	1e-16	OG5_135817	SHP2;AGL6;SHP1;STK;AG
AT4G24540	Glyma05g07350	2e-16	OG5_135817	SHP2;AGL6;SHP1;STK;AG
AT4G24540	Glyma09g42060	3e-16	OG5_170227	TT16
AT4G24540	Glyma17g14190	4e-16	OG5_212591	AGL19;AGL14
AT4G24540	Glyma04g31810	1e-15	OG5_211687	FUL
AT4G24540	Glyma20g27330	1e-15	OG5_153232*	AT2G24840;AT4G36590;AT5G60440
AT4G24540	Glyma10g40080	2e-15	OG5_153232*	AT2G24840;AT4G36590;AT5G60440
AT4G24540	Glyma10g40070	2e-15	OG5_153232*	AT2G24840;AT4G36590;AT5G60440
AT4G24540	Glyma18g00800	3e-15	OG5_144912	SEP3;SEP4;SEP2;SEP1
AT4G24540	Glyma04g04640	3e-15	OG5_140260*	AT1G77980;AT1G22130
AT4G24540	Glyma09g27450	5e-15	OG5_135817	SHP2;AGL6;SHP1;STK;AG
AT4G24540	Glyma20g27320	6e-15	OG5_153232*	AT2G24840;AT4G36590;AT5G60440
AT4G24540	Glyma18g20830	6e-15	OG5_190072*	AT2G34440;AT3G66656
AT4G24540	Glyma05g35820	2e-14	OG5_190072*	AT2G34440;AT3G66656
AT4G24540	Glyma10g10860	2e-14	OG5_153232*	AT2G24840;AT4G36590;AT5G60440
AT4G24540	Glyma10g11450	3e-14	OG5_153232*	AT2G24840;AT4G36590;AT5G60440
AT4G24540	Glyma10g40060	3e-14	OG5_153232*	AT2G24840;AT4G36590;AT5G60440
AT4G24540	Glyma10g10640	4e-14	OG5_153232*	AT2G24840;AT4G36590;AT5G60440
AT4G24540	Glyma10g10770	5e-14	OG5_153232*	AT2G24840;AT4G36590;AT5G60440
AT4G24540	Glyma13g39020	6e-14	OG5_153232*	AT2G24840;AT4G36590;AT5G60440
AT4G24540	Glyma10g10840	6e-14	OG5_153232*	AT2G24840;AT4G36590;AT5G60440
AT4G24540	Glyma10g10920	7e-14	OG5_153232*	AT2G24840;AT4G36590;AT5G60440
AT4G24540	Glyma20g27350	8e-14	OG5_153232*	AT2G24840;AT4G36590;AT5G60440
AT4G24540	Glyma20g27340	1e-13	OG5_153232*	AT2G24840;AT4G36590;AT5G60440
AT4G24540	Glyma17g10940	2e-13	OG5_164239*	AT1G18750;AT2G03060
AT4G24540	Glyma10g10900	2e-13	OG5_153232*	AT2G24840;AT4G36590;AT5G60440
AT4G24540	Glyma05g00960	4e-13	OG5_164239*	AT1G18750;AT2G03060
AT4G24540	Glyma08g38880	9e-13	OG5_190072*	AT2G34440;AT3G66656
AT4G24540	Glyma13g33040	1e-12	OG5_177438	SVP
AT4G24540	Glyma08g03830	3e-12	OG5_190072*	AT2G34440;AT3G66656
AT4G24540	Glyma10g10930	4e-12	OG5_153232*	AT2G24840;AT4G36590;AT5G60440
AT4G24540	Glyma10g10610	4e-12	OG5_153232*	AT2G24840;AT4G36590;AT5G60440
AT4G24540	Glyma10g10690	9e-12	OG5_153232*	AT2G24840;AT4G36590;AT5G60440
AT4G24540	Glyma07g35610	9e-12	OG5_AT1G69540*	AT1G69540
AT4G24540	Glyma02g30990	1e-11	OG5_153232*	AT2G24840;AT4G36590;AT5G60440
AT4G24540	Glyma08g03820	1e-11	OG5_190072*	AT2G34440;AT3G66656
AT4G24540	Glyma02g35080	1e-11	OG5_153232*	AT2G24840;AT4G36590;AT5G60440
AT4G24540	Glyma08g03790	2e-11	OG5_190072*	AT2G34440;AT3G66656
AT4G24540	Glyma20g04500	2e-11	OG5_AT1G69540*	AT1G69540
AT4G24540	Glyma15g06310	2e-11	OG5_177438	SVP
AT2G35670	Glyma01g41460	6e-39	OG5_169591	VRN2
AT2G35670	Glyma11g03950	5e-37	OG5_150020	EMF2
AT2G35670	Glyma20g16880	2e-30	OG5_150020	EMF2
AT2G35670	Glyma10g23420	1e-29	OG5_150020	EMF2
AT2G35670	Glyma11g03960	4e-23	OG5_169591	VRN2
AT1G69570	Glyma01g05960	2e-51	OG5_150317	CDF3;CDF2
AT1G69570	Glyma18g49520	1e-50	OG5_150317	CDF3;CDF2
AT1G69570	Glyma06g20950	7e-50	OG5_150317	CDF3;CDF2
AT1G69570	Glyma07g35690	3e-47	OG5_150317	CDF3;CDF2
AT1G69570	Glyma17g10920	2e-46	OG5_150317	CDF3;CDF2
AT1G69570	Glyma09g37170	5e-45	OG5_150317	CDF3;CDF2
AT1G69570	Glyma05g00970	2e-44	OG5_150317	CDF3;CDF2
AT1G69570	Glyma13g05480	4e-42	OG5_150317	CDF3;CDF2
AT1G69570	Glyma20g04600	8e-40	OG5_150317	CDF3;CDF2
AT1G69570	Glyma15g29870	4e-39	OG5_150317	CDF3;CDF2
AT1G69570	Glyma02g12080	2e-38	OG5_150317	CDF3;CDF2
AT1G69570	Glyma19g29610	7e-37	OG5_150317	CDF3;CDF2
AT1G69570	Glyma04g33410	3e-35	OG5_150317	CDF3;CDF2
AT1G69570	Glyma08g24590	1e-34	OG5_150317	CDF3;CDF2
AT1G69570	Glyma19g02710	2e-33	OG5_150317	CDF3;CDF2
AT1G69570	Glyma03g01030	6e-33	OG5_150317	CDF3;CDF2
AT1G69570	Glyma05g29090	5e-28	OG5_150261	AT1G29160;AT2G34140;CDF1
AT1G69570	Glyma15g08860	7e-26	OG5_150261	AT1G29160;AT2G34140;CDF1
AT1G69570	Glyma13g30330	2e-25	OG5_150261	AT1G29160;AT2G34140;CDF1
AT1G69570	Glyma10g31700	7e-23	OG5_178336*	AT4G24060
AT1G69570	Glyma12g07710	1e-22	OG5_213102*	AT2G28510
AT1G69570	Glyma04g41170	2e-22	OG5_178336*	AT4G24060
AT1G69570	Glyma07g05950	3e-22	OG5_164260*	AT2G46590;AT3G61850
AT1G69570	Glyma16g02550	3e-22	OG5_164260*	AT2G46590;AT3G61850
AT1G69570	Glyma15g04430	3e-22	OG5_156472*	AT2G37590;AT3G55370;AT5G02460
AT1G69570	Glyma02g10250	4e-22	OG5_156472*	AT2G37590;AT3G55370;AT5G02460
AT1G69570	Glyma18g26870	4e-22	OG5_212978*	AT5G65590
AT1G69570	Glyma08g37530	6e-22	OG5_156472*	AT2G37590;AT3G55370;AT5G02460
AT1G69570	Glyma20g35910	6e-22	OG5_178336*	AT4G24060
AT1G69570	Glyma18g52660	6e-22	OG5_156472*	AT2G37590;AT3G55370;AT5G02460
AT1G69570	Glyma06g13670	7e-22	OG5_164260*	AT2G46590;AT3G61850
AT1G69570	Glyma03g41980	8e-22	OG5_164260*	AT2G46590;AT3G61850
AT1G69570	Glyma05g07460	8e-22	OG5_169562*	AT5G60850
AT1G69570	Glyma06g19330	1e-21	OG5_160244*	AT3G45610;AT5G62940;AT5G60200
AT1G69570	Glyma04g31690	1e-21	OG5_212978*	AT5G65590
AT1G69570	Glyma15g02620	1e-21	OG5_189854*	AT1G51700;AT3G21270
AT1G69570	Glyma15g08230	1e-21	OG5_160244*	AT3G45610;AT5G62940;AT5G60200
AT1G69570	Glyma13g41030	1e-21	OG5_177234*	AT1G07640;AT2G28810
AT1G69570	Glyma04g35650	1e-21	OG5_160244*	AT3G45610;AT5G62940;AT5G60200
AT1G69570	Glyma13g42820	1e-21	OG5_189854*	AT1G51700;AT3G21270
AT1G69570	Glyma16g26030	1e-21	OG5_190297*	AT3G50410;AT5G66940
AT1G69570	Glyma13g40420	2e-21	OG5_213102*	AT2G28510
AT1G69570	Glyma17g21540	2e-21	OG5_177234*	AT1G07640;AT2G28810
AT1G69570	Glyma13g31110	2e-21	OG5_213102*	AT2G28510
AT1G69570	Glyma12g06880	2e-21	OG5_156472*	AT2G37590;AT3G55370;AT5G02460
AT1G69570	Glyma17g08950	2e-21	OG5_169562*	AT5G60850
AT1G69570	Glyma06g12950	2e-21	OG5_212514*	AT3G52440
AT1G69570	Glyma05g02220	3e-21	OG5_160244*	AT3G45610;AT5G62940;AT5G60200
AT1G69570	Glyma04g41830	3e-21	OG5_212514*	AT3G52440
AT1G69570	Glyma17g09710	3e-21	OG5_160244*	AT3G45610;AT5G62940;AT5G60200
AT1G69570	Glyma19g44670	4e-21	OG5_164260*	AT2G46590;AT3G61850
AT1G69570	Glyma01g38970	4e-21	OG5_177234*	AT1G07640;AT2G28810
AT1G69570	Glyma10g10140	4e-21	OG5_212514*	AT3G52440
AT1G69570	Glyma15g08250	5e-21	OG5_177246*	AT1G28310
AT1G69570	Glyma11g06300	5e-21	OG5_177234*	AT1G07640;AT2G28810
AT1G69570	Glyma06g22800	5e-21	OG5_169562*	AT5G60850
AT1G69570	Glyma13g24600	6e-21	OG5_177246*	AT1G28310
AT1G69570	Glyma02g06970	6e-21	OG5_190297*	AT3G50410;AT5G66940
AT1G69570	Glyma11g14920	7e-21	OG5_156472*	AT2G37590;AT3G55370;AT5G02460
AT1G69570	Glyma01g02610	7e-21	OG5_212978*	AT5G65590
AT1G69570	Glyma15g04980	8e-21	OG5_213102*	AT2G28510
AT1G69570	Glyma09g33350	1e-20	OG5_212978*	AT5G65590
AT1G69570	Glyma08g47290	1e-20	OG5_156472*	AT2G37590;AT3G55370;AT5G02460
AT1G69570	Glyma18g38560	1e-20	OG5_156472*	AT2G37590;AT3G55370;AT5G02460
AT1G69570	Glyma13g31100	1e-20	OG5_177246*	AT1G28310
AT1G69570	Glyma02g35290	2e-20	OG5_212514*	AT3G52440
AT1G69570	Glyma07g31870	2e-20	OG5_177246*	AT1G28310
AT1G69570	Glyma11g15760	2e-20	OG5_160244*	AT3G45610;AT5G62940;AT5G60200
AT1G69570	Glyma07g31340	3e-20	OG5_177246*	AT1G28310
AT1G69570	Glyma07g01450	3e-20	OG5_189854*	AT1G51700;AT3G21270
AT1G69570	Glyma13g25120	4e-20	OG5_177246*	AT1G28310
AT1G69570	Glyma13g31560	5e-20	OG5_177246*	AT1G28310
AT1G69570	Glyma15g07730	6e-20	OG5_177246*	AT1G28310
AT1G69570	Glyma19g38660	1e-19	OG5_212514*	AT3G52440
AT1G69570	Glyma19g38750	1e-19	OG5_212514*	AT3G52440
AT1G69570	Glyma07g31860	1e-19	OG5_177234*	AT1G07640;AT2G28810
AT1G69570	Glyma08g20840	4e-19	OG5_189854*	AT1G51700;AT3G21270
AT1G69570	Glyma13g24610	4e-19	OG5_177234*	AT1G07640;AT2G28810
AT1G69570	Glyma08g12230	8e-12	OG5_150261	AT1G29160;AT2G34140;CDF1
AT2G18870	Glyma07g09800	1e-19	OG5_190237	VRN5
AT2G18870	Glyma17g07000	2e-19	OG5_170648	VEL1
AT2G18870	Glyma09g32010	4e-19	OG5_190237	VRN5
AT2G18870	Glyma13g00920	1e-18	OG5_170648	VEL1
AT2G18870	Glyma05g35280	2e-17	OG5_190237	VRN5
AT2G18870	Glyma08g04440	7e-17	OG5_190237	VRN5
AT2G18870	Glyma14g36100	3e-14	OG5_170648	VEL1
AT2G18870	Glyma02g37880	7e-14	OG5_170648	VEL1
AT5G62040	Glyma16g32080	8e-67	OG5_146543	FT;TSF;TFL1
AT5G62040	Glyma09g26550	1e-64	OG5_146543	FT;TSF;TFL1
AT5G62040	Glyma03g35250	2e-59	OG5_146543	FT;TSF;TFL1
AT5G62040	Glyma10g08340	3e-59	OG5_158796	ATC
AT5G62040	Glyma19g37890	4e-59	OG5_146543	FT;TSF;TFL1
AT5G62040	Glyma13g22030	1e-58	OG5_158796	ATC
AT5G62040	Glyma16g26660	7e-54	OG5_146543	FT;TSF;TFL1
AT5G62040	Glyma08g47820	2e-53	OG5_146543	FT;TSF;TFL1
AT5G62040	Glyma18g53690	3e-52	OG5_146543	FT;TSF;TFL1
AT5G62040	Glyma18g53680	6e-52	OG5_146543	FT;TSF;TFL1
AT5G62040	Glyma16g26690	8e-52	OG5_146543	FT;TSF;TFL1
AT5G62040	Glyma16g04840	4e-51	OG5_146543	FT;TSF;TFL1
AT5G62040	Glyma16g04830	2e-50	OG5_146543	FT;TSF;TFL1
AT5G62040	Glyma19g28400	4e-50	OG5_146543	FT;TSF;TFL1
AT5G62040	Glyma19g28390	2e-49	OG5_146543	FT;TSF;TFL1
AT5G62040	Glyma08g47810	6e-49	OG5_146543	FT;TSF;TFL1
AT5G62040	Glyma05g34030	1e-46	OG5_127642	E12A11
AT5G62040	Glyma13g39360	5e-42	OG5_158796	ATC
AT5G62040	Glyma12g30940	3e-41	OG5_158796	ATC
AT5G62040	Glyma08g05650	1e-21	OG5_127642	E12A11
AT5G62040	Glyma08g28470	3e-20	OG5_146543	FT;TSF;TFL1
AT4G34000	Glyma02g14880	2e-72	OG5_144915	ABF1;ABF2;ABF4
AT4G34000	Glyma07g33600	3e-72	OG5_144915	ABF1;ABF2;ABF4
AT4G34000	Glyma04g04170	8e-70	OG5_144915	ABF1;ABF2;ABF4
AT4G34000	Glyma08g24340	3e-36	OG5_153332	EEL;AREB3
AT4G34000	Glyma06g04350	6e-32	OG5_144915	ABF1;ABF2;ABF4
AT4G34000	Glyma19g37910	3e-23	OG5_213108	ABI5
AT4G34000	Glyma10g08370	4e-23	OG5_213108	ABI5
AT4G34000	Glyma06g47220	7e-22	OG5_153332	EEL;AREB3
AT4G34000	Glyma19g20090	9e-22	OG5_153332	EEL;AREB3
AT4G34000	Glyma19g30230	9e-22	OG5_153332	EEL;AREB3
AT4G34000	Glyma04g14840	2e-21	OG5_153332	EEL;AREB3
AT4G34000	Glyma05g13890	1e-20	OG5_153332	EEL;AREB3
AT4G34000	Glyma03g00580	2e-20	OG5_153332	EEL;AREB3
AT4G34000	Glyma13g39340	3e-20	OG5_213158	DPBF2
AT4G34000	Glyma13g03880	6e-20	OG5_153332	EEL;AREB3
AT4G34000	Glyma15g35080	2e-19	OG5_153332	EEL;AREB3
AT4G34000	Glyma12g30980	2e-18	OG5_213108	ABI5
AT4G34000	Glyma20g10600	5e-18	OG5_213108	ABI5
AT4G34000	Glyma13g22060	7e-18	OG5_213108	ABI5
AT4G34000	Glyma08g19590	2e-11	OG5_156386	GBF4;AT5G44080
AT4G34000	Glyma08g08220	7e-11	OG5_156386	GBF4;AT5G44080
AT2G47700	Glyma20g38050	1e-59	OG5_178422*	AT3G05545
AT2G47700	Glyma10g29230	2e-59	OG5_178422*	AT3G05545
AT2G47700	Glyma19g42100	6e-55	OG5_178422*	AT3G05545
AT2G47700	Glyma03g39490	1e-50	OG5_178422*	AT3G05545
AT2G46670	Glyma19g44970	1e-19	OG5_178368	APRR5
AT2G46670	Glyma03g42220	4e-19	OG5_178368	APRR5
AT2G46670	Glyma16g02050	7e-19	OG5_178368	APRR5
AT2G46670	Glyma04g40640	2e-18	OG5_178368	APRR5
AT2G46670	Glyma07g05530	3e-18	OG5_178368	APRR5
AT2G46670	Glyma06g14150	4e-18	OG5_178368	APRR5
AT2G46670	Glyma12g07860	5e-17	OG5_139246	PRR7;APRR3
AT2G46670	Glyma06g21120	3e-16	OG5_170758	TOC1
AT2G46670	Glyma17g11040	5e-16	OG5_170758	TOC1
AT2G46670	Glyma05g00880	1e-15	OG5_170758	TOC1
AT2G46670	Glyma04g33110	1e-15	OG5_170758	TOC1
AT2G46670	Glyma06g10280	3e-11	OG5_212660*	AT4G24470
AT2G24790	Glyma06g06300	3e-72	OG5_144994	ATCOL5;ATCOL4
AT2G24790	Glyma04g06240	5e-72	OG5_144994	ATCOL5;ATCOL4
AT2G24790	Glyma13g01290	1e-70	OG5_144994	ATCOL5;ATCOL4
AT2G24790	Glyma17g07420	3e-67	OG5_144994	ATCOL5;ATCOL4
AT2G24790	Glyma08g28370	2e-57	OG5_156319	COL2;CO;COL1
AT2G24790	Glyma18g51320	1e-52	OG5_156319	COL2;CO;COL1
AT2G24790	Glyma13g07030	6e-49	OG5_156319	COL2;CO;COL1
AT2G24790	Glyma14g21260	2e-39	OG5_144994	ATCOL5;ATCOL4
AT2G24790	Glyma19g05170	2e-32	OG5_156319	COL2;CO;COL1
AT2G24790	Glyma07g08920	4e-26	OG5_144994	ATCOL5;ATCOL4
AT2G24790	Glyma08g24550	5e-24	OG5_144994	ATCOL5;ATCOL4
AT2G24790	Glyma03g36810	1e-18	OG5_170482*	AT2G47890
AT2G24790	Glyma06g02970	4e-18	OG5_170398*	AT1G75540
AT2G24790	Glyma11g11850	5e-18	OG5_160011*	AT2G21320;AT4G38960
AT2G24790	Glyma04g02960	8e-18	OG5_170398*	AT1G75540
AT2G24790	Glyma19g39460	8e-18	OG5_170482*	AT2G47890
AT2G24790	Glyma18g11180	9e-18	OG5_144994	ATCOL5;ATCOL4
AT2G24790	Glyma12g04130	2e-17	OG5_160011*	AT2G21320;AT4G38960
AT2G24790	Glyma01g37370	3e-17	OG5_160011*	AT2G21320;AT4G38960
AT2G24790	Glyma11g07930	4e-17	OG5_160011*	AT2G21320;AT4G38960
AT2G24790	Glyma06g01140	5e-17	OG5_212701*	AT4G39070
AT2G24790	Glyma15g03400	7e-17	OG5_138082*	AT1G78600;AT1G06040;AT2G31380
AT2G24790	Glyma13g41980	8e-17	OG5_138082*	AT1G78600;AT1G06040;AT2G31380
AT2G24790	Glyma12g05570	9e-17	OG5_138082*	AT1G78600;AT1G06040;AT2G31380
AT2G24790	Glyma11g13570	2e-16	OG5_138082*	AT1G78600;AT1G06040;AT2G31380
AT2G24790	Glyma17g37430	2e-16	OG5_170398*	AT1G75540
AT2G24790	Glyma12g36260	3e-16	OG5_138082*	AT1G78600;AT1G06040;AT2G31380
AT2G24790	Glyma14g40650	3e-16	OG5_170398*	AT1G75540
AT2G24790	Glyma13g33990	5e-16	OG5_138082*	AT1G78600;AT1G06040;AT2G31380
AT2G24790	Glyma02g17180	1e-15	OG5_170482*	AT2G47890
AT2G24790	Glyma14g36930	1e-15	OG5_150191	COL9;AT5G48250
AT2G24790	Glyma10g02620	2e-15	OG5_170482*	AT2G47890
AT2G24790	Glyma04g01120	3e-15	OG5_212701*	AT4G39070
AT2G24790	Glyma09g14880	3e-15	OG5_138082*	AT1G78600;AT1G06040;AT2G31380
AT2G24790	Glyma12g10320	4e-15	OG5_144994	ATCOL5;ATCOL4
AT2G24790	Glyma11g12060	6e-15	OG5_170398*	AT1G75540
AT2G24790	Glyma02g38870	4e-14	OG5_150191	COL9;AT5G48250
AT2G24790	Glyma19g27240	1e-12	OG5_170333*	AT1G28050;AT2G33500
AT2G24790	Glyma13g38250	1e-12	OG5_190221*	AT3G21880;AT4G15250
AT2G24790	Glyma16g05540	2e-12	OG5_170333*	AT1G28050;AT2G33500
AT2G24790	Glyma12g32220	2e-12	OG5_190221*	AT3G21880;AT4G15250
AT2G24790	Glyma20g25700	2e-12	OG5_212104*	AT1G68190
AT2G24790	Glyma18g11400	5e-12	OG5_144994	ATCOL5;ATCOL4
AT2G24790	Glyma10g41540	5e-12	OG5_212104*	AT1G68190
